# Supplementary material for: Plasma Proteomics Characteristics of Subclinical Vitamin E Deficiency of Dairy Cows During Early Lactation
Source: Front Vet Sci. 2021 Dec 10;8:723898. doi: 10.3389/fvets.2021.723898 (PMC8703030; doi:10.3389/fvets.2021.723898)
Supplement: Supplementary file 2 [file Table_5.xlsx]

## Sheet: peptides
Sequence	N-term cleavage window	C-term cleavage window	Amino acid before	First amino acid	Second amino acid	Second last amino acid	Last amino acid	Amino acid after	A Count	R Count	N Count	D Count	C Count	Q Count	E Count	G Count	H Count	I Count	L Count	K Count	M Count	F Count	P Count	S Count	T Count	W Count	Y Count	V Count	U Count	Length	Missed cleavages	Mass	Proteins	Leading razor protein	Start position	End position	Unique (Groups)	Unique (Proteins)	Charges	PEP	Score	Identification type A087_1	Identification type A087_2	Identification type A087_3	Fraction Average	Fraction Std. Dev.	Fraction 1	Fraction 2	Fraction 3
AAALAHLDR	VELQLPPKAAALAHLD	AALAHLDRGSPPPARE	K	A	A	D	R	G	4	1	0	1	0	0	0	0	1	0	2	0	0	0	0	0	0	0	0	0	0	9	0	936.514	tr|A0A452DHX8|A0A452DHX8_BOVIN;tr|E1BC09|E1BC09_BOVIN;sp|Q29437|AOCX_BOVIN;tr|E1BJN3|E1BJN3_BOVIN	sp|Q29437|AOCX_BOVIN	106	114	no	no	2;3	3.7057e-23	195.88	By MS/MS	By MS/MS	By MS/MS	5	0.756
AAALAHLDRGSPPPAR	VELQLPPKAAALAHLD	RGSPPPAREALAIVFF	K	A	A	A	R	E	5	2	0	1	0	0	0	1	1	0	2	0	0	0	3	1	0	0	0	0	0	16	1	1598.86	tr|A0A452DHX8|A0A452DHX8_BOVIN;sp|Q29437|AOCX_BOVIN;tr|E1BJN3|E1BJN3_BOVIN	sp|Q29437|AOCX_BOVIN	106	121	no	no	4	8.6943e-09	117	By matching	By matching	By MS/MS	1	0	2
AAANFFSASCVPCADQSSFPK	DPQESIQRAAANFFSA	ADQSSFPKLCQLCAGK	R	A	A	P	K	L	5	0	1	1	2	1	0	0	0	0	0	1	0	3	2	4	0	0	0	1	0	21	0	2260.99	tr|G3X6N3|G3X6N3_BOVIN;CON__Q0IIK2;sp|Q29443|TRFE_BOVIN;CON__Q29443	CON__Q0IIK2	167	187	no	no	2;3;4;5	2.8078e-37	158.44	By MS/MS	By MS/MS	By MS/MS	1.21	0.41	11	3
AAANFFSASCVPCADQSSFPKLCQLCAGK	DPQESIQRAAANFFSA	LCQLCAGKGTDKCACS	R	A	A	G	K	G	6	0	1	1	4	2	0	1	0	0	2	2	0	3	2	4	0	0	0	1	0	29	1	3191.43	tr|G3X6N3|G3X6N3_BOVIN;CON__Q0IIK2;sp|Q29443|TRFE_BOVIN;CON__Q29443	CON__Q0IIK2	167	195	no	no	4;5;6	1.6798e-86	193.88	By matching	By matching	By MS/MS	2	0		3
AAANFFSASCVPCADQSSFPKLCQLCAGKGTDK	DPQESIQRAAANFFSA	CAGKGTDKCACSNHEP	R	A	A	D	K	C	6	0	1	2	4	2	0	2	0	0	2	3	0	3	2	4	1	0	0	1	0	33	2	3592.62	tr|G3X6N3|G3X6N3_BOVIN;CON__Q0IIK2;sp|Q29443|TRFE_BOVIN;CON__Q29443	CON__Q0IIK2	167	199	no	no	5	6.9985e-62	153.02	By matching	By matching	By MS/MS	2	0		1
AAAQEQYSAAVAR	YPGNIKEKAAAQEQYS	QYSAAVARGESAGLVR	K	A	A	A	R	G	6	1	0	0	0	2	1	0	0	0	0	0	0	0	0	1	0	0	1	1	0	13	0	1334.66	tr|A0A3Q1MA31|A0A3Q1MA31_BOVIN;tr|F1MMD7|F1MMD7_BOVIN;tr|A0A3Q1LZ09|A0A3Q1LZ09_BOVIN;sp|Q3T052|ITIH4_BOVIN;CON__Q3T052;tr|A0A3Q1MGQ6|A0A3Q1MGQ6_BOVIN	tr|F1MMD7|F1MMD7_BOVIN	100	112	no	no	2;3	4.8203e-161	286.65	By MS/MS	By MS/MS	By MS/MS	3.68	1.71	6		6
AAAQEQYSAAVARGESAGLVR	YPGNIKEKAAAQEQYS	GESAGLVRATGRKTEQ	K	A	A	V	R	A	7	2	0	0	0	2	2	2	0	0	1	0	0	0	0	2	0	0	1	2	0	21	1	2104.07	tr|A0A3Q1MA31|A0A3Q1MA31_BOVIN;tr|F1MMD7|F1MMD7_BOVIN;tr|A0A3Q1LZ09|A0A3Q1LZ09_BOVIN;sp|Q3T052|ITIH4_BOVIN;CON__Q3T052;tr|A0A3Q1MGQ6|A0A3Q1MGQ6_BOVIN	tr|F1MMD7|F1MMD7_BOVIN	100	120	no	no	3	7.5425e-72	206.85	By MS/MS	By matching	By MS/MS	5	0
AAATDVTQK	TELVKEFKAAATDVTQ	AATDVTQKCTDESWEY	K	A	A	Q	K	C	3	0	0	1	0	1	0	0	0	0	0	1	0	0	0	0	2	0	0	1	0	9	0	903.466	tr|Q2KIH2|Q2KIH2_BOVIN;CON__Q2KIH2	tr|Q2KIH2|Q2KIH2_BOVIN	186	194	yes	no	2	1.0204e-05	152.97	By MS/MS	By matching	By MS/MS	3.4	0.49			3
AAATDVTQKCTDESWEYLQAVSNQLVK	TELVKEFKAAATDVTQ	AVSNQLVKSPEMKDFT	K	A	A	V	K	S	4	0	1	2	1	3	2	0	0	0	2	2	0	0	0	2	3	1	1	3	0	27	1	3054.46	tr|Q2KIH2|Q2KIH2_BOVIN;CON__Q2KIH2	tr|Q2KIH2|Q2KIH2_BOVIN	186	212	yes	no	4	6.3557e-110	217.94	By matching	By matching	By MS/MS	6	0
AADETWEPFASGK	VGVKVFKKAADETWEP	WEPFASGKTSESGELH	K	A	A	G	K	T	3	0	0	1	0	0	2	1	0	0	0	1	0	1	1	1	1	1	0	0	0	13	0	1407.63	sp|O46375|TTHY_BOVIN;tr|A0A3Q1MRM2|A0A3Q1MRM2_BOVIN	sp|O46375|TTHY_BOVIN	56	68	yes	no	2;3	1.3226e-101	254.47	By MS/MS	By MS/MS	By MS/MS	2.86	0.833	1	3	7
AADFSDPAFLAHTNR	EYYFAEVRAADFSDPA	AFLAHTNRHVARLTKG	R	A	A	N	R	H	4	1	1	2	0	0	0	0	1	0	1	0	0	2	1	1	1	0	0	0	0	15	0	1631.77	CON__ENSEMBL:ENSBTAP00000018574;tr|F6R4P6|F6R4P6_BOVIN;tr|A0A3Q1MAK6|A0A3Q1MAK6_BOVIN	CON__ENSEMBL:ENSBTAP00000018574	247	261	yes	no	2;3	4.7914e-148	267.47	By matching	By MS/MS	By MS/MS	4.2	0.4
AADIEQQAVFAVFDENK	LDRRGIQRAADIEQQA	FAVFDENKSWYIEDNI	R	A	A	N	K	S	4	0	1	2	0	2	2	0	0	1	0	1	0	2	0	0	0	0	0	2	0	17	0	1893.91	tr|F1N0I3|F1N0I3_BOVIN	tr|F1N0I3|F1N0I3_BOVIN	538	554	no	no	3	1.4698e-18	144.15	By MS/MS	By MS/MS	By matching	3.25	0.433			3
AAGLAFSDGDHR	DTAPQVFKAAGLAFSD	AFSDGDHRTEIRKSLS	K	A	A	H	R	T	3	1	0	2	0	0	0	2	1	0	1	0	0	1	0	1	0	0	0	0	0	12	0	1215.56	tr|E1BH06|E1BH06_BOVIN;CON__P01030;CON__ENSEMBL:ENSBTAP00000007350;tr|F1MVK1|F1MVK1_BOVIN	CON__ENSEMBL:ENSBTAP00000007350	648	659	no	no	2;3	0.00039885	100.93	By MS/MS	By MS/MS	By MS/MS	3.7	1.55		3	3
AAHNNLMAMAK	EAPEDLRRAAHNNLMA	NNLMAMAKDIGDKLYW	R	A	A	A	K	D	4	0	2	0	0	0	0	0	1	0	1	1	2	0	0	0	0	0	0	0	0	11	0	1170.56	CON__ENSEMBL:ENSBTAP00000007350;tr|F1MVK1|F1MVK1_BOVIN	CON__ENSEMBL:ENSBTAP00000007350	1210	1220	yes	no	2;3;4	1.8583e-35	208.63	By MS/MS	By MS/MS	By MS/MS	1	0	9
AAHPLSIEPIGVR	IRVTFHNKAAHPLSIE	SIEPIGVRVDKKNEGT	K	A	A	V	R	V	2	1	0	0	0	0	1	1	1	2	1	0	0	0	2	1	0	0	0	1	0	13	0	1358.77	tr|A0A3Q1NJB1|A0A3Q1NJB1_BOVIN;tr|F1N076|F1N076_BOVIN;CON__ENSEMBL:ENSBTAP00000031900	CON__ENSEMBL:ENSBTAP00000031900	468	480	no	no	2;3	5.9487e-57	218.94	By MS/MS	By MS/MS	By MS/MS	5.33	0.471
AAISGENAGLVR	TAWKQYRKAAISGENA	GENAGLVRASGRTMEQ	K	A	A	V	R	A	3	1	1	0	0	0	1	2	0	1	1	0	0	0	0	1	0	0	0	1	0	12	0	1156.62	tr|F1MMP5|F1MMP5_BOVIN;sp|Q0VCM5|ITIH1_BOVIN;CON__Q0VCM5;tr|A0A3Q1LVM5|A0A3Q1LVM5_BOVIN;tr|A0A3Q1LW96|A0A3Q1LW96_BOVIN	tr|F1MMP5|F1MMP5_BOVIN	121	132	no	no	2;3	3.5498e-77	234.79	By MS/MS	By MS/MS	By MS/MS	4.12	0.331
AALGYNILTQEEAQHVYDAR	DPIPGSEKAALGYNIL	AQHVYDARYYGGQCET	K	A	A	A	R	Y	4	1	1	1	0	2	2	1	1	1	2	0	0	0	0	0	1	0	2	1	0	20	0	2261.11	tr|A0A3Q1LSP4|A0A3Q1LSP4_BOVIN;tr|F1MX87|F1MX87_BOVIN	tr|A0A3Q1LSP4|A0A3Q1LSP4_BOVIN	148	167	yes	no	3	0	362.75	By MS/MS	By MS/MS	By MS/MS	4.44	0.831
AALTIDEK	KVSKALHKAALTIDEK	AALTIDEKGTEAVGST	K	A	A	E	K	G	2	0	0	1	0	0	1	0	0	1	1	1	0	0	0	0	1	0	0	0	0	8	0	859.465	sp|P34955|A1AT_BOVIN;CON__P34955	sp|P34955|A1AT_BOVIN	358	365	yes	no	2	0.0035539	130.75	By MS/MS	By MS/MS	By MS/MS	3.4	0.49			3
AAPAGAAIQSR	SQGAKQVKAAPAGAAI	AGAAIQSRAGEIQNKA	K	A	A	S	R	A	5	1	0	0	0	1	0	1	0	1	0	0	0	0	1	1	0	0	0	0	0	11	0	1011.55	sp|P81265|PIGR_BOVIN;tr|F1MR22|F1MR22_BOVIN;tr|G5E6M1|G5E6M1_BOVIN	sp|P81265|PIGR_BOVIN	576	586	yes	no	2	2.9772e-41	158.08	By MS/MS	By MS/MS	By MS/MS	4.6	0.49
AAPYDWR	YVRDETVRAAPYDWRL	RAAPYDWRLEPSQQEE	R	A	A	W	R	L	2	1	0	1	0	0	0	0	0	0	0	0	0	0	1	0	0	1	1	0	0	7	0	877.408	tr|Q2KIW4|Q2KIW4_BOVIN	tr|Q2KIW4|Q2KIW4_BOVIN	165	171	yes	yes	2	0.010099	121.29	By MS/MS	By matching	By matching	4	0
AAQSLLACGAAR	VPPASALRAAQSLLAC	LLACGAARGYLTPNYE	R	A	A	A	R	G	5	1	0	0	1	1	0	1	0	0	2	0	0	0	0	1	0	0	0	0	0	12	0	1187.61	sp|Q8SPP7|PGRP1_BOVIN	sp|Q8SPP7|PGRP1_BOVIN	141	152	yes	yes	2	9.1871e-22	179.93	By MS/MS	By MS/MS	By matching	1	0	2
AAQVTIQSSGTFSTK	ATFTSARKAAQVTIQS	SSGTFSTKFQVENSNR	K	A	A	T	K	F	2	0	0	0	0	2	0	1	0	1	0	1	0	1	0	3	3	0	0	1	0	15	0	1524.78	sp|Q7SIH1|A2MG_BOVIN;CON__ENSEMBL:ENSBTAP00000024146;tr|A0A452DI08|A0A452DI08_BOVIN;tr|A0A3Q1LMP7|A0A3Q1LMP7_BOVIN	sp|Q7SIH1|A2MG_BOVIN	1312	1326	yes	no	2;3;4	3.1364e-148	271.19	By MS/MS	By MS/MS	By MS/MS	3.11	1.85	6	6	8
AATLSTLAGQPLLER	LVEQGQSRAATLSTLA	AGQPLLERAEAWRQKL	R	A	A	E	R	A	3	1	0	0	0	1	1	1	0	0	4	0	0	0	1	1	2	0	0	0	0	15	0	1539.86	tr|A0A3Q1LPF0|A0A3Q1LPF0_BOVIN;sp|Q03247|APOE_BOVIN;CON__Q03247;tr|A0A140T881|A0A140T881_BOVIN;tr|A0A3Q1MGI2|A0A3Q1MGI2_BOVIN	tr|A0A3Q1LPF0|A0A3Q1LPF0_BOVIN	209	223	yes	no	2;3	2.7341e-33	182.57	By MS/MS	By MS/MS	By MS/MS	1	0	4
AATVTVK	ATFIKGEKAATVTVKS	KAATVTVKSAGTFSEE	K	A	A	V	K	S	2	0	0	0	0	0	0	0	0	0	0	1	0	0	0	0	2	0	0	2	0	7	0	688.412	tr|A0A3Q1MNN6|A0A3Q1MNN6_BOVIN;tr|A0A3Q1M2P2|A0A3Q1M2P2_BOVIN;tr|F1MJK3|F1MJK3_BOVIN;tr|A0A3Q1M8I5|A0A3Q1M8I5_BOVIN;tr|A0A3Q1NGH3|A0A3Q1NGH3_BOVIN;tr|F1MI18|F1MI18_BOVIN;tr|A0A3Q1MCP0|A0A3Q1MCP0_BOVIN	tr|F1MJK3|F1MJK3_BOVIN	1262	1268	no	no	2;3	1.4e-08	166.17	By MS/MS	By matching	By matching	6	0
AAVTAFWGK	________________	AVTAFWGKVKVDEVGG	K	A	A	G	K	V	3	0	0	0	0	0	0	1	0	0	0	1	0	1	0	0	1	1	0	1	0	9	0	949.502	sp|P02070|HBB_BOVIN;CON__P02070	sp|P02070|HBB_BOVIN	8	16	yes	no	2;3	0.00014975	149.72	By MS/MS	By MS/MS	By MS/MS	3.76	1.7		5	6
AAVYNHFISDGVK	GLHEVEVKAAVYNHFI	HFISDGVKKTLKVVPE	K	A	A	V	K	K	2	0	1	1	0	0	0	1	1	1	0	1	0	1	0	1	0	0	1	2	0	13	0	1419.71	sp|Q2UVX4|CO3_BOVIN;CON__Q2UVX4;tr|G3X7A5|G3X7A5_BOVIN;tr|A0A3Q1M2B2|A0A3Q1M2B2_BOVIN;tr|A0A3Q1MHV6|A0A3Q1MHV6_BOVIN;tr|A0A3Q1MGT0|A0A3Q1MGT0_BOVIN	sp|Q2UVX4|CO3_BOVIN	913	925	yes	no	2;3;4	3.3273e-84	237.07	By MS/MS	By MS/MS	By MS/MS	2.74	2.24	10	3
AAVYNHFISDGVKK	GLHEVEVKAAVYNHFI	FISDGVKKTLKVVPEG	K	A	A	K	K	T	2	0	1	1	0	0	0	1	1	1	0	2	0	1	0	1	0	0	1	2	0	14	1	1547.81	sp|Q2UVX4|CO3_BOVIN;CON__Q2UVX4;tr|G3X7A5|G3X7A5_BOVIN;tr|A0A3Q1M2B2|A0A3Q1M2B2_BOVIN;tr|A0A3Q1MHV6|A0A3Q1MHV6_BOVIN;tr|A0A3Q1MGT0|A0A3Q1MGT0_BOVIN	sp|Q2UVX4|CO3_BOVIN	913	926	yes	no	2;3;4;5	3.9288e-85	233.52	By MS/MS	By MS/MS	By MS/MS	2.24	0.424		13	4
AAWGKVGGHAAEYGAEALER	AADKGNVKAAWGKVGG	YGAEALERMFLSFPTT	K	A	A	E	R	M	6	1	0	0	0	0	3	4	1	0	1	1	0	0	0	0	0	1	1	1	0	20	1	2042	sp|P01966|HBA_BOVIN;CON__P01966;tr|A0A452DIQ5|A0A452DIQ5_BOVIN	sp|P01966|HBA_BOVIN	13	32	yes	no	3	6.6281e-18	121.33	By matching	By matching	By MS/MS	5	0
ACDGVNDCVDKSDELCCK	GKRIPQKKACDGVNDC	KSDELCCKDCRGEGFL	K	A	C	C	K	D	1	0	1	4	4	0	1	1	0	0	1	2	0	0	0	1	0	0	0	2	0	18	1	2143.83	tr|A0A3Q1MIF4|A0A3Q1MIF4_BOVIN;tr|A0A3Q1MF14|A0A3Q1MF14_BOVIN;CON__Q32PI4;tr|A0A3Q1LGM4|A0A3Q1LGM4_BOVIN;tr|A0A3Q1N461|A0A3Q1N461_BOVIN;tr|F1N4M7|F1N4M7_BOVIN;tr|A0A3Q1M2A8|A0A3Q1M2A8_BOVIN	tr|A0A3Q1MIF4|A0A3Q1MIF4_BOVIN	259	276	yes	no	2;3;4	1.0489e-206	298.34	By MS/MS	By MS/MS	By MS/MS	2.12	0.331		7	1
ACDGVNDCVDKSDELCCKDCR	GKRIPQKKACDGVNDC	ELCCKDCRGEGFLCKS	K	A	C	C	R	G	1	1	1	5	5	0	1	1	0	0	1	2	0	0	0	1	0	0	0	2	0	21	2	2574.99	tr|A0A3Q1MIF4|A0A3Q1MIF4_BOVIN;tr|A0A3Q1MF14|A0A3Q1MF14_BOVIN;CON__Q32PI4;tr|A0A3Q1LGM4|A0A3Q1LGM4_BOVIN;tr|A0A3Q1N461|A0A3Q1N461_BOVIN;tr|F1N4M7|F1N4M7_BOVIN	tr|A0A3Q1MIF4|A0A3Q1MIF4_BOVIN	259	279	yes	no	3;4	6.6734e-72	207.1	By MS/MS	By MS/MS	By MS/MS	2.33	0.471		4	2
ACEPGVDYVYK	TLEDRLDKACEPGVDY	PGVDYVYKTRLIQKKL	K	A	C	Y	K	T	1	0	0	1	1	0	1	1	0	0	0	1	0	0	1	0	0	0	2	2	0	11	0	1299.58	sp|Q2UVX4|CO3_BOVIN;CON__Q2UVX4;tr|G3X7A5|G3X7A5_BOVIN;tr|A0A3Q1M2B2|A0A3Q1M2B2_BOVIN;tr|A0A3Q1MHV6|A0A3Q1MHV6_BOVIN;tr|A0A3Q1MGT0|A0A3Q1MGT0_BOVIN	sp|Q2UVX4|CO3_BOVIN	1534	1544	yes	no	2;3	6.015e-42	164.04	By MS/MS	By MS/MS	By MS/MS	2.93	1.18	3		9
ACEPGVDYVYKTR	TLEDRLDKACEPGVDY	VDYVYKTRLIQKKLED	K	A	C	T	R	L	1	1	0	1	1	0	1	1	0	0	0	1	0	0	1	0	1	0	2	2	0	13	1	1556.73	sp|Q2UVX4|CO3_BOVIN;CON__Q2UVX4;tr|G3X7A5|G3X7A5_BOVIN;tr|A0A3Q1M2B2|A0A3Q1M2B2_BOVIN;tr|A0A3Q1MHV6|A0A3Q1MHV6_BOVIN;tr|A0A3Q1MGT0|A0A3Q1MGT0_BOVIN	sp|Q2UVX4|CO3_BOVIN	1534	1546	yes	no	3	0.0046744	80.96	By matching	By MS/MS	By MS/MS	3	1.67	2
ACGVCPLWEK	TLPASAEKACGVCPLW	GVCPLWEKCDAEGSEC	K	A	C	E	K	C	1	0	0	0	2	0	1	1	0	0	1	1	0	0	1	0	0	1	0	1	0	10	0	1218.55	tr|A0A3Q1MP40|A0A3Q1MP40_BOVIN;tr|A0A3Q1LI40|A0A3Q1LI40_BOVIN;tr|F1N045|F1N045_BOVIN;sp|Q29RQ1|CO7_BOVIN;CON__Q29RQ1	tr|A0A3Q1MP40|A0A3Q1MP40_BOVIN	745	754	no	no	2	8.3557e-12	167.67	By MS/MS	By MS/MS	By MS/MS	4.2	2.23	1	1
ACGVCPLWEKCDAEGSECVCR	TLPASAEKACGVCPLW	EGSECVCRAASECEEA	K	A	C	C	R	A	2	1	0	1	5	0	3	2	0	0	1	1	0	0	1	1	0	1	0	2	0	21	1	2542.02	tr|A0A3Q1MP40|A0A3Q1MP40_BOVIN;tr|A0A3Q1LI40|A0A3Q1LI40_BOVIN;tr|F1N045|F1N045_BOVIN;sp|Q29RQ1|CO7_BOVIN;CON__Q29RQ1	tr|A0A3Q1MP40|A0A3Q1MP40_BOVIN	745	765	no	no	3	5.031e-44	169.9	By matching	By matching	By MS/MS	4	0
ACSLPYASESK	HRMATEHRACSLPYAS	LPYASESKECRMVQEQ	R	A	C	S	K	E	2	0	0	0	1	0	1	0	0	0	1	1	0	0	1	3	0	0	1	0	0	11	0	1211.55	CON__ENSEMBL:ENSBTAP00000016046	CON__ENSEMBL:ENSBTAP00000016046	49	59	yes	yes	2;3	1.2085e-12	170.4	By MS/MS	By MS/MS	By MS/MS	4.09	1.08	1
ACSLPYASESKECR	HRMATEHRACSLPYAS	ASESKECRMVQEQCCQ	R	A	C	C	R	M	2	1	0	0	2	0	2	0	0	0	1	1	0	0	1	3	0	0	1	0	0	14	1	1656.72	CON__ENSEMBL:ENSBTAP00000016046	CON__ENSEMBL:ENSBTAP00000016046	49	62	yes	yes	3	1.3876e-15	154.13	By MS/MS	By matching	By MS/MS	4.5	0.5
ADALVGK	LNGVQPSRADALVGKS	RADALVGKSIYVSATV	R	A	D	G	K	S	2	0	0	1	0	0	0	1	0	0	1	1	0	0	0	0	0	0	0	1	0	7	0	672.381	sp|Q2UVX4|CO3_BOVIN;CON__Q2UVX4;tr|G3X7A5|G3X7A5_BOVIN;tr|A0A3Q1M2B2|A0A3Q1M2B2_BOVIN;tr|A0A3Q1MHV6|A0A3Q1MHV6_BOVIN;tr|A0A3Q1MGT0|A0A3Q1MGT0_BOVIN	sp|Q2UVX4|CO3_BOVIN	315	321	yes	no	2	0.0349	101.64	By MS/MS	By MS/MS	By matching	5.2	0.748
ADDGRPFPQVIK	FHETLYQKADDGRPFP	RPFPQVIKAKGGVVGI	K	A	D	I	K	A	1	1	0	2	0	1	0	1	0	1	0	1	0	1	2	0	0	0	0	1	0	12	1	1341.7	tr|A6QLL8|A6QLL8_BOVIN;tr|A0A3Q1LMG1|A0A3Q1LMG1_BOVIN	tr|A6QLL8|A6QLL8_BOVIN	88	99	yes	no	3	0.001563	91.62	By matching	By MS/MS	By matching	5	0
ADDKVQPGEQCMYILHANPEQGPGQEDSNCVTR	DNTTDFQKADDKVQPG	EDSNCVTRIYHSHIDA	K	A	D	T	R	I	2	1	2	3	2	4	3	3	1	1	1	1	1	0	3	1	1	0	1	2	0	33	1	3742.64	tr|A0A3Q1NJB1|A0A3Q1NJB1_BOVIN;tr|F1N076|F1N076_BOVIN;tr|A0A3Q1LQ81|A0A3Q1LQ81_BOVIN;tr|A0A3Q1MI22|A0A3Q1MI22_BOVIN;CON__ENSEMBL:ENSBTAP00000031900	CON__ENSEMBL:ENSBTAP00000031900	145	177	no	no	3;4	5.5215e-218	270.46	By MS/MS	By MS/MS	By MS/MS	2.5	0.5		3	3
ADEHHKNMQLGR	CAIASQFRADEHHKNM	HKNMQLGRLHIKSLLP	R	A	D	G	R	L	1	1	1	1	0	1	1	1	2	0	1	1	1	0	0	0	0	0	0	0	0	12	1	1434.68	tr|F1MY85|F1MY85_BOVIN;CON__Q1A7A4;sp|P12082|CO5_BOVIN	tr|F1MY85|F1MY85_BOVIN	740	751	yes	no	5	0.0061295	75.819	By matching	By matching	By MS/MS	4	0
ADEKKFWGK	NTLCDEFKADEKKFWG	DEKKFWGKYLYEIARR	K	A	D	G	K	Y	1	0	0	1	0	0	1	1	0	0	0	3	0	1	0	0	0	1	0	0	0	9	2	1107.57	tr|A0A140T897|A0A140T897_BOVIN;sp|P02769|ALBU_BOVIN;CON__P02769;tr|A0A3Q1LNN7|A0A3Q1LNN7_BOVIN	tr|A0A140T897|A0A140T897_BOVIN	152	160	yes	no	2;3	0.022676	100.88	By MS/MS	By matching	By MS/MS	1	0	3
ADGESCSVLMMYQESK	TRKELFYKADGESCSV	LMMYQESKFRYRRVAE	K	A	D	S	K	F	1	0	0	1	1	1	2	1	0	0	1	1	2	0	0	3	0	0	1	1	0	16	0	1833.76	tr|A0A3Q1NJR8|A0A3Q1NJR8_BOVIN;sp|P41361|ANT3_BOVIN;CON__P41361;tr|F1MSZ6|F1MSZ6_BOVIN;tr|A0A3Q1MS55|A0A3Q1MS55_BOVIN	tr|A0A3Q1NJR8|A0A3Q1NJR8_BOVIN	340	355	yes	no	2;3	3.2079e-27	174.59	By MS/MS	By MS/MS	By MS/MS	3.14	0.35			6
ADGSTITR	GSVTVVWKADGSTITR	ADGSTITRNVETTRAS	K	A	D	T	R	N	1	1	0	1	0	0	0	1	0	1	0	0	0	0	0	1	2	0	0	0	0	8	0	819.409	tr|F1MLW8|F1MLW8_BOVIN;tr|F1N160|F1N160_BOVIN;tr|F1MLW7|F1MLW7_BOVIN;tr|A0A3Q1M4Z1|A0A3Q1M4Z1_BOVIN;CON__Q1RMN8	CON__Q1RMN8	172	179	no	no	2	1.7977e-05	159.28	By MS/MS	By MS/MS	By MS/MS	2.91	1.16		5	4
ADGSTITRNVETTR	GSVTVVWKADGSTITR	TRNVETTRASKQSNSK	K	A	D	T	R	A	1	2	1	1	0	0	1	1	0	1	0	0	0	0	0	1	4	0	0	1	0	14	1	1519.76	tr|F1N160|F1N160_BOVIN;tr|F1MLW7|F1MLW7_BOVIN;tr|A0A3Q1M4Z1|A0A3Q1M4Z1_BOVIN;CON__Q1RMN8	CON__Q1RMN8	172	185	no	no	3	2.3809e-27	177.3	By MS/MS	By MS/MS	By MS/MS	3.11	0.314			8
ADIGCTPGSGR	KIWDVVEKADIGCTPG	GCTPGSGRNYAGVFTD	K	A	D	G	R	N	1	1	0	1	1	0	0	3	0	1	0	0	0	0	1	1	1	0	0	0	0	11	0	1089.49	sp|Q2UVX4|CO3_BOVIN;CON__Q2UVX4;tr|G3X7A5|G3X7A5_BOVIN;tr|A0A3Q1M2B2|A0A3Q1M2B2_BOVIN;tr|A0A3Q1MHV6|A0A3Q1MHV6_BOVIN;tr|A0A3Q1MGT0|A0A3Q1MGT0_BOVIN	sp|Q2UVX4|CO3_BOVIN	621	631	yes	no	2;3	4.274e-18	178.7	By MS/MS	By MS/MS	By MS/MS	2.89	0.567		2	6
ADIGLLPPLPTLDPEEK	LCFFHNKKADIGLLPP	PTLDPEEKCQTYKNNR	K	A	D	E	K	C	1	0	0	2	0	0	2	1	0	1	4	1	0	0	4	0	1	0	0	0	0	17	0	1816.98	sp|G3MYZ3|AFAM_BOVIN;CON__REFSEQ:XP_585019	sp|G3MYZ3|AFAM_BOVIN	131	147	yes	no	3	3.0192e-06	95.662	By MS/MS	By MS/MS	By MS/MS	4.5	0.5
ADKNFRTENHEESIQILR	ASLTYDTKADKNFRTE	EESIQILRTIIEEKKL	K	A	D	L	R	T	1	2	2	1	0	1	3	0	1	2	1	1	0	1	0	1	1	0	0	0	0	18	2	2199.1	sp|Q3MHN2|CO9_BOVIN;CON__Q3MHN2;tr|A0A3Q1MU98|A0A3Q1MU98_BOVIN	sp|Q3MHN2|CO9_BOVIN	206	223	yes	no	5	7.4426e-62	205.95	By MS/MS	By matching	By MS/MS	4.25	0.433
ADLAKYICDNQDTISSK	LLECADDRADLAKYIC	NQDTISSKLKECCDKP	R	A	D	S	K	L	2	0	1	3	1	1	0	0	0	2	1	2	0	0	0	2	1	0	1	0	0	17	1	1940.91	tr|A0A140T897|A0A140T897_BOVIN;sp|P02769|ALBU_BOVIN;CON__P02769;tr|A0A3Q1LNN7|A0A3Q1LNN7_BOVIN	tr|A0A140T897|A0A140T897_BOVIN	281	297	yes	no	3	6.6111e-44	189.55	By MS/MS	By matching	By MS/MS	5	0
ADLFYDVEASDLETPK	SHIFGFCRADLFYDVE	ASDLETPKDIVTNCEV	R	A	D	P	K	D	2	0	0	3	0	0	2	0	0	0	2	1	0	1	1	1	1	0	1	1	0	16	0	1811.85	tr|F1MKS5|F1MKS5_BOVIN;sp|P33433|HRG_BOVIN	tr|F1MKS5|F1MKS5_BOVIN	223	238	no	no	2;3	1.1977e-21	159.22	By MS/MS	By MS/MS	By MS/MS	2.86	0.35		1	6
ADLFYDVEASDLETPKDIVTNCEVFNLK	SHIFGFCRADLFYDVE	NCEVFNLKEHRNFSAV	R	A	D	L	K	E	2	0	2	4	1	0	3	0	0	1	3	2	0	2	1	1	2	0	1	3	0	28	1	3244.55	tr|F1MKS5|F1MKS5_BOVIN	tr|F1MKS5|F1MKS5_BOVIN	223	250	yes	yes	3;4;5	0	340.81	By MS/MS	By MS/MS	By matching	5	0
ADLFYDVEASDLETPKDIVTNCEVFNLKEHR	SHIFGFCRADLFYDVE	VFNLKEHRNFSAVQHH	R	A	D	H	R	N	2	1	2	4	1	0	4	0	1	1	3	2	0	2	1	1	2	0	1	3	0	31	2	3666.75	tr|F1MKS5|F1MKS5_BOVIN	tr|F1MKS5|F1MKS5_BOVIN	223	253	yes	yes	4;5;6	1.5389e-175	252.47	By MS/MS	By matching	By MS/MS	5	0
ADLSGITK	ITEVFSDRADLSGITK	ADLSGITKEQPLKVSK	R	A	D	T	K	E	1	0	0	1	0	0	0	1	0	1	1	1	0	0	0	1	1	0	0	0	0	8	0	803.439	sp|P34955|A1AT_BOVIN;CON__P34955	sp|P34955|A1AT_BOVIN	338	345	yes	no	3	0.040809	71.692	By matching	By MS/MS	By MS/MS	5	0
ADPQCPQPATR	QGLETQQRADPQCPQP	QCPQPATRRRRSVQLM	R	A	D	T	R	R	2	1	0	1	1	2	0	0	0	0	0	0	0	0	3	0	1	0	0	0	0	11	0	1239.57	sp|Q2UVX4|CO3_BOVIN;CON__Q2UVX4;tr|G3X7A5|G3X7A5_BOVIN;tr|A0A3Q1M2B2|A0A3Q1M2B2_BOVIN;tr|A0A3Q1MHV6|A0A3Q1MHV6_BOVIN;tr|A0A3Q1MGT0|A0A3Q1MGT0_BOVIN	sp|Q2UVX4|CO3_BOVIN	656	666	yes	no	2;3	6.1146e-18	175.34	By MS/MS	By MS/MS	By MS/MS	1.73	0.68	6	7	2
ADPQCPQPATRR	QGLETQQRADPQCPQP	CPQPATRRRRSVQLME	R	A	D	R	R	R	2	2	0	1	1	2	0	0	0	0	0	0	0	0	3	0	1	0	0	0	0	12	1	1395.67	sp|Q2UVX4|CO3_BOVIN;CON__Q2UVX4;tr|G3X7A5|G3X7A5_BOVIN;tr|A0A3Q1M2B2|A0A3Q1M2B2_BOVIN;tr|A0A3Q1MHV6|A0A3Q1MHV6_BOVIN;tr|A0A3Q1MGT0|A0A3Q1MGT0_BOVIN	sp|Q2UVX4|CO3_BOVIN	656	667	yes	no	2;3	2.3744e-08	144.51	By MS/MS	By MS/MS	By MS/MS	3.14	0.35			6
ADQAANEWGR	GQGQEDSRADQAANEW	QAANEWGRSGKDPNHF	R	A	D	G	R	S	3	1	1	1	0	1	1	1	0	0	0	0	0	0	0	0	0	1	0	0	0	10	0	1116.49	sp|P35541|SAA_BOVIN;tr|A0A452DJ43|A0A452DJ43_BOVIN;tr|A0A3Q1M5X4|A0A3Q1M5X4_BOVIN;tr|E1BJF9|E1BJF9_BOVIN	sp|P35541|SAA_BOVIN	104	113	no	no	2	1.6652e-25	196.44	By MS/MS	By MS/MS	By MS/MS	2	0		3
ADQVCINLR	TAGTHNCRADQVCINL	DQVCINLRGSFACQCP	R	A	D	L	R	G	1	1	1	1	1	1	0	0	0	1	1	0	0	0	0	0	0	0	0	1	0	9	0	1087.54	tr|A2VE41|A2VE41_BOVIN;tr|A0A3Q1N0S5|A0A3Q1N0S5_BOVIN;tr|A0A3Q1MIU1|A0A3Q1MIU1_BOVIN	tr|A2VE41|A2VE41_BOVIN	191	199	yes	no	2	0.0092383	106.35	By MS/MS	By matching	By MS/MS	4.67	0.471
ADSCQLDYSQGPCLGLFK	PVTNFSKKADSCQLDY	GPCLGLFKRYFYNGTS	K	A	D	F	K	R	1	0	0	2	2	2	0	2	0	0	3	1	0	1	1	2	0	0	1	0	0	18	0	2057.92	tr|F1MMK9|F1MMK9_BOVIN;sp|P00978|AMBP_BOVIN;CON__P00978;tr|A0A3Q1MGB8|A0A3Q1MGB8_BOVIN	tr|F1MMK9|F1MMK9_BOVIN	358	375	yes	no	2;3;4	1.9791e-22	142.39	By MS/MS	By MS/MS	By matching	5	0
ADSCQLDYSQGPCLGLFKR	PVTNFSKKADSCQLDY	PCLGLFKRYFYNGTSM	K	A	D	K	R	Y	1	1	0	2	2	2	0	2	0	0	3	1	0	1	1	2	0	0	1	0	0	19	1	2214.02	tr|F1MMK9|F1MMK9_BOVIN;sp|P00978|AMBP_BOVIN;CON__P00978;tr|A0A3Q1MGB8|A0A3Q1MGB8_BOVIN	tr|F1MMK9|F1MMK9_BOVIN	358	376	yes	no	3	1.7366e-10	113.54	By matching	By matching	By MS/MS	1	0	1
AEAGDSHEQASGSSVLELEK	GIQIRDKRAEAGDSHE	SSVLELEKGDRVWLES	R	A	E	E	K	G	3	0	0	1	0	1	4	2	1	0	2	1	0	0	0	4	0	0	0	1	0	20	0	2042.94	sp|Q2KIX7|HP251_BOVIN	sp|Q2KIX7|HP251_BOVIN	161	180	yes	yes	3;4	8.1545e-85	220.28	By MS/MS	By MS/MS	By MS/MS	2.33	0.471		4	2
AEAGDSHEQASGSSVLELEKGDR	GIQIRDKRAEAGDSHE	LELEKGDRVWLESKLD	R	A	E	D	R	V	3	1	0	2	0	1	4	3	1	0	2	1	0	0	0	4	0	0	0	1	0	23	1	2371.09	sp|Q2KIX7|HP251_BOVIN	sp|Q2KIX7|HP251_BOVIN	161	183	yes	yes	3;4	0	376.78	By MS/MS	By MS/MS	By MS/MS	2	0		6
AEAGDSHEQASGSSVLELEKGDRVWLESK	GIQIRDKRAEAGDSHE	DRVWLESKLDREESEK	R	A	E	S	K	L	3	1	0	2	0	1	5	3	1	0	3	2	0	0	0	5	0	1	0	2	0	29	2	3113.49	sp|Q2KIX7|HP251_BOVIN	sp|Q2KIX7|HP251_BOVIN	161	189	yes	yes	4	4.5295e-142	240.34	By MS/MS	By matching	By matching	3	0			2
AEFQGVLEK	QCQISLQKAEFQGVLE	EFQGVLEKLNISTDDL	K	A	E	E	K	L	1	0	0	0	0	1	2	1	0	0	1	1	0	1	0	0	0	0	0	1	0	9	0	1019.53	tr|E1BH06|E1BH06_BOVIN;CON__P01030;CON__ENSEMBL:ENSBTAP00000007350;tr|F1MVK1|F1MVK1_BOVIN	CON__ENSEMBL:ENSBTAP00000007350	317	325	no	no	2;3	0.0026364	105.13	By matching	By MS/MS	By MS/MS	4.33	0.471
AEFVEVTK	RLSQKFPKAEFVEVTK	AEFVEVTKLVTDLTKV	K	A	E	T	K	L	1	0	0	0	0	0	2	0	0	0	0	1	0	1	0	0	1	0	0	2	0	8	0	921.481	tr|A0A140T897|A0A140T897_BOVIN;sp|P02769|ALBU_BOVIN;CON__P02769;tr|A0A3Q1LNN7|A0A3Q1LNN7_BOVIN	tr|A0A140T897|A0A140T897_BOVIN	249	256	yes	no	2;3	3.1038e-05	151.5	By MS/MS	By MS/MS	By MS/MS	4.04	0.931		1	14
AEFVEVTKLVTDLTK	RLSQKFPKAEFVEVTK	KLVTDLTKVHKECCHG	K	A	E	T	K	V	1	0	0	1	0	0	2	0	0	0	2	2	0	1	0	0	3	0	0	3	0	15	1	1691.93	tr|A0A140T897|A0A140T897_BOVIN;sp|P02769|ALBU_BOVIN;CON__P02769;tr|A0A3Q1LNN7|A0A3Q1LNN7_BOVIN	tr|A0A140T897|A0A140T897_BOVIN	249	263	yes	no	3	8.0177e-24	122.01	By matching	By MS/MS	By MS/MS	1.5	0.5	1	1
AEGKGQGTLSVVTVYHAK	ENERFTVKAEGKGQGT	VVTVYHAKLKGKVSCK	K	A	E	A	K	L	2	0	0	0	0	1	1	3	1	0	1	2	0	0	0	1	2	0	1	3	0	18	1	1843.98	sp|Q2UVX4|CO3_BOVIN;CON__Q2UVX4;tr|G3X7A5|G3X7A5_BOVIN;tr|A0A3Q1M2B2|A0A3Q1M2B2_BOVIN;tr|A0A3Q1MHV6|A0A3Q1MHV6_BOVIN	sp|Q2UVX4|CO3_BOVIN	1333	1350	yes	no	3	5.9792e-62	164.02	By MS/MS	By matching	By matching	1	0	1
AELADQAASWLTR	HLLLWEGKAELADQAA	QAASWLTRQGSFQGGF	K	A	E	T	R	Q	4	1	0	1	0	1	1	0	0	0	2	0	0	0	0	1	1	1	0	0	0	13	0	1430.72	tr|E1BH06|E1BH06_BOVIN;CON__P01030;CON__ENSEMBL:ENSBTAP00000007350;tr|F1MVK1|F1MVK1_BOVIN;sp|P01030|CO4_BOVIN	CON__ENSEMBL:ENSBTAP00000007350	1277	1289	no	no	2;3	1.1687e-100	247.93	By MS/MS	By MS/MS	By MS/MS	6	0
AEPFIYYLK	KANCFQTKAEPFIYYL	EPFIYYLKALSSYQKN	K	A	E	L	K	A	1	0	0	0	0	0	1	0	0	1	1	1	0	1	1	0	0	0	2	0	0	9	0	1142.6	sp|G3MYZ3|AFAM_BOVIN;CON__REFSEQ:XP_585019	sp|G3MYZ3|AFAM_BOVIN	206	214	yes	no	2	0.00057113	145.72	By MS/MS	By MS/MS	By MS/MS	1	0	3
AEPLAPWSQVEGMEDWEK	HYNSEGRRAEPLAPWS	EGMEDWEKESALQRAR	R	A	E	E	K	E	2	0	0	1	0	1	4	1	0	0	1	1	1	0	2	1	0	2	0	1	0	18	0	2100.95	tr|A0A452DK44|A0A452DK44_BOVIN;sp|Q3ZCH5|ZA2G_BOVIN	tr|A0A452DK44|A0A452DK44_BOVIN	65	82	yes	no	3	3.4916e-14	120.9	By MS/MS	By MS/MS	By matching	3	0			2
AESGYDIALLK	IIHDQYEKAESGYDIA	GYDIALLKLETAMNYT	K	A	E	L	K	L	2	0	0	1	0	0	1	1	0	1	2	1	0	0	0	1	0	0	1	0	0	11	0	1178.62	tr|F1MUT4|F1MUT4_BOVIN;sp|Q5NTB3|FA11_BOVIN;tr|A0A3Q1LT55|A0A3Q1LT55_BOVIN	tr|F1MUT4|F1MUT4_BOVIN	475	485	yes	no	2	0.030889	84.169	By MS/MS	By matching	By matching	4.25	0.433
AETGDKVYVHLK	GFLGPIIKAETGDKVY	DKVYVHLKNFASRPYT	K	A	E	L	K	N	1	0	0	1	0	0	1	1	1	0	1	2	0	0	0	0	1	0	1	2	0	12	1	1358.72	tr|A0A3Q1NJB1|A0A3Q1NJB1_BOVIN;tr|F1N076|F1N076_BOVIN;tr|A0A3Q1LQ81|A0A3Q1LQ81_BOVIN;tr|A0A3Q1MI22|A0A3Q1MI22_BOVIN;CON__ENSEMBL:ENSBTAP00000031900	CON__ENSEMBL:ENSBTAP00000031900	99	110	no	no	2;3;4	7.6765e-22	177.81	By MS/MS	By MS/MS	By MS/MS	3.69	2.2	9	2
AEVDDVIQVR	GILGPVIRAEVDDVIQ	VDDVIQVRFKNLASRP	R	A	E	V	R	F	1	1	0	2	0	1	1	0	0	1	0	0	0	0	0	0	0	0	0	3	0	10	0	1142.59	tr|F1N0I3|F1N0I3_BOVIN	tr|F1N0I3|F1N0I3_BOVIN	1547	1556	no	no	2	0.00083765	132.55	By MS/MS	By MS/MS	By MS/MS	2	0		3
AEVLSPIVSVFVPPR	TVRVVTPKAEVLSPIV	VSVFVPPRNSLSGDGN	K	A	E	P	R	N	1	1	0	0	0	0	1	0	0	1	1	0	0	1	3	2	0	0	0	4	0	15	0	1608.92	tr|G5E5T5|G5E5T5_BOVIN;tr|A0A3Q1LPI6|A0A3Q1LPI6_BOVIN	tr|G5E5T5|G5E5T5_BOVIN	163	177	yes	no	2;3	6e-52	204.17	By MS/MS	By MS/MS	By MS/MS	3	0			6
AEVLSPVVSVFVPPR	TVRVIATKAEVLSPVV	VSVFVPPRNSLSGDGN	K	A	E	P	R	N	1	1	0	0	0	0	1	0	0	0	1	0	0	1	3	2	0	0	0	5	0	15	0	1594.91	CON__Q1RMK2;tr|G5E513|G5E513_BOVIN;tr|A0A3Q1M032|A0A3Q1M032_BOVIN	CON__Q1RMK2	252	266	yes	no	2;3	9.9553e-93	234.22	By MS/MS	By MS/MS	By MS/MS	2.43	0.495		8	6
AFALQQPASVPR	SCALGALRAFALQQPA	QQPASVPRFVQALAEG	R	A	F	P	R	F	3	1	0	0	0	2	0	0	0	0	1	0	0	1	2	1	0	0	0	1	0	12	0	1283.7	tr|Q09TE3|Q09TE3_BOVIN	tr|Q09TE3|Q09TE3_BOVIN	554	565	yes	yes	2	0.015554	75.088	By MS/MS	By matching	By matching	1	0	1
AFDEKLFTFHADICTLPDTEK	PDETYVPKAFDEKLFT	CTLPDTEKQIKKQTAL	K	A	F	E	K	Q	2	0	0	3	1	0	2	0	1	1	2	2	0	3	1	0	3	0	0	0	0	21	1	2497.18	tr|A0A140T897|A0A140T897_BOVIN;sp|P02769|ALBU_BOVIN;CON__P02769;tr|A0A3Q1LNN7|A0A3Q1LNN7_BOVIN	tr|A0A140T897|A0A140T897_BOVIN	524	544	yes	no	3;4;5	7.27e-152	257.66	By MS/MS	By MS/MS	By MS/MS	4.32	1.67	3	3	4
AFDICPLEK	FAVIGIRKAFDICPLE	FDICPLEKISTAVSKA	K	A	F	E	K	I	1	0	0	1	1	0	1	0	0	1	1	1	0	1	1	0	0	0	0	0	0	9	0	1091.53	tr|F1MY85|F1MY85_BOVIN;CON__Q1A7A4	tr|F1MY85|F1MY85_BOVIN	1155	1163	yes	no	2;3	0.0022025	118.04	By MS/MS	By MS/MS	By MS/MS	5	0
AFHYDMK	IYAPDSPRAFHYDMKT	RAFHYDMKTEEGKLLL	R	A	F	M	K	T	1	0	0	1	0	0	0	0	1	0	0	1	1	1	0	0	0	0	1	0	0	7	0	910.401	tr|A0A140T891|A0A140T891_BOVIN;sp|Q58CQ9|VNN1_BOVIN	tr|A0A140T891|A0A140T891_BOVIN	288	294	yes	no	3	0.003588	113.7	By MS/MS	By MS/MS	By matching	5	0
AFLDCCEYITQLR	LQGDACVKAFLDCCEY	CEYITQLRQQHSRDGA	K	A	F	L	R	Q	1	1	0	1	2	1	1	0	0	1	2	0	0	1	0	0	1	0	1	0	0	13	0	1687.77	sp|Q2UVX4|CO3_BOVIN;CON__Q2UVX4;tr|G3X7A5|G3X7A5_BOVIN;tr|A0A3Q1M2B2|A0A3Q1M2B2_BOVIN;tr|A0A3Q1MHV6|A0A3Q1MHV6_BOVIN;tr|A0A3Q1MGT0|A0A3Q1MGT0_BOVIN	sp|Q2UVX4|CO3_BOVIN	721	733	yes	no	2;3	3.1598e-84	237.41	By MS/MS	By MS/MS	By MS/MS	4.59	1.64	3	1
AFLDCCEYITQLRQQHSR	LQGDACVKAFLDCCEY	QLRQQHSRDGALELAR	K	A	F	S	R	D	1	2	0	1	2	3	1	0	1	1	2	0	0	1	0	1	1	0	1	0	0	18	1	2324.08	sp|Q2UVX4|CO3_BOVIN;CON__Q2UVX4;tr|G3X7A5|G3X7A5_BOVIN;tr|A0A3Q1M2B2|A0A3Q1M2B2_BOVIN;tr|A0A3Q1MHV6|A0A3Q1MHV6_BOVIN;tr|A0A3Q1MGT0|A0A3Q1MGT0_BOVIN	sp|Q2UVX4|CO3_BOVIN	721	738	yes	no	3	1.2226e-14	126.07	By matching	By matching	By MS/MS	1	0	1
AFLEVNEEGSEAAASTVISIAGR	YVSDAFHKAFLEVNEE	TVISIAGRSLNSDRVT	K	A	F	G	R	S	5	1	1	0	0	0	4	2	0	2	1	0	0	1	0	3	1	0	0	2	0	23	0	2320.15	tr|A0A3Q1NJR8|A0A3Q1NJR8_BOVIN;sp|P41361|ANT3_BOVIN;CON__P41361	tr|A0A3Q1NJR8|A0A3Q1NJR8_BOVIN	469	491	yes	no	2;3;4	2.5994e-144	250.42	By MS/MS	By MS/MS	By MS/MS	4.18	0.386
AFLLTPR	LTSCLDFKAFLLTPRN	KAFLLTPRNQDACELS	K	A	F	P	R	N	1	1	0	0	0	0	0	0	0	0	2	0	0	1	1	0	1	0	0	0	0	7	0	816.486	tr|F1MYX2|F1MYX2_BOVIN;tr|A0A3Q1MB70|A0A3Q1MB70_BOVIN	tr|F1MYX2|F1MYX2_BOVIN	172	178	yes	no	2	0.012975	117.93	By MS/MS	By MS/MS	By MS/MS	3	0			3
AFQGLAK	CLRDLPERAFQGLAKL	RAFQGLAKLHSLHLEG	R	A	F	A	K	L	2	0	0	0	0	1	0	1	0	0	1	1	0	1	0	0	0	0	0	0	0	7	0	733.412	tr|Q09TE3|Q09TE3_BOVIN	tr|Q09TE3|Q09TE3_BOVIN	386	392	yes	yes	2	0.027715	107.43	By MS/MS	By MS/MS	By MS/MS	1.4	0.49	3	2
AFQYHSK	EETDFVCRAFQYHSKE	RAFQYHSKEQQCVVMA	R	A	F	S	K	E	1	0	0	0	0	1	0	0	1	0	0	1	0	1	0	1	0	0	1	0	0	7	0	879.424	tr|E1B726|E1B726_BOVIN;tr|A7E350|A7E350_BOVIN;sp|P06868|PLMN_BOVIN;CON__P06868	sp|P06868|PLMN_BOVIN	70	76	no	no	3	0.00010859	148.04	By MS/MS	By MS/MS	By MS/MS	1	0	3
AFQYHSKEQQCVVMAENSK	EETDFVCRAFQYHSKE	VVMAENSKNTPVFRMR	R	A	F	S	K	N	2	0	1	0	1	3	2	0	1	0	0	2	1	1	0	2	0	0	1	2	0	19	1	2283.04	tr|E1B726|E1B726_BOVIN;tr|A7E350|A7E350_BOVIN;sp|P06868|PLMN_BOVIN;CON__P06868	sp|P06868|PLMN_BOVIN	70	88	no	no	3;4	6.7016e-62	205.88	By MS/MS	By matching	By MS/MS	4.25	1.92	1
AFVAFPDFFR	DSQVEKYRAFVAFPDF	VAFPDFFRNSTTTWWK	R	A	F	F	R	N	2	1	0	1	0	0	0	0	0	0	0	0	0	4	1	0	0	0	0	1	0	10	0	1215.61	tr|G3N3S2|G3N3S2_BOVIN;tr|A0A3Q1M320|A0A3Q1M320_BOVIN;tr|A0A3Q1LPZ8|A0A3Q1LPZ8_BOVIN;tr|A0A3Q1NCF4|A0A3Q1NCF4_BOVIN;tr|A0A3Q1MAS2|A0A3Q1MAS2_BOVIN;tr|G3MY87|G3MY87_BOVIN;tr|A0A3Q1M6D9|A0A3Q1M6D9_BOVIN;tr|A0A3Q1LU98|A0A3Q1LU98_BOVIN;tr|A0A3Q1LQ36|A0A3Q1LQ36_BOVIN;tr|A0A3Q1LSJ0|A0A3Q1LSJ0_BOVIN	tr|G3N3S2|G3N3S2_BOVIN	1350	1359	yes	no	2;3	1.0928e-24	188.04	By MS/MS	By MS/MS	By matching	2.29	0.452		5	2
AFVKGNPPIYR	IVSALKRKAFVKGNPP	KGNPPIYRFWKDDLQQ	K	A	F	Y	R	F	1	1	1	0	0	0	0	1	0	1	0	1	0	1	2	0	0	0	1	1	0	11	1	1260.7	tr|F1MY85|F1MY85_BOVIN;CON__Q1A7A4	tr|F1MY85|F1MY85_BOVIN	1216	1226	yes	no	3	0.037088	63.624	By matching	By matching	By MS/MS	3	0			1
AGALCLSR	PDTITEWKAGALCLSR	AGALCLSRDTGLGLSP	K	A	G	S	R	D	2	1	0	0	1	0	0	1	0	0	2	0	0	0	0	1	0	0	0	0	0	8	0	846.438	sp|Q7SIH1|A2MG_BOVIN;CON__ENSEMBL:ENSBTAP00000024146	sp|Q7SIH1|A2MG_BOVIN	769	776	yes	no	2	3.5841e-05	155.03	By MS/MS	By MS/MS	By MS/MS	3	2.16	3	3
AGALNSNDAFVLK	RAVEVMPKAGALNSND	SNDAFVLKTPSAAYLW	K	A	G	L	K	T	3	0	2	1	0	0	0	1	0	0	2	1	0	1	0	1	0	0	0	1	0	13	0	1318.69	CON__Q3SX14;tr|F1N1I6|F1N1I6_BOVIN;tr|F1MJH1|F1MJH1_BOVIN;sp|Q3SX14|GELS_BOVIN;tr|A0A3Q1MIW2|A0A3Q1MIW2_BOVIN;tr|A0A3Q1MIS1|A0A3Q1MIS1_BOVIN	CON__Q3SX14	584	596	yes	no	2;3	1.6854e-57	220.34	By MS/MS	By MS/MS	By MS/MS	4.33	2.36	2
AGDFLENHYR	SLGRSIAKAGDFLENH	DFLENHYRELRRPYTV	K	A	G	Y	R	E	1	1	1	1	0	0	1	1	1	0	1	0	0	1	0	0	0	0	1	0	0	10	0	1220.56	sp|Q2UVX4|CO3_BOVIN;CON__Q2UVX4;tr|G3X7A5|G3X7A5_BOVIN;tr|A0A3Q1M2B2|A0A3Q1M2B2_BOVIN;tr|A0A3Q1MHV6|A0A3Q1MHV6_BOVIN;tr|A0A3Q1MGT0|A0A3Q1MGT0_BOVIN	sp|Q2UVX4|CO3_BOVIN	1171	1180	yes	no	2;3	1.4492e-25	191.05	By MS/MS	By MS/MS	By MS/MS	3.79	1.77	6		6
AGDFLENHYRELR	SLGRSIAKAGDFLENH	ENHYRELRRPYTVAIA	K	A	G	L	R	R	1	2	1	1	0	0	2	1	1	0	2	0	0	1	0	0	0	0	1	0	0	13	1	1618.79	sp|Q2UVX4|CO3_BOVIN;CON__Q2UVX4;tr|G3X7A5|G3X7A5_BOVIN;tr|A0A3Q1M2B2|A0A3Q1M2B2_BOVIN;tr|A0A3Q1MHV6|A0A3Q1MHV6_BOVIN;tr|A0A3Q1MGT0|A0A3Q1MGT0_BOVIN	sp|Q2UVX4|CO3_BOVIN	1171	1183	yes	no	4	7.9819e-07	116.19	By MS/MS	By matching	By MS/MS	3	1.41	1
AGEAAAER	ATLLDIYKAGEAAAER	AGEAAAERDAEITFIK	K	A	G	E	R	D	4	1	0	0	0	0	2	1	0	0	0	0	0	0	0	0	0	0	0	0	0	8	0	773.367	tr|F1MY85|F1MY85_BOVIN;CON__Q1A7A4	tr|F1MY85|F1MY85_BOVIN	1585	1592	yes	no	2	0.025161	100.76	By MS/MS	By MS/MS	By matching	1	0	2
AGEAAAERDAEITFIK	ATLLDIYKAGEAAAER	DAEITFIKKTSCSNAN	K	A	G	I	K	K	5	1	0	1	0	0	3	1	0	2	0	1	0	1	0	0	1	0	0	0	0	16	1	1690.85	tr|F1MY85|F1MY85_BOVIN;CON__Q1A7A4	tr|F1MY85|F1MY85_BOVIN	1585	1600	yes	no	3	1.4958e-05	102.5	By MS/MS	By matching	By matching	3	0			2
AGFAGDDAPR	DNGSGMCKAGFAGDDA	FAGDDAPRAVFPSIVG	K	A	G	P	R	A	3	1	0	2	0	0	0	2	0	0	0	0	0	1	1	0	0	0	0	0	0	10	0	975.441	tr|F1MRD0|F1MRD0_BOVIN;sp|P63258|ACTG_BOVIN;sp|P60712|ACTB_BOVIN;tr|A0A452DJE4|A0A452DJE4_BOVIN;tr|G8JKX4|G8JKX4_BOVIN;sp|Q5E9B5|ACTH_BOVIN;sp|Q3ZC07|ACTC_BOVIN;sp|P68138|ACTS_BOVIN;sp|P62739|ACTA_BOVIN;tr|A0A3Q1M558|A0A3Q1M558_BOVIN;tr|F1MKC4|F1MKC4_BOVIN	tr|F1MRD0|F1MRD0_BOVIN	19	28	yes	no	2	0.00020086	139.38	By MS/MS	By matching	By MS/MS	1.75	0.433	1	3
AGKEPGLQIWR	VEHPEFLKAGKEPGLQ	EPGLQIWRVEKFDLVP	K	A	G	W	R	V	1	1	0	0	0	1	1	2	0	1	1	1	0	0	1	0	0	1	0	0	0	11	1	1253.69	CON__Q3SX14;tr|F1N1I6|F1N1I6_BOVIN;tr|F1MJH1|F1MJH1_BOVIN;sp|Q3SX14|GELS_BOVIN;tr|A0A3Q1MIW2|A0A3Q1MIW2_BOVIN;tr|A0A3Q1MIS1|A0A3Q1MIS1_BOVIN	CON__Q3SX14	61	71	yes	no	2;3	4.745e-19	181.66	By MS/MS	By MS/MS	By MS/MS	1	0	5
AGLFTAAR	LGCLGSFRAGLFTAAR	AGLFTAARLSTNAYPD	R	A	G	A	R	L	3	1	0	0	0	0	0	1	0	0	1	0	0	1	0	0	1	0	0	0	0	8	0	805.445	sp|P07224|PROS_BOVIN;CON__P07224;tr|A0A3Q1MKZ3|A0A3Q1MKZ3_BOVIN;tr|A0A3Q1MMH1|A0A3Q1MMH1_BOVIN;tr|A0A3Q1NAF6|A0A3Q1NAF6_BOVIN	sp|P07224|PROS_BOVIN	94	101	yes	no	2	0.0074107	115.49	By matching	By matching	By MS/MS	1.5	0.5	1	1
AGLQAFFWVQDCK	CQNLNHLKAGLQAFFW	FFWVQDCKKSSSKDNI	K	A	G	C	K	K	2	0	0	1	1	2	0	1	0	0	1	1	0	2	0	0	0	1	0	1	0	13	0	1568.74	tr|A0A3Q1NJB1|A0A3Q1NJB1_BOVIN;tr|F1N076|F1N076_BOVIN;tr|A0A3Q1LQ81|A0A3Q1LQ81_BOVIN;tr|A0A3Q1MI22|A0A3Q1MI22_BOVIN;CON__ENSEMBL:ENSBTAP00000031900	CON__ENSEMBL:ENSBTAP00000031900	346	358	no	no	2;3	3.2871e-45	206.18	By MS/MS	By MS/MS	By MS/MS	2.83	1.07		5	6
AGLQAFFWVQDCKK	CQNLNHLKAGLQAFFW	FWVQDCKKSSSKDNIH	K	A	G	K	K	S	2	0	0	1	1	2	0	1	0	0	1	2	0	2	0	0	0	1	0	1	0	14	1	1696.84	tr|A0A3Q1NJB1|A0A3Q1NJB1_BOVIN;tr|F1N076|F1N076_BOVIN;tr|A0A3Q1LQ81|A0A3Q1LQ81_BOVIN;tr|A0A3Q1MI22|A0A3Q1MI22_BOVIN;CON__ENSEMBL:ENSBTAP00000031900	CON__ENSEMBL:ENSBTAP00000031900	346	359	no	no	2;3;4	1.1063e-27	181.26	By MS/MS	By MS/MS	By MS/MS	3.75	1.3			9
AGQVLEYLCPSGFYPYPTQIR	GGSFRLLKAGQVLEYL	YPYPTQIRTCRSTGSW	K	A	G	I	R	T	1	1	0	0	1	2	1	2	0	1	2	0	0	1	3	1	1	0	3	1	0	21	0	2458.2	CON__Q3KUS7;sp|P81187|CFAB_BOVIN;tr|A0A3Q1LRP5|A0A3Q1LRP5_BOVIN	CON__Q3KUS7	54	74	yes	no	2;3;4	3.7781e-24	136.46	By MS/MS	By MS/MS	By MS/MS	2.33	0.471		8	4
AGQYSSDLR	LMEKRMDKAGQYSSDL	GQYSSDLRKCCEDGMR	K	A	G	L	R	K	1	1	0	1	0	1	0	1	0	0	1	0	0	0	0	2	0	0	1	0	0	9	0	995.467	sp|Q2UVX4|CO3_BOVIN;CON__Q2UVX4;tr|G3X7A5|G3X7A5_BOVIN;tr|A0A3Q1M2B2|A0A3Q1M2B2_BOVIN;tr|A0A3Q1MHV6|A0A3Q1MHV6_BOVIN;tr|A0A3Q1MGT0|A0A3Q1MGT0_BOVIN	sp|Q2UVX4|CO3_BOVIN	681	689	yes	no	2	1.3881e-67	217.66	By MS/MS	By MS/MS	By MS/MS	3.27	1.77	3	3	3
AGQYSSDLRK	LMEKRMDKAGQYSSDL	QYSSDLRKCCEDGMRD	K	A	G	R	K	C	1	1	0	1	0	1	0	1	0	0	1	1	0	0	0	2	0	0	1	0	0	10	1	1123.56	sp|Q2UVX4|CO3_BOVIN;CON__Q2UVX4;tr|G3X7A5|G3X7A5_BOVIN;tr|A0A3Q1M2B2|A0A3Q1M2B2_BOVIN;tr|A0A3Q1MHV6|A0A3Q1MHV6_BOVIN;tr|A0A3Q1MGT0|A0A3Q1MGT0_BOVIN	sp|Q2UVX4|CO3_BOVIN	681	690	yes	no	2;3	2.0895e-18	181.44	By MS/MS	By MS/MS	By MS/MS	4.5	1.5		3
AGTDLLNFLSSFIDPK	ELTPFFKKAGTDLLNF	LSSFIDPKKQPATR__	K	A	G	P	K	K	1	0	1	2	0	0	0	1	0	1	3	1	0	2	1	2	1	0	0	0	0	16	0	1736.9	sp|P81644|APOA2_BOVIN;CON__P81644	sp|P81644|APOA2_BOVIN	79	94	yes	no	2	3.975e-52	202.34	By MS/MS	By matching	By matching	3	0			1
AGTLDLSLTVQGK	FSVISNGKAGTLDLSL	LSLTVQGKQHVVSVEE	K	A	G	G	K	Q	1	0	0	1	0	1	0	2	0	0	3	1	0	0	0	1	2	0	0	1	0	13	0	1301.72	tr|F1N3A1|F1N3A1_BOVIN;CON__Q28194;tr|A0A3Q1MQV3|A0A3Q1MQV3_BOVIN;sp|Q28178|TSP1_BOVIN	tr|F1N3A1|F1N3A1_BOVIN	125	137	yes	no	2	7.4922e-132	216.34	By MS/MS	By MS/MS	By matching	1	0	2
AGTNTKR	NYADHKLKAGTNTKRA	KAGTNTKRALLEVYNM	K	A	G	K	R	A	1	1	1	0	0	0	0	1	0	0	0	1	0	0	0	0	2	0	0	0	0	7	1	746.404	CON__Q3KUS7;sp|P81187|CFAB_BOVIN;tr|A0A3Q1LRP5|A0A3Q1LRP5_BOVIN	CON__Q3KUS7	350	356	yes	no	2;3	0.00095173	125.5	By MS/MS	By MS/MS	By MS/MS	3.58	2.43	5	1
AGVTGPSGAIGPQGPSGAR	GETGAPGRAGVTGPSG	PQGPSGARGPPGLKGD	R	A	G	A	R	G	3	1	0	0	0	1	0	6	0	1	0	0	0	0	3	2	1	0	0	1	0	19	0	1635.83	sp|P23805|CONG_BOVIN	sp|P23805|CONG_BOVIN	174	192	yes	yes	2;3	3.8904e-35	171.14	By MS/MS	By MS/MS	By MS/MS	5.33	0.471
AGWNLSAAK	KQWGTVCKAGWNLSAA	GWNLSAAKVVCRQLGC	K	A	G	A	K	V	3	0	1	0	0	0	0	1	0	0	1	1	0	0	0	1	0	1	0	0	0	9	0	916.477	tr|A6QNW7|A6QNW7_BOVIN	tr|A6QNW7|A6QNW7_BOVIN	264	272	yes	yes	2;3	0.00014063	150.61	By MS/MS	By MS/MS	By MS/MS	1.43	0.495	4	3
AGYQCNPDSPDSNSANCIEEK	LKCSPVQRAGYQCNPD	SANCIEEKGTAFDILR	R	A	G	E	K	G	2	0	3	2	2	1	2	1	0	1	0	1	0	0	2	3	0	0	1	0	0	21	0	2354.94	tr|A0A3Q1MEH0|A0A3Q1MEH0_BOVIN;tr|Q56K11|Q56K11_BOVIN	tr|A0A3Q1MEH0|A0A3Q1MEH0_BOVIN	23	43	yes	no	3	2.6325e-06	84.946	By matching	By matching	By MS/MS	2	0		1
AGYTLVK	QVYIFLTRAGYTLVKD	RAGYTLVKDYPKQLEK	R	A	G	V	K	D	1	0	0	0	0	0	0	1	0	0	1	1	0	0	0	0	1	0	1	1	0	7	0	750.428	sp|Q3SZV7|HEMO_BOVIN;tr|A0A452DI25|A0A452DI25_BOVIN;CON__Q3SZV7;tr|A0A3Q1N2E0|A0A3Q1N2E0_BOVIN	sp|Q3SZV7|HEMO_BOVIN	326	332	yes	no	2;3	0.017293	114.78	By MS/MS	By MS/MS	By MS/MS	1.75	0.924	7	1	4
AGYTLVKDYPK	QVYIFLTRAGYTLVKD	TLVKDYPKQLEKEFGS	R	A	G	P	K	Q	1	0	0	1	0	0	0	1	0	0	1	2	0	0	1	0	1	0	2	1	0	11	1	1253.67	sp|Q3SZV7|HEMO_BOVIN;tr|A0A452DI25|A0A452DI25_BOVIN;CON__Q3SZV7;tr|A0A3Q1N2E0|A0A3Q1N2E0_BOVIN	sp|Q3SZV7|HEMO_BOVIN	326	336	yes	no	3;4	7.3626e-06	122.34	By MS/MS	By MS/MS	By MS/MS	1	0	8
AGYYFDGISR	GSFRCECKAGYYFDGI	YYFDGISRTCVDINEC	K	A	G	S	R	T	1	1	0	1	0	0	0	2	0	1	0	0	0	1	0	1	0	0	2	0	0	10	0	1147.53	CON__ENSEMBL:ENSBTAP00000016046;tr|A0A3Q1MG73|A0A3Q1MG73_BOVIN;tr|F1MYN5|F1MYN5_BOVIN;tr|A0A3Q1MJB2|A0A3Q1MJB2_BOVIN	CON__ENSEMBL:ENSBTAP00000016046	389	398	yes	no	2	0.00022222	139.15	By matching	By MS/MS	By matching	5	0
AHGEGQEFMTTCLVDEEEMK	SSFKADVRAHGEGQEF	LVDEEEMKKLLRERGH	R	A	H	M	K	K	1	0	0	1	1	1	5	2	1	0	1	1	2	1	0	0	2	0	0	1	0	20	0	2339.97	tr|F1MMP5|F1MMP5_BOVIN	tr|F1MMP5|F1MMP5_BOVIN	524	543	yes	yes	2;3;4	1.749e-51	183.22	By MS/MS	By MS/MS	By MS/MS	2	0		7
AHGEGQEFMTTCLVDEEEMKK	SSFKADVRAHGEGQEF	VDEEEMKKLLRERGHM	R	A	H	K	K	L	1	0	0	1	1	1	5	2	1	0	1	2	2	1	0	0	2	0	0	1	0	21	1	2468.07	tr|F1MMP5|F1MMP5_BOVIN	tr|F1MMP5|F1MMP5_BOVIN	524	544	yes	yes	3;4;5	2.498e-152	262.94	By MS/MS	By MS/MS	By MS/MS	2.7	0.458		3	7
AHGEGQEFMTTCLVDEEEMKKLLR	SSFKADVRAHGEGQEF	EEMKKLLRERGHMLEN	R	A	H	L	R	E	1	1	0	1	1	1	5	2	1	0	3	2	2	1	0	0	2	0	0	1	0	24	2	2850.34	tr|F1MMP5|F1MMP5_BOVIN	tr|F1MMP5|F1MMP5_BOVIN	524	547	yes	yes	4;5	6.2309e-63	175.93	By matching	By matching	By MS/MS	4.67	0.471
AHGEGQEFMTTCLVDKEEMKK	SSFKADVRAHGEGQEF	VDKEEMKKLLRERGHM	R	A	H	K	K	L	1	0	0	1	1	1	4	2	1	0	1	3	2	1	0	0	2	0	0	1	0	21	2	2467.12	sp|Q0VCM5|ITIH1_BOVIN;CON__Q0VCM5;tr|A0A3Q1LVM5|A0A3Q1LVM5_BOVIN;tr|A0A3Q1LW96|A0A3Q1LW96_BOVIN	sp|Q0VCM5|ITIH1_BOVIN	524	544	yes	no	5	3.6927e-84	209.9	By matching	By MS/MS	By matching	5	0
AHIAFKPTVAQQR	VVSKGPQKAHIAFKPT	KPTVAQQRKCLNCSET	K	A	H	Q	R	K	3	1	0	0	0	2	0	0	1	1	0	1	0	1	1	0	1	0	0	1	0	13	1	1465.82	tr|A0A3Q1LK49|A0A3Q1LK49_BOVIN;tr|A5D7R6|A5D7R6_BOVIN;CON__Q9TRI1	tr|A0A3Q1LK49|A0A3Q1LK49_BOVIN	203	215	yes	no	2;3;4	1.7716e-84	238.13	By MS/MS	By MS/MS	By MS/MS	2.6	0.49		6	9
AHSCPSVWQK	ISKHNDIRAHSCPSVW	SCPSVWQKTKHT____	R	A	H	Q	K	T	1	0	0	0	1	1	0	0	1	0	0	1	0	0	1	2	0	1	0	1	0	10	0	1198.56	sp|P07224|PROS_BOVIN;CON__P07224;tr|A0A3Q1MKZ3|A0A3Q1MKZ3_BOVIN;tr|A0A3Q1MMH1|A0A3Q1MMH1_BOVIN;tr|A0A3Q1NAF6|A0A3Q1NAF6_BOVIN	sp|P07224|PROS_BOVIN	662	671	yes	no	3	4.5669e-06	148.91	By matching	By MS/MS	By MS/MS	1.25	0.433	3	1
AHSLCPQLLCR	SKDNLLNKAHSLCPQL	LCPQLLCRPSDQN___	K	A	H	C	R	P	1	1	0	0	2	1	0	0	1	0	3	0	0	0	1	1	0	0	0	0	0	11	0	1353.66	sp|Q3SYR5|APOC4_BOVIN	sp|Q3SYR5|APOC4_BOVIN	112	122	yes	yes	3	9.3512e-11	117.14	By MS/MS	By matching	By MS/MS	1	0	4
AHVETLR	QELRDRARAHVETLRQ	RAHVETLRQQLAPYSD	R	A	H	L	R	Q	1	1	0	0	0	0	1	0	1	0	1	0	0	0	0	0	1	0	0	1	0	7	0	824.45	sp|P15497|APOA1_BOVIN;CON__P15497	sp|P15497|APOA1_BOVIN	177	183	yes	no	2;3	3.0885e-24	173.59	By MS/MS	By MS/MS	By MS/MS	3.68	1.52	2	2	5
AHVETLRQQLAPYSDDLR	QELRDRARAHVETLRQ	APYSDDLRQRLTARLE	R	A	H	L	R	Q	2	2	0	2	0	2	1	0	1	0	3	0	0	0	1	1	1	0	1	1	0	18	1	2111.08	sp|P15497|APOA1_BOVIN;CON__P15497	sp|P15497|APOA1_BOVIN	177	194	yes	no	2;3;4	0	352.25	By MS/MS	By MS/MS	By MS/MS	4.92	1.73	2
AHVETLRQQLAPYSDDLRQR	QELRDRARAHVETLRQ	YSDDLRQRLTARLEAL	R	A	H	Q	R	L	2	3	0	2	0	3	1	0	1	0	3	0	0	0	1	1	1	0	1	1	0	20	2	2395.24	sp|P15497|APOA1_BOVIN;CON__P15497	sp|P15497|APOA1_BOVIN	177	196	yes	no	3;4;5	0	358.3	By MS/MS	By MS/MS	By MS/MS	2.19	1.88	9	4
AIEDYINEFSVR	LKKQNLERAIEDYINE	YINEFSVRKCQPCQNG	R	A	I	V	R	K	1	1	1	1	0	0	2	0	0	2	0	0	0	1	0	1	0	0	1	1	0	12	0	1454.7	sp|Q3MHN2|CO9_BOVIN;CON__Q3MHN2;tr|A0A3Q1MU98|A0A3Q1MU98_BOVIN	sp|Q3MHN2|CO9_BOVIN	502	513	yes	no	2	2.1592e-29	187.62	By MS/MS	By MS/MS	By matching	2.25	1.64	2	1
AIEDYINEFSVRK	LKKQNLERAIEDYINE	INEFSVRKCQPCQNGG	R	A	I	R	K	C	1	1	1	1	0	0	2	0	0	2	0	1	0	1	0	1	0	0	1	1	0	13	1	1582.8	sp|Q3MHN2|CO9_BOVIN;CON__Q3MHN2;tr|A0A3Q1MU98|A0A3Q1MU98_BOVIN	sp|Q3MHN2|CO9_BOVIN	502	514	yes	no	3;4	1.6625e-45	198.23	By MS/MS	By MS/MS	By MS/MS	4.33	2.36	3
AIFYINK	ESVYGQCKAIFYINKE	KAIFYINKEKRIFYLP	K	A	I	N	K	E	1	0	1	0	0	0	0	0	0	2	0	1	0	1	0	0	0	0	1	0	0	7	0	867.485	sp|Q58D62|FETUB_BOVIN;CON__Q58D62	sp|Q58D62|FETUB_BOVIN	120	126	yes	no	2	0.0048425	117.7	By MS/MS	By MS/MS	By matching	2.67	0.471		1	2
AILYLNTGYQR	LTAELKSKAILYLNTG	YLNTGYQRQLLYKHFD	K	A	I	Q	R	Q	1	1	1	0	0	1	0	1	0	1	2	0	0	0	0	0	1	0	2	0	0	11	0	1310.7	sp|Q7SIH1|A2MG_BOVIN;CON__ENSEMBL:ENSBTAP00000024146	sp|Q7SIH1|A2MG_BOVIN	1041	1051	yes	no	2;3	8.5344e-106	257.09	By MS/MS	By MS/MS	By MS/MS	3.62	1.65		5	6
AILYNYR	RNEQVEIRAILYNYRE	RAILYNYREAENLKVR	R	A	I	Y	R	E	1	1	1	0	0	0	0	0	0	1	1	0	0	0	0	0	0	0	2	0	0	7	0	911.486	sp|Q2UVX4|CO3_BOVIN;CON__Q2UVX4;tr|G3X7A5|G3X7A5_BOVIN;tr|A0A3Q1M2B2|A0A3Q1M2B2_BOVIN;tr|A0A3Q1MHV6|A0A3Q1MHV6_BOVIN;tr|A0A3Q1MGT0|A0A3Q1MGT0_BOVIN	sp|Q2UVX4|CO3_BOVIN	848	854	yes	no	2	6.727e-06	161.58	By MS/MS	By MS/MS	By MS/MS	2.25	1.56	3	3	1
AIPEAEDPQR	SVIQHLGRAIPEAEDP	PEAEDPQRVMWCTVGH	R	A	I	Q	R	V	2	1	0	1	0	1	2	0	0	1	0	0	0	0	2	0	0	0	0	0	0	10	0	1124.55	tr|A0A3Q1NEQ0|A0A3Q1NEQ0_BOVIN	tr|A0A3Q1NEQ0|A0A3Q1NEQ0_BOVIN	348	357	yes	yes	2	6.5439e-05	143.4	By MS/MS	By MS/MS	By MS/MS	1.25	0.433	3	1
AIPPNTSNAAENDPPTVELQGLVPR	WTAFGGRRAIPPNTSN	ELQGLVPRGFNPQDYL	R	A	I	P	R	G	3	1	3	1	0	1	2	1	0	1	2	0	0	0	5	1	2	0	0	2	0	25	0	2599.32	tr|F1MW44|F1MW44_BOVIN;tr|A0A3Q1LTB9|A0A3Q1LTB9_BOVIN	tr|F1MW44|F1MW44_BOVIN	14	38	no	no	3	1.1168e-30	131.33	By matching	By matching	By MS/MS	4	0
AIQAAFFYLEPR	PEYNKSARAIQAAFFY	AFFYLEPRHAEDKLIT	R	A	I	P	R	H	3	1	0	0	0	1	1	0	0	1	1	0	0	2	1	0	0	0	1	0	0	12	0	1424.75	tr|Q5GN72|Q5GN72_BOVIN;sp|Q3SZR3|A1AG_BOVIN;CON__Q3SZR3;tr|A0A3Q1LS55|A0A3Q1LS55_BOVIN	tr|Q5GN72|Q5GN72_BOVIN	62	73	yes	no	2;3	2.0501e-29	188.15	By MS/MS	By MS/MS	By MS/MS	3.37	1.63		8	6
AIQISYNPDQPSKPNNIESATK	SEARELVKAIQISYNP	NNIESATKNSKSMMEE	K	A	I	T	K	N	2	0	3	1	0	2	1	0	0	3	0	2	0	0	3	3	1	0	1	0	0	22	1	2414.21	tr|Q3SZZ9|Q3SZZ9_BOVIN;tr|F1MGU7|F1MGU7_BOVIN;sp|P12799|FIBG_BOVIN;tr|A0A3Q1MV91|A0A3Q1MV91_BOVIN;tr|A0A3Q1N064|A0A3Q1N064_BOVIN	tr|Q3SZZ9|Q3SZZ9_BOVIN	87	108	yes	no	4	9.7015e-116	242.34	By MS/MS	By MS/MS	By MS/MS	6	0
AISYLISGYQR	LTEKIKSKAISYLISG	YLISGYQRQLNYKHSD	K	A	I	Q	R	Q	1	1	0	0	0	1	0	1	0	2	1	0	0	0	0	2	0	0	2	0	0	11	0	1269.67	tr|A0A3Q1MNN6|A0A3Q1MNN6_BOVIN;tr|A0A3Q1M2P2|A0A3Q1M2P2_BOVIN;tr|F1MJK3|F1MJK3_BOVIN;tr|A0A3Q1M8I5|A0A3Q1M8I5_BOVIN;tr|A0A3Q1NGH3|A0A3Q1NGH3_BOVIN;tr|F1MI18|F1MI18_BOVIN;tr|A0A3Q1MCP0|A0A3Q1MCP0_BOVIN	tr|F1MJK3|F1MJK3_BOVIN	992	1002	no	no	2;3	8.4849e-58	223.87	By MS/MS	By MS/MS	By MS/MS	3.43	1.05			6
AITPAYPANHADIIFDITDGNLR	PEEIIFLRAITPAYPA	DITDGNLRDSFDIIKR	R	A	I	L	R	D	4	1	2	3	0	0	0	1	1	4	1	0	0	1	2	0	2	0	1	0	0	23	0	2497.26	CON__ENSEMBL:ENSBTAP00000016046;tr|A0A3Q1MG73|A0A3Q1MG73_BOVIN;tr|F1MYN5|F1MYN5_BOVIN;tr|A0A3Q1MJB2|A0A3Q1MJB2_BOVIN	CON__ENSEMBL:ENSBTAP00000016046	623	645	yes	no	3	5.1669e-83	202.17	By MS/MS	By MS/MS	By matching	3	2	2
AIVSALK	DKAHPQFRAIVSALKR	RAIVSALKRKAFVKGN	R	A	I	L	K	R	2	0	0	0	0	0	0	0	0	1	1	1	0	0	0	1	0	0	0	1	0	7	0	700.448	tr|F1MY85|F1MY85_BOVIN;CON__Q1A7A4	tr|F1MY85|F1MY85_BOVIN	1207	1213	yes	no	2	0.018833	113.7	By MS/MS	By MS/MS	By matching	2	0		3
AIVSALKR	DKAHPQFRAIVSALKR	AIVSALKRKAFVKGNP	R	A	I	K	R	K	2	1	0	0	0	0	0	0	0	1	1	1	0	0	0	1	0	0	0	1	0	8	1	856.549	tr|F1MY85|F1MY85_BOVIN;CON__Q1A7A4	tr|F1MY85|F1MY85_BOVIN	1207	1214	yes	no	2;3	7.6944e-05	149.65	By MS/MS	By MS/MS	By MS/MS	6	0
AKDITPTLR	LGHSSDKKAKDITPTL	KDITPTLRLYVGKNQL	K	A	K	L	R	L	1	1	0	1	0	0	0	0	0	1	1	1	0	0	1	0	2	0	0	0	0	9	1	1013.59	tr|A0A3Q1MB98|A0A3Q1MB98_BOVIN;sp|Q2TBU0|HPT_BOVIN;tr|G3X6K8|G3X6K8_BOVIN	tr|A0A3Q1MB98|A0A3Q1MB98_BOVIN	198	206	yes	no	2;3	9.9361e-19	153.33	By MS/MS	By MS/MS	By MS/MS	4.08	2.43	5
AKGIPEFYDYDVALVR	KYDLNAKKAKGIPEFY	DYDVALVRLKEKLKYE	K	A	K	V	R	L	2	1	0	2	0	0	1	1	0	1	1	1	0	1	1	0	0	0	2	2	0	16	1	1854.95	CON__Q3KUS7;sp|P81187|CFAB_BOVIN;tr|A0A3Q1LRP5|A0A3Q1LRP5_BOVIN	CON__Q3KUS7	565	580	yes	no	3	1.0018e-07	107.72	By matching	By matching	By MS/MS	4.25	1.92	1
AKGSELQTQAK	YGKDLVEKAKGSELQT	SELQTQAKAYFEKTQE	K	A	K	A	K	A	2	0	0	0	0	2	1	1	0	0	1	2	0	0	0	1	1	0	0	0	0	11	1	1159.62	sp|P81644|APOA2_BOVIN;CON__P81644	sp|P81644|APOA2_BOVIN	52	62	yes	no	2;3;4	5.9446e-26	194.24	By MS/MS	By MS/MS	By MS/MS	5.25	1.01	1
AKPVLEDLR	QLKALGEKAKPVLEDL	KPVLEDLRQGLLPVLE	K	A	K	L	R	Q	1	1	0	1	0	0	1	0	0	0	2	1	0	0	1	0	0	0	0	1	0	9	1	1039.6	sp|P15497|APOA1_BOVIN;CON__P15497	sp|P15497|APOA1_BOVIN	229	237	yes	no	2;3	0.00013027	143.96	By MS/MS	By MS/MS	By MS/MS	5.22	0.711			1
AKPVLEDLRQGLLPVLESLK	QLKALGEKAKPVLEDL	LPVLESLKVSILAAID	K	A	K	L	K	V	1	1	0	1	0	1	2	1	0	0	6	2	0	0	2	1	0	0	0	2	0	20	2	2217.31	sp|P15497|APOA1_BOVIN;CON__P15497	sp|P15497|APOA1_BOVIN	229	248	yes	no	2	3.8073e-27	113.51	By matching	By MS/MS	By matching	3	0			1
AKWETSFNLK	MVNYIFFKAKWETSFN	WETSFNLKSTHEQDFY	K	A	K	L	K	S	1	0	1	0	0	0	1	0	0	0	1	2	0	1	0	1	1	1	0	0	0	10	1	1222.63	tr|A0A452DHZ3|A0A452DHZ3_BOVIN;sp|Q9N2I2|IPSP_BOVIN;CON__Q9N2I2;tr|A0A3Q1MRW0|A0A3Q1MRW0_BOVIN;tr|A0A3Q1LP66|A0A3Q1LP66_BOVIN	tr|A0A452DHZ3|A0A452DHZ3_BOVIN	188	197	yes	no	3	0.00082518	114.76	By matching	By MS/MS	By matching	2	0		1
ALCLKPEIEYGR	SPAVPQCKALCLKPEI	KPEIEYGRLSVEKVRY	K	A	L	G	R	L	1	1	0	0	1	0	2	1	0	1	2	1	0	0	1	0	0	0	1	0	0	12	1	1447.75	sp|Q28065|C4BPA_BOVIN;CON__Q28065;tr|Q1RMN9|Q1RMN9_BOVIN	sp|Q28065|C4BPA_BOVIN	485	496	no	no	2;3	1.8173e-22	184.43	By MS/MS	By MS/MS	By MS/MS	3.27	2.49	6
ALCQKPEISNGK	SPPAPQCKALCQKPEI	KPEISNGKLSVEKDQY	K	A	L	G	K	L	1	0	1	0	1	1	1	1	0	1	1	2	0	0	1	1	0	0	0	0	0	12	1	1343.69	tr|G3N0S9|G3N0S9_BOVIN;CON__ENSEMBL:ENSBTAP00000034412	tr|G3N0S9|G3N0S9_BOVIN	83	94	yes	no	2;3;4	1.3017e-29	188.09	By MS/MS	By MS/MS	By MS/MS	1.11	0.314	8	1
ALDKYLMEFNACR	TKRQNLRRALDKYLME	LMEFNACRCGPCFNNG	R	A	L	C	R	C	2	1	1	1	1	0	1	0	0	0	2	1	1	1	0	0	0	0	1	0	0	13	1	1629.76	tr|A0A3Q1LSP4|A0A3Q1LSP4_BOVIN;tr|F1MX87|F1MX87_BOVIN	tr|A0A3Q1LSP4|A0A3Q1LSP4_BOVIN	484	496	yes	no	3	8.8968e-09	130.47	By matching	By MS/MS	By MS/MS	1	0	2
ALDLINK	AVEPVAVRALDLINKG	RALDLINKGRWDGYLF	R	A	L	N	K	G	1	0	1	1	0	0	0	0	0	1	2	1	0	0	0	0	0	0	0	0	0	7	0	785.465	tr|F1MKS5|F1MKS5_BOVIN;sp|P33433|HRG_BOVIN	tr|F1MKS5|F1MKS5_BOVIN	37	43	no	no	2	0.0051099	127.12	By MS/MS	By MS/MS	By MS/MS	4	2.45	2
ALDLINKGR	AVEPVAVRALDLINKG	LDLINKGRWDGYLFQL	R	A	L	G	R	W	1	1	1	1	0	0	0	1	0	1	2	1	0	0	0	0	0	0	0	0	0	9	1	998.587	tr|F1MKS5|F1MKS5_BOVIN;sp|P33433|HRG_BOVIN	tr|F1MKS5|F1MKS5_BOVIN	37	45	no	no	3	0.0015975	106.88	By matching	By matching	By MS/MS	2	0		1
ALDMEDFK	TAGLVRSRALDMEDFK	ALDMEDFKTEVSIAPG	R	A	L	F	K	T	1	0	0	2	0	0	1	0	0	0	1	1	1	1	0	0	0	0	0	0	0	8	0	967.432	tr|A0A3Q1LK49|A0A3Q1LK49_BOVIN;tr|A5D7R6|A5D7R6_BOVIN;CON__Q9TRI1	tr|A0A3Q1LK49|A0A3Q1LK49_BOVIN	115	122	yes	no	2	0.0023638	140.14	By MS/MS	By MS/MS	By MS/MS	3	0			3
ALDMEDFKTEVSIAPGAK	TAGLVRSRALDMEDFK	VSIAPGAKVQFELHYQ	R	A	L	A	K	V	3	0	0	2	0	0	2	1	0	1	1	2	1	1	1	1	1	0	0	1	0	18	1	1920.95	tr|A0A3Q1LK49|A0A3Q1LK49_BOVIN;tr|A5D7R6|A5D7R6_BOVIN;CON__Q9TRI1	tr|A0A3Q1LK49|A0A3Q1LK49_BOVIN	115	132	yes	no	2;3;4	7.6735e-88	226.44	By MS/MS	By MS/MS	By MS/MS	5.36	0.481
ALDPADWTVQK	LELLVDHKALDPADWT	PADWTVQKVFFQGRYY	K	A	L	Q	K	V	2	0	0	2	0	1	0	0	0	0	1	1	0	0	1	0	1	1	0	1	0	11	0	1242.62	sp|Q29437|AOCX_BOVIN;tr|E1BJN3|E1BJN3_BOVIN	sp|Q29437|AOCX_BOVIN	252	262	yes	no	2;3	2.2128e-45	215.04	By MS/MS	By MS/MS	By MS/MS	5.4	0.49
ALDPADWTVQKVFFQGR	LELLVDHKALDPADWT	QKVFFQGRYYENLAQL	K	A	L	G	R	Y	2	1	0	2	0	2	0	1	0	0	1	1	0	2	1	0	1	1	0	2	0	17	1	1977.01	sp|Q29437|AOCX_BOVIN;tr|E1BJN3|E1BJN3_BOVIN	sp|Q29437|AOCX_BOVIN	252	268	yes	no	3	5.3552e-23	156.06	By MS/MS	By matching	By matching	2	0		2
ALDPAQWTIQK	LELLVDHKALDPAQWT	PAQWTIQKVFFQGRYY	K	A	L	Q	K	V	2	0	0	1	0	2	0	0	0	1	1	1	0	0	1	0	1	1	0	0	0	11	0	1269.67	tr|A0A452DHX8|A0A452DHX8_BOVIN	tr|A0A452DHX8|A0A452DHX8_BOVIN	252	262	no	no	2;3	2.1193e-08	158.01	By matching	By MS/MS	By MS/MS	1	0	3
ALEEFQK	TVKQNMKKALEEFQKE	KALEEFQKEVDSCQCA	K	A	L	Q	K	E	1	0	0	0	0	1	2	0	0	0	1	1	0	1	0	0	0	0	0	0	0	7	0	863.439	tr|F1N102|F1N102_BOVIN	tr|F1N102|F1N102_BOVIN	492	498	yes	yes	2;3	0.0022653	136.11	By MS/MS	By MS/MS	By MS/MS	3.33	0.471			4
ALEESNYELEGK	ASYLDKVRALEESNYE	SNYELEGKIKEWYEKH	R	A	L	G	K	I	1	0	1	0	0	0	4	1	0	0	2	1	0	0	0	1	0	0	1	0	0	12	0	1380.64	CON__P13645;CON__P02535-1	CON__P13645	166	177	yes	no	2	5.9168e-17	137.62	By MS/MS	By MS/MS	By matching	2	0		2
ALEFLHLQDGSINYK	THIEIGHRALEFLHLQ	QDGSINYKELLLRHQD	R	A	L	Y	K	E	1	0	1	1	0	1	1	1	1	1	3	1	0	1	0	1	0	0	1	0	0	15	0	1746.89	sp|P80109|PHLD_BOVIN;tr|A0A3Q1LW12|A0A3Q1LW12_BOVIN;tr|F1MNM2|F1MNM2_BOVIN;tr|A0A3Q1MQZ5|A0A3Q1MQZ5_BOVIN;tr|A0A3Q1MEX6|A0A3Q1MEX6_BOVIN	sp|P80109|PHLD_BOVIN	36	50	yes	no	3	1.539e-13	136.81	By matching	By MS/MS	By matching	6	0
ALETHTYFER	SWSRQNGKALETHTYF	ETHTYFERHLNDTFSA	K	A	L	E	R	H	1	1	0	0	0	0	2	0	1	0	1	0	0	1	0	0	2	0	1	0	0	10	0	1265.6	tr|G5E5T5|G5E5T5_BOVIN;tr|A0A3Q1LPI6|A0A3Q1LPI6_BOVIN;CON__Q1RMK2;tr|G5E513|G5E513_BOVIN;tr|A0A3Q1M032|A0A3Q1M032_BOVIN	CON__Q1RMK2	411	420	no	no	2;3	1.2046e-182	272.58	By MS/MS	By MS/MS	By MS/MS	3.54	1.78	6	2	6
ALEWLGDISSGGSTGYNPALK	WVRQAPGKALEWLGDI	TGYNPALKSRLSITKD	K	A	L	L	K	S	2	0	1	1	0	0	1	4	0	1	3	1	0	0	1	3	1	1	1	0	0	21	0	2135.05	tr|A0A3Q1MFI7|A0A3Q1MFI7_BOVIN	tr|A0A3Q1MFI7|A0A3Q1MFI7_BOVIN	70	90	yes	yes	3	5.7717e-10	96.379	By MS/MS	By MS/MS	By matching	1	0	3
ALEWLGDISSGGSTGYNPGLK	WVRQAPGKALEWLGDI	TGYNPGLKSRLSITKD	K	A	L	L	K	S	1	0	1	1	0	0	1	5	0	1	3	1	0	0	1	3	1	1	1	0	0	21	0	2121.04	tr|G3N148|G3N148_BOVIN;tr|G3N3Q3|G3N3Q3_BOVIN	tr|G3N148|G3N148_BOVIN	70	90	yes	no	2;3	3.0782e-10	100.97	By MS/MS	By MS/MS	By matching	1.83	1.86	5
ALEWLGGIDSGGSTGYNPGLK	WVRQAPGKALEWLGGI	TGYNPGLKSRLSITRD	K	A	L	L	K	S	1	0	1	1	0	0	1	6	0	1	3	1	0	0	1	2	1	1	1	0	0	21	0	2091.03	tr|G3MWT1|G3MWT1_BOVIN;tr|A0A3Q1LLT0|A0A3Q1LLT0_BOVIN	tr|G3MWT1|G3MWT1_BOVIN	70	90	yes	no	3	7.3439e-44	167.99	By MS/MS	By MS/MS	By matching	1	0	2
ALEWLGGIDTGGSTGYNPGLK	WVRQAPGKALEWLGGI	TGYNPGLKSRLSITKD	K	A	L	L	K	S	1	0	1	1	0	0	1	6	0	1	3	1	0	0	1	1	2	1	1	0	0	21	0	2105.04	CON__ENSEMBL:ENSBTAP00000033053;tr|G3MXG6|G3MXG6_BOVIN	CON__ENSEMBL:ENSBTAP00000033053	76	96	yes	no	3	1.9045e-13	111.57	By MS/MS	By MS/MS	By MS/MS	1	0	5
ALEWVGGISSGGSTCLNPALK	WVRQAPGKALEWVGGI	TCLNPALKSRLSITKD	K	A	L	L	K	S	2	0	1	0	1	0	1	4	0	1	3	1	0	0	1	3	1	1	0	1	0	21	0	2116.06	tr|G3N1H5|G3N1H5_BOVIN	tr|G3N1H5|G3N1H5_BOVIN	70	90	yes	yes	3	7.3439e-44	167.99	By matching	By MS/MS	By matching	2	0		2
ALGEKAKPVLEDLR	AKASEQLKALGEKAKP	KPVLEDLRQGLLPVLE	K	A	L	L	R	Q	2	1	0	1	0	0	2	1	0	0	3	2	0	0	1	0	0	0	0	1	0	14	2	1537.88	sp|P15497|APOA1_BOVIN;CON__P15497	sp|P15497|APOA1_BOVIN	224	237	yes	no	3	0.0029345	73.252	By matching	By MS/MS	By matching	1	0	1
ALGEKELHYDCCQK	CSFEFIAKALGEKELH	LHYDCCQKNLCNKSGG	K	A	L	Q	K	N	1	0	0	1	2	1	2	1	1	0	2	2	0	0	0	0	0	0	1	0	0	14	1	1749.78	tr|Q32PA1|Q32PA1_BOVIN	tr|Q32PA1|Q32PA1_BOVIN	77	90	yes	yes	2;3;4	2.0808e-36	196.18	By MS/MS	By MS/MS	By MS/MS	4.36	0.481
ALGGEDVR	CKGSVIQKALGGEDVR	ALGGEDVRVTCTLFQT	K	A	L	V	R	V	1	1	0	1	0	0	1	2	0	0	1	0	0	0	0	0	0	0	0	1	0	8	0	815.414	sp|P12763|FETUA_BOVIN;CON__P12763	sp|P12763|FETUA_BOVIN	238	245	yes	no	2	0.00099035	147.29	By MS/MS	By MS/MS	By MS/MS	1.5	0.5	3	3
ALGVTALFDK	YDLVGALRALGVTALF	GVTALFDKHSNTTGIT	R	A	L	D	K	H	2	0	0	1	0	0	0	1	0	0	2	1	0	1	0	0	1	0	0	1	0	10	0	1033.58	CON__ENSEMBL:ENSBTAP00000018574;tr|F6R4P6|F6R4P6_BOVIN;tr|A0A3Q1MAK6|A0A3Q1MAK6_BOVIN	CON__ENSEMBL:ENSBTAP00000018574	408	417	yes	no	2;3	1.0027e-17	182.28	By MS/MS	By MS/MS	By MS/MS	2	0		6
ALHVEWVIDEK	IQIKSSKKALHVEWVI	VEWVIDEKNAYQLRSA	K	A	L	E	K	N	1	0	0	1	0	0	2	0	1	1	1	1	0	0	0	0	0	1	0	2	0	11	0	1337.7	tr|E1B805|E1B805_BOVIN;tr|A0A3Q1M3A4|A0A3Q1M3A4_BOVIN	tr|E1B805|E1B805_BOVIN	1306	1316	yes	no	3	3.3922e-13	168.22	By MS/MS	By MS/MS	By matching	4	0
ALKAWSVAR	SIQKFGERALKAWSVA	LKAWSVARLSQKFPKA	R	A	L	A	R	L	3	1	0	0	0	0	0	0	0	0	1	1	0	0	0	1	0	1	0	1	0	9	1	1000.58	tr|A0A140T897|A0A140T897_BOVIN;sp|P02769|ALBU_BOVIN;CON__P02769;tr|A0A3Q1LNN7|A0A3Q1LNN7_BOVIN	tr|A0A140T897|A0A140T897_BOVIN	233	241	yes	no	2;3	1.4692e-06	155.06	By MS/MS	By MS/MS	By MS/MS	4.12	1.49		1	8
ALKDLVTEEAFLGITDQETEGK	PMNAEENRALKDLVTE	TDQETEGKFVDLTGKG	R	A	L	G	K	F	2	0	0	2	0	1	4	2	0	1	3	2	0	1	0	0	3	0	0	1	0	22	1	2406.22	sp|O02659|MBL2_BOVIN	sp|O02659|MBL2_BOVIN	174	195	yes	yes	3;4	2.436e-84	210.43	By MS/MS	By MS/MS	By matching	4.4	0.49
ALLAYAFALAGNQER	QGSHVYTKALLAYAFA	ALAGNQERRTEVLTSL	K	A	L	E	R	R	5	1	1	0	0	1	1	1	0	0	3	0	0	1	0	0	0	0	1	0	0	15	0	1606.85	sp|Q7SIH1|A2MG_BOVIN;CON__ENSEMBL:ENSBTAP00000024146;tr|A0A452DI08|A0A452DI08_BOVIN;tr|A0A3Q1LMP7|A0A3Q1LMP7_BOVIN	sp|Q7SIH1|A2MG_BOVIN	1185	1199	yes	no	2;3	1.1871e-92	232.37	By MS/MS	By matching	By matching	6	0
ALLAYAFALAGNQERR	QGSHVYTKALLAYAFA	LAGNQERRTEVLTSLY	K	A	L	R	R	T	5	2	1	0	0	1	1	1	0	0	3	0	0	1	0	0	0	0	1	0	0	16	1	1762.95	sp|Q7SIH1|A2MG_BOVIN;CON__ENSEMBL:ENSBTAP00000024146;tr|A0A452DI08|A0A452DI08_BOVIN;tr|A0A3Q1LMP7|A0A3Q1LMP7_BOVIN	sp|Q7SIH1|A2MG_BOVIN	1185	1200	yes	no	3	7.2945e-53	200.55	By MS/MS	By matching	By MS/MS	6	0
ALLEMQQTK	QEAPLEWKALLEMQQT	LLEMQQTKMVLETFGG	K	A	L	T	K	M	1	0	0	0	0	2	1	0	0	0	2	1	1	0	0	0	1	0	0	0	0	9	0	1060.56	sp|P02672|FIBA_BOVIN;CON__P02672;tr|A0A3Q1LVV7|A0A3Q1LVV7_BOVIN;tr|F6QND5|F6QND5_BOVIN	sp|P02672|FIBA_BOVIN	253	261	yes	no	2;3	0.00088007	113.74	By matching	By MS/MS	By MS/MS	6	0
ALLEVYNMMSR	KAGTNTKRALLEVYNM	EVYNMMSREVNQFKET	R	A	L	S	R	E	1	1	1	0	0	0	1	0	0	0	2	0	2	0	0	1	0	0	1	1	0	11	0	1325.65	CON__Q3KUS7;sp|P81187|CFAB_BOVIN;tr|A0A3Q1LRP5|A0A3Q1LRP5_BOVIN	CON__Q3KUS7	357	367	yes	no	2;3	7.6717e-126	276.17	By MS/MS	By MS/MS	By MS/MS	2.86	0.35		1	6
ALLFTHDQFQDK	VSLYKNDKALLFTHDQ	THDQFQDKNVDQASGS	K	A	L	D	K	N	1	0	0	2	0	2	0	0	1	0	2	1	0	2	0	0	1	0	0	0	0	12	0	1461.73	sp|Q3Y5Z3|ADIPO_BOVIN;CON__Q3Y5Z3;tr|A0A3Q1M564|A0A3Q1M564_BOVIN	sp|Q3Y5Z3|ADIPO_BOVIN	176	187	yes	no	2;3	2.0539e-94	249.69	By MS/MS	By MS/MS	By MS/MS	5	0
ALLSFTAVCQDDGTWHR	YELVEGNKALLSFTAV	QDDGTWHRAMPRCRIK	K	A	L	H	R	A	2	1	0	2	1	1	0	1	1	0	2	0	0	1	0	1	2	1	0	1	0	17	0	1975.92	tr|A5D9E9|A5D9E9_BOVIN;tr|A0A3Q1MGP1|A0A3Q1MGP1_BOVIN	tr|A5D9E9|A5D9E9_BOVIN	350	366	yes	no	3	1.4442e-18	144.29	By MS/MS	By MS/MS	By matching	6	0
ALNHLPLEYNSALYSR	QLSDVFLKALNHLPLE	YNSALYSRIFDDFGTH	K	A	L	S	R	I	2	1	2	0	0	0	1	0	1	0	4	0	0	0	1	2	0	0	2	0	0	16	0	1859.95	tr|F1MM86|F1MM86_BOVIN;sp|Q29RU4|CO6_BOVIN;tr|A0A3Q1LM32|A0A3Q1LM32_BOVIN	tr|F1MM86|F1MM86_BOVIN	341	356	yes	no	2;3	5.2727e-83	182.7	By MS/MS	By MS/MS	By matching	3.5	2.5	2
ALPMHIR	EKFDKALKALPMHIRL	KALPMHIRLSFNPTQL	K	A	L	I	R	L	1	1	0	0	0	0	0	0	1	1	1	0	1	0	1	0	0	0	0	0	0	7	0	836.469	CON__P02754;tr|G5E5H7|G5E5H7_BOVIN;sp|P02754|LACB_BOVIN;tr|A0A3Q1M701|A0A3Q1M701_BOVIN;tr|A0A3Q1LYE8|A0A3Q1LYE8_BOVIN	CON__P02754	142	148	yes	no	3	6.0203e-06	154.29	By matching	By MS/MS	By matching	1	0	1
ALPQGHPR	PPSPPLSRALPQGHPR	ALPQGHPRTSQHSLHS	R	A	L	P	R	T	1	1	0	0	0	1	0	1	1	0	1	0	0	0	2	0	0	0	0	0	0	8	0	874.477	tr|A0A3Q1M5Q6|A0A3Q1M5Q6_BOVIN;tr|A0A3Q1MCW2|A0A3Q1MCW2_BOVIN;tr|A0A3S5ZPB5|A0A3S5ZPB5_BOVIN	tr|A0A3Q1M5Q6|A0A3Q1M5Q6_BOVIN	58	65	yes	no	3	0.0060863	95.352	By matching	By matching	By MS/MS	5	0
ALQASALK	ALTFSYGRALQASALK	ALQASALKAWGGKKEN	R	A	L	L	K	A	3	0	0	0	0	1	0	0	0	0	2	1	0	0	0	1	0	0	0	0	0	8	0	800.476	tr|A6QLL8|A6QLL8_BOVIN;tr|A0A3Q1LMG1|A0A3Q1LMG1_BOVIN	tr|A6QLL8|A6QLL8_BOVIN	305	312	yes	no	2	0.044594	91.867	By matching	By matching	By MS/MS	1	0	3
ALQMSLAYQFVTPLTSMTVR	EKANVSAKALQMSLAY	PLTSMTVRGMTDQDGL	K	A	L	V	R	G	2	1	0	0	0	2	0	0	0	0	3	0	2	1	1	2	3	0	1	2	0	20	0	2256.16	tr|F1MMP5|F1MMP5_BOVIN;sp|Q0VCM5|ITIH1_BOVIN;CON__Q0VCM5;tr|A0A3Q1LVM5|A0A3Q1LVM5_BOVIN;tr|A0A3Q1LW96|A0A3Q1LW96_BOVIN	tr|F1MMP5|F1MMP5_BOVIN	588	607	no	no	2;3	8.5842e-18	119.62	By MS/MS	By matching	By matching	6	0
ALSKDQDFNPAVPLAENFCR	AWSSEQAKALSKDQDF	PLAENFCRNPDGDEEG	K	A	L	C	R	N	3	1	2	2	1	1	1	0	0	0	2	1	0	2	2	1	0	0	0	1	0	20	1	2291.1	sp|P00735|THRB_BOVIN;CON__P00735;tr|A0A452DI66|A0A452DI66_BOVIN	sp|P00735|THRB_BOVIN	245	264	yes	no	3	3.8743e-61	196.89	By MS/MS	By MS/MS	By MS/MS	6	0
ALSTEVGSNLQLNLNTNR	NFLHIDVKALSTEVGS	QLNLNTNRDSSVSNKI	K	A	L	N	R	D	1	1	4	0	0	1	1	1	0	0	4	0	0	0	0	2	2	0	0	1	0	18	0	1943.01	tr|E1B805|E1B805_BOVIN;tr|A0A3Q1M3A4|A0A3Q1M3A4_BOVIN	tr|E1B805|E1B805_BOVIN	460	477	yes	no	3	9.5719e-74	216.29	By MS/MS	By matching	By matching	1	0	2
ALTAVSPDSTLLFNAYVHFQGK	VTGWNMGRALTAVSPD	AYVHFQGKMKGFSLLP	R	A	L	G	K	M	3	0	1	1	0	1	0	1	1	0	3	1	0	2	1	2	2	0	1	2	0	22	0	2378.23	tr|A0A3Q1LGY9|A0A3Q1LGY9_BOVIN;tr|Q3SZH5|Q3SZH5_BOVIN;CON__Q3SZH5	tr|A0A3Q1LGY9|A0A3Q1LGY9_BOVIN	257	278	yes	no	3;4	1.7371e-152	258.87	By MS/MS	By MS/MS	By MS/MS	2.5	0.5		5	5
ALVALGAVDTALYAVGGK	LNLKTESRALVALGAV	ALYAVGGKSHKPLDMV	R	A	L	G	K	S	5	0	0	1	0	0	0	3	0	0	3	1	0	0	0	0	1	0	1	3	0	18	0	1687.95	tr|E1BH06|E1BH06_BOVIN;CON__P01030;CON__ENSEMBL:ENSBTAP00000007350;tr|F1MVK1|F1MVK1_BOVIN	CON__ENSEMBL:ENSBTAP00000007350	596	613	no	no	2;3	9.6934e-127	209.13	By MS/MS	By MS/MS	By matching	3	0			3
ALVFVDNHDNQR	WGFMPSDRALVFVDNH	VDNHDNQRGHGAGGAS	R	A	L	Q	R	G	1	1	2	2	0	1	0	0	1	0	1	0	0	1	0	0	0	0	0	2	0	12	0	1426.7	tr|F1MJQ3|F1MJQ3_BOVIN;CON__Q3MHH8;tr|F1MP21|F1MP21_BOVIN	tr|F1MJQ3|F1MJQ3_BOVIN	307	318	yes	no	3	1.8847e-39	198.32	By MS/MS	By MS/MS	By MS/MS	3.5	0.5			3
ALWTGALTPGR	PLPRPQLRALWTGALT	TGALTPGRDAVLRCEA	R	A	L	G	R	D	2	1	0	0	0	0	0	2	0	0	2	0	0	0	1	0	2	1	0	0	0	11	0	1141.62	sp|Q2KJF1|A1BG_BOVIN;CON__Q2KJF1;tr|A0A3Q1MJT2|A0A3Q1MJT2_BOVIN	sp|Q2KJF1|A1BG_BOVIN	415	425	yes	no	2;3	2.2272e-25	189.17	By MS/MS	By MS/MS	By MS/MS	2.33	0.471		6	3
ALWTGALTPGRDAVLR	PLPRPQLRALWTGALT	PGRDAVLRCEAEVPDV	R	A	L	L	R	C	3	2	0	1	0	0	0	2	0	0	3	0	0	0	1	0	2	1	0	1	0	16	1	1695.94	sp|Q2KJF1|A1BG_BOVIN;CON__Q2KJF1;tr|A0A3Q1MJT2|A0A3Q1MJT2_BOVIN	sp|Q2KJF1|A1BG_BOVIN	415	430	yes	no	3	1.1553e-11	122.33	By matching	By matching	By MS/MS	2	0		1
ALYAQAR	IKEKTVGRALYAQARA	RALYAQARAKGKTAGL	R	A	L	A	R	A	3	1	0	0	0	1	0	0	0	0	1	0	0	0	0	0	0	0	1	0	0	7	0	791.429	tr|A0A3Q1LK49|A0A3Q1LK49_BOVIN;tr|A5D7R6|A5D7R6_BOVIN;CON__Q9TRI1	tr|A0A3Q1LK49|A0A3Q1LK49_BOVIN	96	102	yes	no	2	1.113e-08	167.98	By MS/MS	By MS/MS	By MS/MS	5.75	0.433
AMELLQEEDLIEEDDIPVR	RGQVGLARAMELLQEE	EEDDIPVRSFFPENWL	R	A	M	V	R	S	1	1	0	3	0	1	5	0	0	2	3	0	1	0	1	0	0	0	0	1	0	19	0	2256.08	tr|E1BH06|E1BH06_BOVIN;CON__P01030;CON__ENSEMBL:ENSBTAP00000007350;tr|F1MVK1|F1MVK1_BOVIN	CON__ENSEMBL:ENSBTAP00000007350	756	774	no	no	2;3	3.0342e-34	169.25	By MS/MS	By MS/MS	By MS/MS	1.4	0.49	3	2
AMFYIGEK	KVSNVAHKAMFYIGEK	AMFYIGEKGTEAVPEV	K	A	M	E	K	G	1	0	0	0	0	0	1	1	0	1	0	1	1	1	0	0	0	0	1	0	0	8	0	957.463	tr|Q3SYR0|Q3SYR0_BOVIN;sp|Q9TT36|THBG_BOVIN;CON__Q9TT36	tr|Q3SYR0|Q3SYR0_BOVIN	351	358	yes	no	2	0.011576	111.95	By MS/MS	By MS/MS	By matching	1	0	2
AMGVEDFISR	GKLTENEKAMGVEDFI	GVEDFISRVRGGSSGW	K	A	M	S	R	V	1	1	0	1	0	0	1	1	0	1	0	0	1	1	0	1	0	0	0	1	0	10	0	1123.53	tr|A0A3Q1LSP4|A0A3Q1LSP4_BOVIN;tr|F1MX87|F1MX87_BOVIN	tr|A0A3Q1LSP4|A0A3Q1LSP4_BOVIN	411	420	yes	no	2	0.0039739	116.75	By MS/MS	By matching	By matching	4	0
AMTNLRQCSTSK	YLGDDYVRAMTNLRQC	LRQCSTSKLLEACTFH	R	A	M	S	K	L	1	1	1	0	1	1	0	0	0	0	1	1	1	0	0	2	2	0	0	0	0	12	1	1395.66	tr|G3X6N3|G3X6N3_BOVIN;CON__Q0IIK2;sp|Q29443|TRFE_BOVIN;CON__Q29443	CON__Q0IIK2	683	694	no	no	2;3	1.6662e-39	206.46	By MS/MS	By MS/MS	By MS/MS	1.14	0.35	6	1
AMVQQLDTLR	PYGETFNKAMVQQLDT	VQQLDTLRQKLGPLAG	K	A	M	L	R	Q	1	1	0	1	0	2	0	0	0	0	2	0	1	0	0	0	1	0	0	1	0	10	0	1173.62	tr|F1N3Q7|F1N3Q7_BOVIN;sp|Q32PJ2|APOA4_BOVIN;CON__Q32PJ2;tr|A0A3Q1M3N0|A0A3Q1M3N0_BOVIN;tr|A0A3Q1MZJ9|A0A3Q1MZJ9_BOVIN	tr|F1N3Q7|F1N3Q7_BOVIN	402	411	yes	no	2;3	5.0288e-125	275.13	By MS/MS	By MS/MS	By MS/MS	5.4	0.49
AMVQQLDTLRQK	PYGETFNKAMVQQLDT	QLDTLRQKLGPLAGDV	K	A	M	Q	K	L	1	1	0	1	0	3	0	0	0	0	2	1	1	0	0	0	1	0	0	1	0	12	1	1429.77	tr|F1N3Q7|F1N3Q7_BOVIN;sp|Q32PJ2|APOA4_BOVIN;CON__Q32PJ2;tr|A0A3Q1M3N0|A0A3Q1M3N0_BOVIN;tr|A0A3Q1MZJ9|A0A3Q1MZJ9_BOVIN	tr|F1N3Q7|F1N3Q7_BOVIN	402	413	yes	no	3	0.0034532	85.271	By matching	By matching	By MS/MS	2	0		3
ANDYLDSFASK	LALIRSPRANDYLDSF	YLDSFASKNKTHWPVG	R	A	N	S	K	N	2	0	1	2	0	0	0	0	0	0	1	1	0	1	0	2	0	0	1	0	0	11	0	1229.56	tr|E1B805|E1B805_BOVIN;tr|A0A3Q1M3A4|A0A3Q1M3A4_BOVIN	tr|E1B805|E1B805_BOVIN	1201	1211	yes	no	2;3	4.977e-06	132.97	By MS/MS	By MS/MS	By matching	4.5	0.5
ANEEFMESNK	DHPEKVDKANEEFMES	EEFMESNKMHAINGRM	K	A	N	N	K	M	1	0	2	0	0	0	3	0	0	0	0	1	1	1	0	1	0	0	0	0	0	10	0	1197.5	tr|A0A3Q1NJB1|A0A3Q1NJB1_BOVIN;tr|F1N076|F1N076_BOVIN;tr|A0A3Q1LQ81|A0A3Q1LQ81_BOVIN;tr|A0A3Q1MI22|A0A3Q1MI22_BOVIN;tr|A0A3Q1LR93|A0A3Q1LR93_BOVIN;CON__ENSEMBL:ENSBTAP00000031900	CON__ENSEMBL:ENSBTAP00000031900	947	956	no	no	2;3	9.2983e-72	239.55	By MS/MS	By MS/MS	By MS/MS	2	0		5
ANFDAQQFSGTWLLVAVASPCR	PISTIQPKANFDAQQF	VAVASPCRYLQEQGHR	K	A	N	C	R	Y	4	1	1	1	1	2	0	1	0	0	2	0	0	2	1	2	1	1	0	2	0	22	0	2437.18	tr|A0A3Q1MRQ2|A0A3Q1MRQ2_BOVIN	tr|A0A3Q1MRQ2|A0A3Q1MRQ2_BOVIN	190	211	no	no	2;3	2.6781e-25	134.66	By matching	By MS/MS	By matching	2.25	0.433		3	1
ANIPLISNEECQK	KIQNTLQKANIPLISN	ISNEECQKSYRDYKIT	K	A	N	Q	K	S	1	0	2	0	1	1	2	0	0	2	1	1	0	0	1	1	0	0	0	0	0	13	0	1514.74	sp|Q2KJ63|KLKB1_BOVIN	sp|Q2KJ63|KLKB1_BOVIN	539	551	yes	yes	3	1.4061e-35	191.53	By matching	By MS/MS	By MS/MS	4	0
ANNNNQWLQIDLLK	RVNAWQAKANNNNQWL	WLQIDLLKIKKITAIV	K	A	N	L	K	I	1	0	4	1	0	2	0	0	0	1	3	1	0	0	0	0	0	1	0	0	0	14	0	1682.87	tr|F1N0I3|F1N0I3_BOVIN	tr|F1N0I3|F1N0I3_BOVIN	2013	2026	no	no	2;3	1.0146e-20	168.31	By MS/MS	By MS/MS	By MS/MS	1	0	5
ANRPFLVLIR	NSDRVTFKANRPFLVL	RPFLVLIREVALNTII	K	A	N	I	R	E	1	2	1	0	0	0	0	0	0	1	2	0	0	1	1	0	0	0	0	1	0	10	1	1197.73	tr|A0A3Q1NJR8|A0A3Q1NJR8_BOVIN	tr|A0A3Q1NJR8|A0A3Q1NJR8_BOVIN	502	511	yes	yes	2;3	2.0657e-25	187.5	By MS/MS	By MS/MS	By MS/MS	4.64	1.49			5
ANSHFATAFYQHLADSK	RRVWELSKANSHFATA	YQHLADSKNNNDNIFL	K	A	N	S	K	N	4	0	1	1	0	1	0	0	2	0	1	1	0	2	0	2	1	0	1	0	0	17	0	1906.9	tr|A0A3Q1NJR8|A0A3Q1NJR8_BOVIN;sp|P41361|ANT3_BOVIN;CON__P41361;tr|F1MSZ6|F1MSZ6_BOVIN;tr|A0A3Q1MS55|A0A3Q1MS55_BOVIN	tr|A0A3Q1NJR8|A0A3Q1NJR8_BOVIN	87	103	yes	no	2;3;4	6.7251e-128	216.16	By MS/MS	By MS/MS	By MS/MS	1.69	0.722	6	5	2
ANTFLGAK	RVENSISRANTFLGAK	ANTFLGAKATSGLLGA	R	A	N	A	K	A	2	0	1	0	0	0	0	1	0	0	1	1	0	1	0	0	1	0	0	0	0	8	0	820.444	tr|E1BH06|E1BH06_BOVIN;CON__P01030;CON__ENSEMBL:ENSBTAP00000007350;tr|F1MVK1|F1MVK1_BOVIN;sp|P01030|CO4_BOVIN	CON__ENSEMBL:ENSBTAP00000007350	1173	1180	no	no	2;3	0.011976	111.61	By MS/MS	By MS/MS	By MS/MS	1.33	0.471	6	3
ANWEEGAASELLSSLK	LDDEVQIKANWEEGAA	SELLSSLKDSVPRATG	K	A	N	L	K	D	3	0	1	0	0	0	3	1	0	0	3	1	0	0	0	3	0	1	0	0	0	16	0	1703.84	tr|E1BNR0|E1BNR0_BOVIN;tr|A0A3Q1MFR4|A0A3Q1MFR4_BOVIN	tr|E1BNR0|E1BNR0_BOVIN	4049	4064	yes	no	2;3	4.006e-53	205.68	By MS/MS	By MS/MS	By MS/MS	5.2	0.4
APEIANSHVEYSVR	ATADSCPKAPEIANSH	SHVEYSVRYQCDKYYK	K	A	P	V	R	Y	2	1	1	0	0	0	2	0	1	1	0	0	0	0	1	2	0	0	1	2	0	14	0	1570.77	tr|A0A3Q1MB98|A0A3Q1MB98_BOVIN;sp|Q2TBU0|HPT_BOVIN;tr|G3X6K8|G3X6K8_BOVIN	tr|A0A3Q1MB98|A0A3Q1MB98_BOVIN	22	35	yes	no	2;3	1.7243e-140	276.15	By MS/MS	By MS/MS	By MS/MS	4.15	1.1			5
APELGHGVEGGNVAKPDPEVTER	AKAHPLARAPELGHGV	PDPEVTERCSDGWGFD	R	A	P	E	R	C	2	1	1	1	0	0	4	4	1	0	1	1	0	0	3	0	1	0	0	3	0	23	1	2357.16	sp|Q3SZV7|HEMO_BOVIN;tr|A0A452DI25|A0A452DI25_BOVIN;CON__Q3SZV7;tr|A0A3Q1N2E0|A0A3Q1N2E0_BOVIN	sp|Q3SZV7|HEMO_BOVIN	29	51	yes	no	2;3;4;5	2.2275e-210	288.45	By MS/MS	By MS/MS	By MS/MS	2.95	0.722		6	10
APEVQLMVQSSWLR	CRLHLLRRAPEVQLMV	MVQSSWLRDSLSKQTD	R	A	P	L	R	D	1	1	0	0	0	2	1	0	0	0	2	0	1	0	1	2	0	1	0	2	0	14	0	1642.85	CON__ENSEMBL:ENSBTAP00000007350;tr|F1MVK1|F1MVK1_BOVIN	CON__ENSEMBL:ENSBTAP00000007350	105	118	yes	no	2;3	1.0002e-09	138.21	By MS/MS	By matching	By matching	1	0	4
APGSASEAFFEQGPTR	AFTKENLRAPGSASEA	FFEQGPTRIGGSYKKL	R	A	P	T	R	I	3	1	0	0	0	1	2	2	0	0	0	0	0	2	2	2	1	0	0	0	0	16	0	1650.76	tr|A0A3Q1NJB1|A0A3Q1NJB1_BOVIN;tr|F1N076|F1N076_BOVIN;tr|A0A3Q1LQ81|A0A3Q1LQ81_BOVIN;tr|A0A3Q1MI22|A0A3Q1MI22_BOVIN;CON__ENSEMBL:ENSBTAP00000031900	CON__ENSEMBL:ENSBTAP00000031900	399	414	no	no	2;3	6.0951e-111	251.68	By MS/MS	By MS/MS	By MS/MS	3.25	0.433			6
APSAEVEMTAYVILAHVTAQPAPNPEDLKR	TEDIYQPRAPSAEVEM	PNPEDLKRATSIVKWI	R	A	P	K	R	A	6	1	1	1	0	1	3	0	1	1	2	1	1	0	4	1	2	0	1	3	0	30	1	3217.64	sp|Q7SIH1|A2MG_BOVIN;CON__ENSEMBL:ENSBTAP00000024146;tr|A0A452DI08|A0A452DI08_BOVIN;tr|A0A3Q1LMP7|A0A3Q1LMP7_BOVIN	sp|Q7SIH1|A2MG_BOVIN	1238	1267	yes	no	3;4;5;6	0	415.17	By MS/MS	By MS/MS	By matching	1.67	0.745	6	4	2
APSVDVEMTSYCLLAHLTAQPAPSSEDLSVATQIVK	NELYSPHRAPSVDVEM	SVATQIVKWLTKQQNP	R	A	P	V	K	W	5	0	0	2	1	2	2	0	1	1	4	1	1	0	3	5	3	0	1	4	0	36	0	3827.9	tr|A0A3Q1MNN6|A0A3Q1MNN6_BOVIN;tr|A0A3Q1M2P2|A0A3Q1M2P2_BOVIN;tr|F1MJK3|F1MJK3_BOVIN;tr|A0A3Q1M8I5|A0A3Q1M8I5_BOVIN;tr|A0A3Q1NGH3|A0A3Q1NGH3_BOVIN;tr|F1MI18|F1MI18_BOVIN;tr|A0A3Q1MCP0|A0A3Q1MCP0_BOVIN	tr|F1MJK3|F1MJK3_BOVIN	1188	1223	no	no	4	1.0203e-52	147.49	By MS/MS	By MS/MS	By matching	1	0	2
APVLSDSSCK	PSLLQCLKAPVLSDSS	VLSDSSCKSSYPGQIT	K	A	P	C	K	S	1	0	0	1	1	0	0	0	0	0	1	1	0	0	1	3	0	0	0	1	0	10	0	1062.5	CON__P00761	CON__P00761	148	157	yes	yes	2;3	1.3787e-15	128.27	By MS/MS	By MS/MS	By MS/MS	4.29	0.452
APWCYTTNSEVR	CRNPNGEKAPWCYTTN	YTTNSEVRWEYCTIPS	K	A	P	V	R	W	1	1	1	0	1	0	1	0	0	0	0	0	0	0	1	1	2	1	1	1	0	12	0	1482.66	sp|P06868|PLMN_BOVIN;CON__P06868	sp|P06868|PLMN_BOVIN	339	350	yes	no	2	2.7393e-63	229.95	By MS/MS	By MS/MS	By MS/MS	5	0
AQFILQGDACVK	MKFPCQRRAQFILQGD	LQGDACVKAFLDCCEY	R	A	Q	V	K	A	2	0	0	1	1	2	0	1	0	1	1	1	0	1	0	0	0	0	0	1	0	12	0	1348.68	sp|Q2UVX4|CO3_BOVIN;CON__Q2UVX4;tr|G3X7A5|G3X7A5_BOVIN;tr|A0A3Q1M2B2|A0A3Q1M2B2_BOVIN;tr|A0A3Q1MHV6|A0A3Q1MHV6_BOVIN;tr|A0A3Q1MGT0|A0A3Q1MGT0_BOVIN	sp|Q2UVX4|CO3_BOVIN	709	720	yes	no	2;3;4	5.2625e-50	213.99	By MS/MS	By MS/MS	By MS/MS	3.09	2.04	7	5	4
AQFVPLPVSVSVEFAVAATDCIAK	LQLVEISRAQFVPLPV	AATDCIAKEVVDPTKC	R	A	Q	A	K	E	5	0	0	1	1	1	1	0	0	1	1	1	0	2	2	2	1	0	0	5	0	24	0	2518.31	sp|P12763|FETUA_BOVIN;CON__P12763	sp|P12763|FETUA_BOVIN	188	211	yes	no	3	1.153e-07	90.978	By matching	By MS/MS	By matching	2	0		2
AQGYSGLSVK	YWDTNPTRAQGYSGLS	GYSGLSVKVVNSTTGP	R	A	Q	V	K	V	1	0	0	0	0	1	0	2	0	0	1	1	0	0	0	2	0	0	1	1	0	10	0	1008.52	tr|F1N3A1|F1N3A1_BOVIN;CON__Q28194;tr|A0A3Q1MQV3|A0A3Q1MQV3_BOVIN;sp|Q28178|TSP1_BOVIN	tr|F1N3A1|F1N3A1_BOVIN	1055	1064	yes	no	2;3	0.0030417	120.57	By MS/MS	By MS/MS	By matching	6	0
AQPVQVAEGSEPDSFWEALGGK	LELLRVLRAQPVQVAE	FWEALGGKAAYRTSPR	R	A	Q	G	K	A	3	0	0	1	0	2	3	3	0	0	1	1	0	1	2	2	0	1	0	2	0	22	0	2301.09	CON__Q3SX14;tr|F1N1I6|F1N1I6_BOVIN;tr|F1MJH1|F1MJH1_BOVIN;sp|Q3SX14|GELS_BOVIN;tr|A0A3Q1MIW2|A0A3Q1MIW2_BOVIN;tr|A0A3Q1MIS1|A0A3Q1MIS1_BOVIN	CON__Q3SX14	626	647	yes	no	2;3;4	1.9041e-44	167.45	By MS/MS	By MS/MS	By MS/MS	4.09	0.287
AQRPDFCLEPPYTGPCK	CDTSNQAKAQRPDFCL	PPYTGPCKAKMIRYFY	K	A	Q	C	K	A	1	1	0	1	2	1	1	1	0	0	1	1	0	1	4	0	1	0	1	0	0	17	1	2034.93	tr|A0A3Q1MBE1|A0A3Q1MBE1_BOVIN;sp|P04815|BPT2_BOVIN;tr|A0A3Q1M0F4|A0A3Q1M0F4_BOVIN;tr|A6QPK7|A6QPK7_BOVIN;sp|P00974|BPT1_BOVIN;tr|A0A3Q1LPM0|A0A3Q1LPM0_BOVIN	tr|A0A3Q1MBE1|A0A3Q1MBE1_BOVIN	34	50	yes	no	3	8.9381e-38	178	By MS/MS	By MS/MS	By matching	5	0
AQSHLCGGSIIGR	VSLQVKQRAQSHLCGG	CGGSIIGRQWVLTAAH	R	A	Q	G	R	Q	1	1	0	0	1	1	0	3	1	2	1	0	0	0	0	2	0	0	0	0	0	13	0	1354.68	sp|Q2KJ63|KLKB1_BOVIN	sp|Q2KJ63|KLKB1_BOVIN	415	427	yes	yes	2;3	9.2577e-06	106.58	By MS/MS	By MS/MS	By matching	6	0
AQWANPFDPSKTEEGSSFLVDK	LVNYLCFKAQWANPFD	GSSFLVDKTTTVQVPM	K	A	Q	D	K	T	2	0	1	2	0	1	2	1	0	0	1	2	0	2	2	3	1	1	0	1	0	22	1	2452.15	tr|Q3SYR0|Q3SYR0_BOVIN;sp|Q9TT36|THBG_BOVIN;CON__Q9TT36	tr|Q3SYR0|Q3SYR0_BOVIN	206	227	yes	no	3;4	5.2325e-196	278.26	By MS/MS	By MS/MS	By MS/MS	6	0
AQYEEIAQR	DSIIAEVKAQYEEIAQ	QYEEIAQRSKEEAEAL	K	A	Q	Q	R	S	2	1	0	0	0	2	2	0	0	1	0	0	0	0	0	0	0	0	1	0	0	9	0	1106.54	CON__P35908	CON__P35908	360	368	no	no	2	0.0028074	123.51	By matching	By MS/MS	By matching	2	0		1
AQYVLISPEAGSR	VTPCPEEKAQYVLISP	ISPEAGSRFGSSVITV	K	A	Q	S	R	F	2	1	0	0	0	1	1	1	0	1	1	0	0	0	1	2	0	0	1	1	0	13	0	1389.73	sp|P80109|PHLD_BOVIN;tr|A0A3Q1LW12|A0A3Q1LW12_BOVIN;tr|F1MNM2|F1MNM2_BOVIN;tr|A0A3Q1MQZ5|A0A3Q1MQZ5_BOVIN	sp|P80109|PHLD_BOVIN	786	798	yes	no	2;3	5.0614e-11	143.64	By MS/MS	By MS/MS	By matching	5	0
ARAHVETLR	LAQELRDRARAHVETL	RAHVETLRQQLAPYSD	R	A	R	L	R	Q	2	2	0	0	0	0	1	0	1	0	1	0	0	0	0	0	1	0	0	1	0	9	1	1051.59	sp|P15497|APOA1_BOVIN;CON__P15497	sp|P15497|APOA1_BOVIN	175	183	yes	no	2;3	1.8666e-15	176.41	By MS/MS	By matching	By matching	5.33	0.471
AREEHTVPER	RGISMLNKAREEHTVP	EEHTVPERSTSIIIML	K	A	R	E	R	S	1	2	0	0	0	0	3	0	1	0	0	0	0	0	1	0	1	0	0	1	0	10	1	1222.61	tr|A0A3Q1LQ21|A0A3Q1LQ21_BOVIN;sp|P56652|ITIH3_BOVIN;CON__Q0V8M9	tr|A0A3Q1LQ21|A0A3Q1LQ21_BOVIN	376	385	yes	no	4	0.0178	79.201	By matching	By MS/MS	By matching	1	0	2
ASASDGSSFVVAR	TKKMGVGKASASDGSS	GSSFVVARYFPAGNVV	K	A	S	A	R	Y	3	1	0	1	0	0	0	1	0	0	0	0	0	1	0	4	0	0	0	2	0	13	0	1252.6	tr|Q0VCH9|Q0VCH9_BOVIN;tr|F6RBS0|F6RBS0_BOVIN	tr|Q0VCH9|Q0VCH9_BOVIN	120	132	yes	no	2	7.8061e-06	109	By matching	By MS/MS	By MS/MS	4	0
ASCERDALR	YIKNGDKKASCERDAL	SCERDALRAPGYEKVK	K	A	S	L	R	A	2	2	0	1	1	0	1	0	0	0	1	0	0	0	0	1	0	0	0	0	0	9	1	1076.5	CON__Q3KUS7;sp|P81187|CFAB_BOVIN;tr|A0A3Q1LRP5|A0A3Q1LRP5_BOVIN	CON__Q3KUS7	653	661	yes	no	3	0.047306	67.334	By matching	By matching	By MS/MS	2	0		1
ASCERDALRAPGYEK	YIKNGDKKASCERDAL	LRAPGYEKVKDVSEVV	K	A	S	E	K	V	3	2	0	1	1	0	2	1	0	0	1	1	0	0	1	1	0	0	1	0	0	15	2	1721.82	CON__Q3KUS7;sp|P81187|CFAB_BOVIN;tr|A0A3Q1LRP5|A0A3Q1LRP5_BOVIN	CON__Q3KUS7	653	667	yes	no	3;4	2.0876e-12	128.64	By MS/MS	By matching	By MS/MS	4	0
ASEQLKALGEK	SLAEYHAKASEQLKAL	QLKALGEKAKPVLEDL	K	A	S	E	K	A	2	0	0	0	0	1	2	1	0	0	2	2	0	0	0	1	0	0	0	0	0	11	1	1172.64	sp|P15497|APOA1_BOVIN;CON__P15497;tr|A0A3Q1MJJ4|A0A3Q1MJJ4_BOVIN	sp|P15497|APOA1_BOVIN	218	228	yes	no	2;3;4	3.9388e-06	143.98	By MS/MS	By MS/MS	By MS/MS	5.5	0.5
ASFIPPLEK	FERKLRIKASFIPPLE	SFIPPLEKSYGTRPRI	K	A	S	E	K	S	1	0	0	0	0	0	1	0	0	1	1	1	0	1	2	1	0	0	0	0	0	9	0	1000.56	sp|Q95121|PEDF_BOVIN;CON__Q95121	sp|Q95121|PEDF_BOVIN	150	158	yes	no	2;3	0.0020189	135.86	By MS/MS	By MS/MS	By MS/MS	1	0	6
ASFSVLGDILGSAMR	NVVEESARASFSVLGD	DILGSAMRNTQNLLQM	R	A	S	M	R	N	2	1	0	1	0	0	0	2	0	1	2	0	1	1	0	3	0	0	0	1	0	15	0	1522.78	sp|Q7SIH1|A2MG_BOVIN;CON__ENSEMBL:ENSBTAP00000024146	sp|Q7SIH1|A2MG_BOVIN	983	997	yes	no	2;3	5.1295e-33	183.41	By MS/MS	By MS/MS	By MS/MS	2.56	0.497		8	10
ASGVPDR	LIYGDTSRASGVPDRF	RASGVPDRFSGSRSGN	R	A	S	D	R	F	1	1	0	1	0	0	0	1	0	0	0	0	0	0	1	1	0	0	0	1	0	7	0	700.35	tr|A0A3Q1LWV8|A0A3Q1LWV8_BOVIN;tr|A0A3Q1LUE9|A0A3Q1LUE9_BOVIN;tr|G5E6I6|G5E6I6_BOVIN;tr|A0A3Q1LL87|A0A3Q1LL87_BOVIN;tr|A0A3Q1LP51|A0A3Q1LP51_BOVIN;tr|A0A3Q1MBT3|A0A3Q1MBT3_BOVIN;tr|A0A3Q1MIT3|A0A3Q1MIT3_BOVIN;tr|A0A3Q1MKI2|A0A3Q1MKI2_BOVIN;tr|A0A3Q1MT50|A0A3Q1MT50_BOVIN;tr|A0A3Q1LFV7|A0A3Q1LFV7_BOVIN;tr|A0A3Q1N2B9|A0A3Q1N2B9_BOVIN;tr|G3MZE0|G3MZE0_BOVIN;tr|G5E5H2|G5E5H2_BOVIN;tr|G5E5V1|G5E5V1_BOV…	tr|G5E5V1|G5E5V1_BOVIN	56	62	no	no	2	0.0055824	126.57	By MS/MS	By MS/MS	By matching	1.5	0.5	2	2
ASGVPDRFSGSR	LIYGDTSRASGVPDRF	PDRFSGSRSGNTATLT	R	A	S	S	R	S	1	2	0	1	0	0	0	2	0	0	0	0	0	1	1	3	0	0	0	1	0	12	1	1234.61	tr|A0A3Q1LWV8|A0A3Q1LWV8_BOVIN;tr|A0A3Q1LUE9|A0A3Q1LUE9_BOVIN;tr|A0A3Q1MBT3|A0A3Q1MBT3_BOVIN;tr|A0A3Q1MIT3|A0A3Q1MIT3_BOVIN;tr|A0A3Q1MKI2|A0A3Q1MKI2_BOVIN;tr|A0A3Q1MT50|A0A3Q1MT50_BOVIN;tr|A0A3Q1LFV7|A0A3Q1LFV7_BOVIN;tr|A0A3Q1N2B9|A0A3Q1N2B9_BOVIN;tr|G3MZE0|G3MZE0_BOVIN;tr|G5E5H2|G5E5H2_BOVIN;tr|G5E5V1|G5E5V1_BOVIN;tr|A0A3Q1LI44|A0A3Q1LI44_BOVIN	tr|G5E5V1|G5E5V1_BOVIN	56	67	no	no	2;3	4.5979e-112	262.15	By MS/MS	By MS/MS	By MS/MS	4.87	1.2		2
ASKPGWWLLDTEVGEIQR	SFKTLEMKASKPGWWL	TEVGEIQRAGMQTPFL	K	A	S	Q	R	A	1	1	0	1	0	1	2	2	0	1	2	1	0	0	1	1	1	2	0	1	0	18	1	2084.07	tr|F1N0I3|F1N0I3_BOVIN	tr|F1N0I3|F1N0I3_BOVIN	1773	1790	no	no	3	1.1286e-34	171.07	By MS/MS	By MS/MS	By MS/MS	3.5	2.5	3
ASKQSNSK	TRNVETTRASKQSNSK	ASKQSNSKYAASSYLS	R	A	S	S	K	Y	1	0	1	0	0	1	0	0	0	0	0	2	0	0	0	3	0	0	0	0	0	8	1	848.435	tr|F1MLW8|F1MLW8_BOVIN;tr|F1N160|F1N160_BOVIN;tr|F1MLW7|F1MLW7_BOVIN;tr|A0A3Q1M4Z1|A0A3Q1M4Z1_BOVIN;CON__Q1RMN8	CON__Q1RMN8	186	193	no	no	2;3;4	0.00094583	132.88	By MS/MS	By MS/MS	By MS/MS	2	1.52	11	4	3
ASSIMDELFQDR	VMEDSFTRASSIMDEL	MDELFQDRFFLRRPQD	R	A	S	D	R	F	1	1	0	2	0	1	1	0	0	1	1	0	1	1	0	2	0	0	0	0	0	12	0	1410.64	sp|P17697|CLUS_BOVIN;CON__P17697	sp|P17697|CLUS_BOVIN	177	188	yes	no	2;3	2.3743e-131	271.32	By MS/MS	By MS/MS	By MS/MS	4.14	0.35
ASTEGSTVVRPLLHEFVSDR	YIYTLMHKASTEGSTV	LHEFVSDRVTWDVDSQ	K	A	S	D	R	V	1	2	0	1	0	0	2	1	1	0	2	0	0	1	1	3	2	0	0	3	0	20	1	2199.13	tr|G3N3S2|G3N3S2_BOVIN;tr|A0A3Q1M320|A0A3Q1M320_BOVIN;tr|A0A3Q1LPZ8|A0A3Q1LPZ8_BOVIN;tr|A0A3Q1NCF4|A0A3Q1NCF4_BOVIN;tr|A0A3Q1MAS2|A0A3Q1MAS2_BOVIN;tr|G3MY87|G3MY87_BOVIN;tr|A0A3Q1M6D9|A0A3Q1M6D9_BOVIN;tr|A0A3Q1LU98|A0A3Q1LU98_BOVIN;tr|A0A3Q1LQ36|A0A3Q1LQ36_BOVIN;tr|A0A3Q1LSJ0|A0A3Q1LSJ0_BOVIN	tr|G3N3S2|G3N3S2_BOVIN	1598	1617	yes	no	4	0.069604	43.233	By matching	By MS/MS	By matching	5	0
ASTSPDRVFFR	AEEQLVPRASTSPDRV	SPDRVFFRLSALAAGD	R	A	S	F	R	L	1	2	0	1	0	0	0	0	0	0	0	0	0	2	1	2	1	0	0	1	0	11	1	1281.65	sp|Q2KJF1|A1BG_BOVIN;CON__Q2KJF1;tr|A0A3Q1MJT2|A0A3Q1MJT2_BOVIN	sp|Q2KJF1|A1BG_BOVIN	258	268	yes	no	2;3	7.4254e-26	193.32	By MS/MS	By MS/MS	By MS/MS	1	0	6
ASTTAPK	________________	________________	-	A	S	P	K	V	2	0	0	0	0	0	0	0	0	0	0	1	0	0	1	1	2	0	0	0	0	7	0	674.36	tr|G3N0V0|G3N0V0_BOVIN;tr|A0A3Q1N3I9|A0A3Q1N3I9_BOVIN	tr|G3N0V0|G3N0V0_BOVIN	1	7	yes	no	2	0.082144	85.212	By MS/MS	By matching	By matching	4.5	0.5
ASYDLQDLLAQAK	TMPQLTLKASYDLQDL	QDLLAQAKLPTLLGAE	K	A	S	A	K	L	3	0	0	2	0	2	0	0	0	0	3	1	0	0	0	1	0	0	1	0	0	13	0	1434.74	tr|A0A3Q1LGY9|A0A3Q1LGY9_BOVIN	tr|A0A3Q1LGY9|A0A3Q1LGY9_BOVIN	379	391	yes	yes	2;3	2.8791e-119	263.2	By MS/MS	By MS/MS	By MS/MS	6	0
ATADQTRNFLVR	LHFTKDARATADQTRN	QTRNFLVRASCRLQLE	R	A	T	V	R	A	2	2	1	1	0	1	0	0	0	0	1	0	0	1	0	0	2	0	0	1	0	12	1	1390.73	tr|E1BH06|E1BH06_BOVIN;CON__P01030;CON__ENSEMBL:ENSBTAP00000007350;tr|F1MVK1|F1MVK1_BOVIN	CON__ENSEMBL:ENSBTAP00000007350	1657	1668	no	no	2;3	0.00029958	102.73	By matching	By matching	By MS/MS	6	0
ATCREGK	LTPKHTFRATCREGKV	RATCREGKVVYPRCG_	R	A	T	G	K	V	1	1	0	0	1	0	1	1	0	0	0	1	0	0	0	0	1	0	0	0	0	7	1	820.386	tr|A0A3Q1LS74|A0A3Q1LS74_BOVIN;tr|A0A3Q1MP45|A0A3Q1MP45_BOVIN;tr|A0A3Q1LKA0|A0A3Q1LKA0_BOVIN;sp|Q28085|CFAH_BOVIN;CON__Q28085;tr|A0A3Q1M315|A0A3Q1M315_BOVIN	sp|Q28085|CFAH_BOVIN	1223	1229	no	no	3	0.061576	67.981	By MS/MS	By matching	By matching	4	0
ATEEQLK	ELLKHKPKATEEQLKT	KATEEQLKTVMENFVA	K	A	T	L	K	T	1	0	0	0	0	1	2	0	0	0	1	1	0	0	0	0	1	0	0	0	0	7	0	817.418	tr|A0A140T897|A0A140T897_BOVIN;sp|P02769|ALBU_BOVIN;CON__P02769	tr|A0A140T897|A0A140T897_BOVIN	562	568	yes	no	2;3	0.00063588	147.08	By MS/MS	By MS/MS	By MS/MS	2.25	0.433		6	2
ATEEQLKTVMENFVAFVDK	ELLKHKPKATEEQLKT	NFVAFVDKCCAADDKE	K	A	T	D	K	C	2	0	1	1	0	1	3	0	0	0	1	2	1	2	0	0	2	0	0	3	0	19	1	2198.09	tr|A0A140T897|A0A140T897_BOVIN;sp|P02769|ALBU_BOVIN;CON__P02769	tr|A0A140T897|A0A140T897_BOVIN	562	580	yes	no	3;4	1.1857e-19	136.49	By MS/MS	By matching	By MS/MS	2.83	1.95	2	2
ATEGQGSEQK	IYRSSEKKATEGQGSE	EGQGSEQKIPGATNRR	K	A	T	Q	K	I	1	0	0	0	0	2	2	2	0	0	0	1	0	0	0	1	1	0	0	0	0	10	0	1033.47	tr|A0A3Q1NJR8|A0A3Q1NJR8_BOVIN;sp|P41361|ANT3_BOVIN;CON__P41361;tr|F1MSZ6|F1MSZ6_BOVIN;tr|A0A3Q1MS55|A0A3Q1MS55_BOVIN	tr|A0A3Q1NJR8|A0A3Q1NJR8_BOVIN	63	72	yes	no	2;3	3.8283e-25	194.48	By MS/MS	By MS/MS	By MS/MS	1.33	0.471	6	3
ATEGQGSEQKIPGATNR	IYRSSEKKATEGQGSE	KIPGATNRRVWELSKA	K	A	T	N	R	R	2	1	1	0	0	2	2	3	0	1	0	1	0	0	1	1	2	0	0	0	0	17	1	1742.85	tr|A0A3Q1NJR8|A0A3Q1NJR8_BOVIN;sp|P41361|ANT3_BOVIN;CON__P41361;tr|F1MSZ6|F1MSZ6_BOVIN;tr|A0A3Q1MS55|A0A3Q1MS55_BOVIN	tr|A0A3Q1NJR8|A0A3Q1NJR8_BOVIN	63	79	yes	no	2;3;4	4.1404e-112	245.78	By MS/MS	By MS/MS	By MS/MS	3.56	0.496			7
ATEGQGSEQKIPGATNRR	IYRSSEKKATEGQGSE	IPGATNRRVWELSKAN	K	A	T	R	R	V	2	2	1	0	0	2	2	3	0	1	0	1	0	0	1	1	2	0	0	0	0	18	2	1898.96	tr|A0A3Q1NJR8|A0A3Q1NJR8_BOVIN;sp|P41361|ANT3_BOVIN;CON__P41361;tr|F1MSZ6|F1MSZ6_BOVIN;tr|A0A3Q1MS55|A0A3Q1MS55_BOVIN	tr|A0A3Q1NJR8|A0A3Q1NJR8_BOVIN	63	80	yes	no	3;4	7.6653e-61	203.81	By MS/MS	By matching	By MS/MS	5	0
ATEKLEAEDRLR	ALWEQLVRATEKLEAE	LEAEDRLRASEVGLLL	R	A	T	L	R	A	2	2	0	1	0	0	3	0	0	0	2	1	0	0	0	0	1	0	0	0	0	12	2	1429.75	tr|A0A3Q1LGY9|A0A3Q1LGY9_BOVIN;tr|Q3SZH5|Q3SZH5_BOVIN;CON__Q3SZH5	tr|A0A3Q1LGY9|A0A3Q1LGY9_BOVIN	82	93	yes	no	3;4	2.3963e-11	155.81	By MS/MS	By MS/MS	By MS/MS	3	0			4
ATITGYR	TVHWIAPRATITGYRI	RATITGYRIRHHPENM	R	A	T	Y	R	I	1	1	0	0	0	0	0	1	0	1	0	0	0	0	0	0	2	0	1	0	0	7	0	780.413	sp|P07589|FINC_BOVIN;tr|G5E5A8|G5E5A8_BOVIN;tr|G5E5B0|G5E5B0_BOVIN;tr|G5E5A9|G5E5A9_BOVIN;tr|A0A3Q1NHX9|A0A3Q1NHX9_BOVIN;tr|A0A3Q1M4K6|A0A3Q1M4K6_BOVIN	sp|P07589|FINC_BOVIN	1475	1481	yes	no	2	0.019112	113.5	By MS/MS	By matching	By MS/MS	5.5	0.5
ATLQSELNQIK	IRLATSERATLQSELN	QSELNQIKNWLIFSLG	R	A	T	I	K	N	1	0	1	0	0	2	1	0	0	1	2	1	0	0	0	1	1	0	0	0	0	11	0	1243.68	sp|O02659|MBL2_BOVIN	sp|O02659|MBL2_BOVIN	114	124	yes	yes	2;3	3.6206e-58	228.74	By MS/MS	By MS/MS	By matching	5	0
ATLVCLISDFYPGSVTVVWK	TEELNGNKATLVCLIS	GSVTVVWKADGSTITR	K	A	T	W	K	A	1	0	0	1	1	0	0	1	0	1	2	1	0	1	1	2	2	1	1	4	0	20	0	2254.17	tr|F1N160|F1N160_BOVIN;tr|F1MLW7|F1MLW7_BOVIN;CON__Q1RMN8	CON__Q1RMN8	152	171	no	no	2;3	0.0052938	58.024	By MS/MS	By MS/MS	By matching	3	0			2
ATSPEVRPGSPDVQASSPDTK	STKDTDVRATSPEVRP	QASSPDTKAKLPTAVD	R	A	T	T	K	A	2	1	0	2	0	1	1	1	0	0	0	1	0	0	4	4	2	0	0	2	0	21	1	2125.03	tr|E1BH94|E1BH94_BOVIN;CON__ENSEMBL:ENSBTAP00000016285	tr|E1BH94|E1BH94_BOVIN	203	223	yes	no	3;4	5.8467e-152	259.45	By MS/MS	By MS/MS	By MS/MS	3.17	0.373			5
ATTVAGVPCQEWAAQEPHHHSIFTPETNPQSGLER	GKSYRGKKATTVAGVP	NPQSGLERNYCRNPDG	K	A	T	E	R	N	4	1	1	0	1	3	4	2	3	1	1	0	0	1	4	2	4	1	0	2	0	35	0	3881.82	tr|E1B726|E1B726_BOVIN;tr|A7E350|A7E350_BOVIN	tr|E1B726|E1B726_BOVIN	498	532	yes	no	4;5	8.9065e-41	131.27	By MS/MS	By MS/MS	By MS/MS	4.5	0.5
ATTVAGVPCQEWAAQEPHQHSIFTPETNPQSGLER	GKSYRGKKATTVAGVP	NPQSGLERNYCRNPDG	K	A	T	E	R	N	4	1	1	0	1	4	4	2	2	1	1	0	0	1	4	2	4	1	0	2	0	35	0	3872.82	sp|P06868|PLMN_BOVIN;CON__P06868	sp|P06868|PLMN_BOVIN	498	532	yes	no	4	4.4045e-174	235.86	By matching	By MS/MS	By matching	4	0
ATVFNYLSHCIR	RGEAFTLKATVFNYLS	NYLSHCIRVRALLEAS	K	A	T	I	R	V	1	1	1	0	1	0	0	0	1	1	1	0	0	1	0	1	1	0	1	1	0	12	0	1479.73	tr|A0A3Q1MNN6|A0A3Q1MNN6_BOVIN;tr|A0A3Q1M2P2|A0A3Q1M2P2_BOVIN;tr|F1MJK3|F1MJK3_BOVIN;tr|A0A3Q1M8I5|A0A3Q1M8I5_BOVIN;tr|A0A3Q1NGH3|A0A3Q1NGH3_BOVIN;tr|F1MI18|F1MI18_BOVIN;tr|A0A3Q1MCP0|A0A3Q1MCP0_BOVIN	tr|F1MJK3|F1MJK3_BOVIN	826	837	no	no	3	1.2608e-63	226.53	By MS/MS	By MS/MS	By MS/MS	3	0			3
ATVIYEGER	SCKLSIKRATVIYEGE	TVIYEGERVAIQNKFK	R	A	T	E	R	V	1	1	0	0	0	0	2	1	0	1	0	0	0	0	0	0	1	0	1	1	0	9	0	1036.52	tr|A0A140T843|A0A140T843_BOVIN;sp|P17690|APOH_BOVIN;CON__P17690;tr|A0A3Q1LXP4|A0A3Q1LXP4_BOVIN	tr|A0A140T843|A0A140T843_BOVIN	271	279	yes	no	2;3	8.0341e-10	171.7	By MS/MS	By MS/MS	By MS/MS	3.55	1.72		6
ATVIYEGERVAIQNK	SCKLSIKRATVIYEGE	ERVAIQNKFKNGMLHG	R	A	T	N	K	F	2	1	1	0	0	1	2	1	0	2	0	1	0	0	0	0	1	0	1	2	0	15	1	1689.9	tr|A0A140T843|A0A140T843_BOVIN;sp|P17690|APOH_BOVIN;CON__P17690;tr|A0A3Q1LXP4|A0A3Q1LXP4_BOVIN	tr|A0A140T843|A0A140T843_BOVIN	271	285	yes	no	3;4	7.57e-21	152.34	By MS/MS	By matching	By MS/MS	5	0
ATVLNYLPK	RGEAFTLKATVLNYLP	TVLNYLPKCIRVSVQL	K	A	T	P	K	C	1	0	1	0	0	0	0	0	0	0	2	1	0	0	1	0	1	0	1	1	0	9	0	1017.59	sp|Q7SIH1|A2MG_BOVIN;CON__ENSEMBL:ENSBTAP00000024146	sp|Q7SIH1|A2MG_BOVIN	814	822	yes	no	2;3	7.5231e-31	204.79	By MS/MS	By MS/MS	By MS/MS	3.21	1.52		6	5
ATVQVVAGLK	FKIDTVKKATVQVVAG	VQVVAGLKYSIVFIAR	K	A	T	L	K	Y	2	0	0	0	0	1	0	1	0	0	1	1	0	0	0	0	1	0	0	3	0	10	0	984.597	tr|F1MNV5|F1MNV5_BOVIN;sp|P01044|KNG1_BOVIN;CON__P01044-1;tr|A0A140T8C8|A0A140T8C8_BOVIN;CON__Q2KJ62	tr|A0A140T8C8|A0A140T8C8_BOVIN	306	315	no	no	2;3	2.518e-12	172.8	By MS/MS	By MS/MS	By MS/MS	2.07	0.772	4	6	5
ATVQVVGGLK	FKIDTVKKATVQVVGG	VQVVGGLKYSIVFIAR	K	A	T	L	K	Y	1	0	0	0	0	1	0	2	0	0	1	1	0	0	0	0	1	0	0	3	0	10	0	970.581	sp|P01045|KNG2_BOVIN;CON__P01045-1	sp|P01045|KNG2_BOVIN	304	313	yes	no	2;3	1.7962e-07	152.69	By MS/MS	By MS/MS	By MS/MS	2.89	1.97	6	5	3
ATYKANER	NGQAVLPKATYKANER	ATYKANERVQYRCAAG	K	A	T	E	R	V	2	1	1	0	0	0	1	0	0	0	0	1	0	0	0	0	1	0	1	0	0	8	1	951.477	tr|A0A3Q1LS74|A0A3Q1LS74_BOVIN;tr|A0A3Q1MP45|A0A3Q1MP45_BOVIN;sp|Q28085|CFAH_BOVIN;CON__Q28085	sp|Q28085|CFAH_BOVIN	225	232	no	no	2;3	0.016927	82.029	By MS/MS	By matching	By MS/MS	5	0
AVADFLR	PESEPEVKAVADFLRR	KAVADFLRRNIKHIKA	K	A	V	L	R	R	2	1	0	1	0	0	0	0	0	0	1	0	0	1	0	0	0	0	0	1	0	7	0	790.434	tr|A0A3Q1LKB9|A0A3Q1LKB9_BOVIN;sp|Q2KIG3|CBPB2_BOVIN;CON__Q2KIG3;tr|A0A3Q1NJ24|A0A3Q1NJ24_BOVIN;tr|A0A3Q1N1A7|A0A3Q1N1A7_BOVIN	tr|A0A3Q1LKB9|A0A3Q1LKB9_BOVIN	254	260	yes	no	2	0.02691	108	By MS/MS	By matching	By MS/MS	6	0
AVADFLRR	PESEPEVKAVADFLRR	AVADFLRRNIKHIKAY	K	A	V	R	R	N	2	2	0	1	0	0	0	0	0	0	1	0	0	1	0	0	0	0	0	1	0	8	1	946.535	tr|A0A3Q1LKB9|A0A3Q1LKB9_BOVIN;sp|Q2KIG3|CBPB2_BOVIN;CON__Q2KIG3;tr|A0A3Q1NJ24|A0A3Q1NJ24_BOVIN;tr|A0A3Q1N1A7|A0A3Q1N1A7_BOVIN	tr|A0A3Q1LKB9|A0A3Q1LKB9_BOVIN	254	261	yes	no	3	1.2645e-15	134.48	By matching	By MS/MS	By MS/MS	2	0		2
AVDAALTK	CNDQDVFKAVDAALTK	AVDAALTKYNSENKSG	K	A	V	T	K	Y	3	0	0	1	0	0	0	0	0	0	1	1	0	0	0	0	1	0	0	1	0	8	0	787.444	tr|F1MNV5|F1MNV5_BOVIN;sp|P01044|KNG1_BOVIN;CON__P01044-1;sp|P01045|KNG2_BOVIN;CON__P01045-1;tr|A0A140T8C8|A0A140T8C8_BOVIN;CON__Q2KJ62	tr|A0A140T8C8|A0A140T8C8_BOVIN	35	42	no	no	2;3	0.0071519	115.71	By MS/MS	By MS/MS	By MS/MS	4.58	0.64
AVDAALTKYNSENK	CNDQDVFKAVDAALTK	TKYNSENKSGNQFVLY	K	A	V	N	K	S	3	0	2	1	0	0	1	0	0	0	1	2	0	0	0	1	1	0	1	1	0	14	1	1522.76	tr|F1MNV5|F1MNV5_BOVIN;sp|P01044|KNG1_BOVIN;CON__P01044-1;sp|P01045|KNG2_BOVIN;CON__P01045-1;tr|A0A140T8C8|A0A140T8C8_BOVIN;CON__Q2KJ62	tr|A0A140T8C8|A0A140T8C8_BOVIN	35	48	no	no	3;4	6.1935e-16	159.34	By MS/MS	By matching	By MS/MS	5.8	0.4
AVDGIEVYSTK	GKRSLPGRAVDGIEVY	GIEVYSTKVNCKVTSR	R	A	V	T	K	V	1	0	0	1	0	0	1	1	0	1	0	1	0	0	0	1	1	0	1	2	0	11	0	1180.6	tr|A0A3Q1LQ21|A0A3Q1LQ21_BOVIN;sp|P56652|ITIH3_BOVIN;CON__Q0V8M9	tr|A0A3Q1LQ21|A0A3Q1LQ21_BOVIN	39	49	yes	no	2	0.029373	84.892	By matching	By matching	By MS/MS	4	0
AVDLIQK	LPPETKDRAVDLIQKG	RAVDLIQKGYTRIQEF	R	A	V	Q	K	G	1	0	0	1	0	1	0	0	0	1	1	1	0	0	0	0	0	0	0	1	0	7	0	785.465	tr|E1BH06|E1BH06_BOVIN;CON__P01030;sp|Q58DH8|FEN1_BOVIN;CON__ENSEMBL:ENSBTAP00000007350;tr|F1MVK1|F1MVK1_BOVIN;sp|P01030|CO4_BOVIN	CON__ENSEMBL:ENSBTAP00000007350	1044	1050	no	no	2	3.1402e-05	154.35	By MS/MS	By MS/MS	By MS/MS	5.57	0.495
AVDLIQKGYTR	LPPETKDRAVDLIQKG	LIQKGYTRIQEFRKRD	R	A	V	T	R	I	1	1	0	1	0	1	0	1	0	1	1	1	0	0	0	0	1	0	1	1	0	11	1	1262.7	tr|E1BH06|E1BH06_BOVIN;CON__P01030;CON__ENSEMBL:ENSBTAP00000007350;tr|F1MVK1|F1MVK1_BOVIN;sp|P01030|CO4_BOVIN	CON__ENSEMBL:ENSBTAP00000007350	1044	1054	no	no	3	0.033379	65.179	By matching	By matching	By MS/MS	1	0	1
AVDPTCKPSPCDCCPPPELPGGPSVFIFPPK	ASSTKVDKAVDPTCKP	SVFIFPPKPKDTLTIS	K	A	V	P	K	P	1	0	0	2	4	0	1	2	0	1	1	2	0	2	10	2	1	0	0	2	0	31	1	3422.58	tr|A0A3Q1M3L6|A0A3Q1M3L6_BOVIN	tr|A0A3Q1M3L6|A0A3Q1M3L6_BOVIN	64	94	yes	yes	4	0.00055881	56.68	By MS/MS	By matching	By matching	1	0	1
AVDPTCKPSPCDCCPPPELPGGPSVFIFPPKPK	ASSTKVDKAVDPTCKP	FIFPPKPKDTLTISGT	K	A	V	P	K	D	1	0	0	2	4	0	1	2	0	1	1	3	0	2	11	2	1	0	0	2	0	33	2	3647.73	tr|A0A3Q1M3L6|A0A3Q1M3L6_BOVIN	tr|A0A3Q1M3L6|A0A3Q1M3L6_BOVIN	64	96	yes	yes	3;4;5;6;7	1.2124e-61	154.7	By MS/MS	By MS/MS	By MS/MS	1.46	0.499	15	13
AVDQLNEQSSEPNIYR	SYREAVLRAVDQLNEQ	SSEPNIYRLLELDQPP	R	A	V	Y	R	L	1	1	2	1	0	2	2	0	0	1	1	0	0	0	1	2	0	0	1	1	0	16	0	1861.88	tr|A0A0N4STN1|A0A0N4STN1_BOVIN;sp|P22226|CTHL1_BOVIN	tr|A0A0N4STN1|A0A0N4STN1_BOVIN	41	56	yes	no	3	3.9144e-08	114.01	By matching	By matching	By MS/MS	2	0		1
AVDQSVLLMR	PQSLCALRAVDQSVLL	DQSVLLMRPEAELSAA	R	A	V	M	R	P	1	1	0	1	0	1	0	0	0	0	2	0	1	0	0	1	0	0	0	2	0	10	0	1130.61	sp|Q7SIH1|A2MG_BOVIN;CON__ENSEMBL:ENSBTAP00000024146	sp|Q7SIH1|A2MG_BOVIN	599	608	yes	no	2	0.0020143	125.24	By MS/MS	By matching	By matching	5	0
AVEHIQK	QLGNNAKKAVEHIQKS	KAVEHIQKSELTQQLN	K	A	V	Q	K	S	1	0	0	0	0	1	1	0	1	1	0	1	0	0	0	0	0	0	0	1	0	7	0	823.455	tr|F1N3Q7|F1N3Q7_BOVIN;sp|Q32PJ2|APOA4_BOVIN;CON__Q32PJ2;tr|A0A3Q1M3N0|A0A3Q1M3N0_BOVIN;tr|A0A3Q1MZJ9|A0A3Q1MZJ9_BOVIN	tr|F1N3Q7|F1N3Q7_BOVIN	130	136	yes	no	2;3	0.00033428	139.31	By MS/MS	By matching	By MS/MS	4.14	0.35
AVEHLDDLPGALSELSDLHAHK	KVAAALTKAVEHLDDL	LSDLHAHKLRVDPVNF	K	A	V	H	K	L	3	0	0	3	0	0	2	1	3	0	5	1	0	0	1	2	0	0	0	1	0	22	0	2366.19	sp|P01966|HBA_BOVIN;CON__P01966;tr|A0A452DIQ5|A0A452DIQ5_BOVIN	sp|P01966|HBA_BOVIN	70	91	yes	no	4;5	1.1966e-60	194.77	By MS/MS	By MS/MS	By MS/MS	4.82	0.833
AVEHLDDLPGALSELSDLHAHKLR	KVAAALTKAVEHLDDL	DLHAHKLRVDPVNFKL	K	A	V	L	R	V	3	1	0	3	0	0	2	1	3	0	6	1	0	0	1	2	0	0	0	1	0	24	1	2635.37	sp|P01966|HBA_BOVIN;CON__P01966;tr|A0A452DIQ5|A0A452DIQ5_BOVIN	sp|P01966|HBA_BOVIN	70	93	yes	no	5;6	6.4846e-84	205.68	By MS/MS	By matching	By MS/MS	6	0
AVEPQLQEEER	ANWSLSNRAVEPQLQE	PQLQEEERMVYVAFSE	R	A	V	E	R	M	1	1	0	0	0	2	4	0	0	0	1	0	0	0	1	0	0	0	0	1	0	11	0	1326.64	tr|Q58DL9|Q58DL9_BOVIN	tr|Q58DL9|Q58DL9_BOVIN	266	276	yes	yes	2	0.00034052	128.61	By MS/MS	By matching	By matching	1	0	2
AVEVMPK	ASSSGATRAVEVMPKA	RAVEVMPKAGALNSND	R	A	V	P	K	A	1	0	0	0	0	0	1	0	0	0	0	1	1	0	1	0	0	0	0	2	0	7	0	772.415	CON__Q3SX14;tr|F1N1I6|F1N1I6_BOVIN;tr|F1MJH1|F1MJH1_BOVIN;sp|Q3SX14|GELS_BOVIN;tr|A0A3Q1MIW2|A0A3Q1MIW2_BOVIN;tr|A0A3Q1MIS1|A0A3Q1MIS1_BOVIN	CON__Q3SX14	577	583	yes	no	2;3	0.036638	100.19	By MS/MS	By matching	By MS/MS	4.62	0.484
AVFPSIVGRPR	FAGDDAPRAVFPSIVG	PSIVGRPRHQGVMVGM	R	A	V	P	R	H	1	2	0	0	0	0	0	1	0	1	0	0	0	1	2	1	0	0	0	2	0	11	1	1197.7	tr|F1MRD0|F1MRD0_BOVIN;sp|P63258|ACTG_BOVIN;sp|P60712|ACTB_BOVIN;tr|A0A452DJE4|A0A452DJE4_BOVIN;tr|G8JKX4|G8JKX4_BOVIN;sp|Q5E9B5|ACTH_BOVIN;sp|Q3ZC07|ACTC_BOVIN;sp|P68138|ACTS_BOVIN;sp|P62739|ACTA_BOVIN;tr|A0A3Q1M558|A0A3Q1M558_BOVIN;tr|F1MKC4|F1MKC4_BOVIN	tr|F1MRD0|F1MRD0_BOVIN	29	39	yes	no	3	0.051381	62.78	By matching	By matching	By MS/MS	3	0			1
AVGVSIDCSK	ASSTKVDKAVGVSIDC	GVSIDCSKCHNQPCVR	K	A	V	S	K	C	1	0	0	1	1	0	0	1	0	1	0	1	0	0	0	2	0	0	0	2	0	10	0	1034.51	tr|G3N0V0|G3N0V0_BOVIN	tr|G3N0V0|G3N0V0_BOVIN	96	105	yes	yes	1;2;3	1.1806e-11	164.64	By MS/MS	By MS/MS	By MS/MS	4.23	1.34	4
AVGYQYFR	ILCFTGFKAVGYQYFR	AVGYQYFRCLPDRSWR	K	A	V	F	R	C	1	1	0	0	0	1	0	1	0	0	0	0	0	1	0	0	0	0	2	1	0	8	0	1002.49	tr|F1MM86|F1MM86_BOVIN;sp|Q29RU4|CO6_BOVIN;tr|A0A3Q1LM32|A0A3Q1LM32_BOVIN	tr|F1MM86|F1MM86_BOVIN	678	685	yes	no	2	1.1503e-08	168.45	By MS/MS	By MS/MS	By MS/MS	1.8	0.98	3		2
AVLDVGEEGTEGAAATGVK	EVSQVVHKAVLDVGEE	GAAATGVKVGITSINN	K	A	V	V	K	V	4	0	0	1	0	0	3	4	0	0	1	1	0	0	0	0	2	0	0	3	0	19	0	1772.88	sp|A6QPQ2|SPA38_BOVIN;tr|A0A0A0MP89|A0A0A0MP89_BOVIN	sp|A6QPQ2|SPA38_BOVIN	358	376	yes	no	3	6.0776e-76	199.33	By MS/MS	By MS/MS	By MS/MS	2.25	0.433		3	1
AVLFPDGQAVGEK	NAFSQYKKAVLFPDGQ	DGQAVGEKIFKTAGAV	K	A	V	E	K	I	2	0	0	1	0	1	1	2	0	0	1	1	0	1	1	0	0	0	0	2	0	13	0	1329.69	sp|P23805|CONG_BOVIN	sp|P23805|CONG_BOVIN	245	257	no	no	2;3	1.308e-34	186.56	By MS/MS	By MS/MS	By MS/MS	4.42	0.493
AVLGPAVQLLPWQR	LLLQLSEKAVLGPAVQ	VQLLPWQREDRDVAAG	K	A	V	Q	R	E	2	1	0	0	0	2	0	1	0	0	3	0	0	0	2	0	0	1	0	2	0	14	0	1546.9	sp|Q3T0A3|CFAD_BOVIN	sp|Q3T0A3|CFAD_BOVIN	125	138	yes	yes	2;3	1.312e-17	163.46	By MS/MS	By MS/MS	By MS/MS	3	0			6
AVLSAEQLRDDEVHAGLGELLR	AATASQAKAVLSAEQL	AGLGELLRSLSNSTAR	K	A	V	L	R	S	3	2	0	2	0	1	3	2	1	0	5	0	0	0	0	1	0	0	0	2	0	22	1	2390.26	sp|Q2KJH6|SERPH_BOVIN	sp|Q2KJH6|SERPH_BOVIN	95	116	yes	yes	4	1.4707e-10	103.71	By matching	By matching	By MS/MS	4	0
AVNHANTAK	AHNVVTTRAVNHANTA	VNHANTAKEVSFDVEL	R	A	V	A	K	E	3	0	2	0	0	0	0	0	1	0	0	1	0	0	0	0	1	0	0	1	0	9	0	924.478	tr|A0A3Q1LQ21|A0A3Q1LQ21_BOVIN;sp|P56652|ITIH3_BOVIN;CON__Q0V8M9	tr|A0A3Q1LQ21|A0A3Q1LQ21_BOVIN	67	75	yes	no	2;3	7.508e-05	147.73	By MS/MS	By matching	By matching	5	0
AVNPTGCDAVEPVAVR	________________	AVEPVAVRALDLINKG	-	A	V	V	R	A	3	1	1	1	1	0	1	1	0	0	0	0	0	0	2	0	1	0	0	4	0	16	0	1653.81	sp|P33433|HRG_BOVIN	sp|P33433|HRG_BOVIN	1	16	yes	yes	2;3	2.2908e-93	239.33	By MS/MS	By MS/MS	By MS/MS	2.56	0.497		4	5
AVPLKFYHQCWK	QDACLFVKAVPLKFYH	KFYHQCWKYEECSFEF	K	A	V	W	K	Y	1	0	0	0	1	1	0	0	1	0	1	2	0	1	1	0	0	1	1	1	0	12	1	1575.8	tr|Q32PA1|Q32PA1_BOVIN	tr|Q32PA1|Q32PA1_BOVIN	54	65	yes	yes	4	2.9887e-06	132.32	By MS/MS	By matching	By matching	3	0			2
AVRPGETYTYK	SGSNTMIRAVRPGETY	PGETYTYKWNILESDE	R	A	V	Y	K	W	1	1	0	0	0	0	1	1	0	0	0	1	0	0	1	0	2	0	2	1	0	11	1	1283.65	tr|F1N0I3|F1N0I3_BOVIN	tr|F1N0I3|F1N0I3_BOVIN	473	483	no	no	2;3	0.00081546	102.87	By MS/MS	By MS/MS	By MS/MS	4.67	1.89		3
AVRPGYPK	YCYELDEKAVRPGYPK	AVRPGYPKLIRDVWGI	K	A	V	P	K	L	1	1	0	0	0	0	0	1	0	0	0	1	0	0	2	0	0	0	1	1	0	8	1	886.502	tr|Q3ZBS7|Q3ZBS7_BOVIN;CON__Q3ZBS7;tr|A0A3Q1LNE9|A0A3Q1LNE9_BOVIN	tr|Q3ZBS7|Q3ZBS7_BOVIN	183	190	yes	no	2;3	0.00084273	122.13	By MS/MS	By MS/MS	By MS/MS	1.75	0.829	6	3	3
AVSPNVSTK	DVTSGDVRAVSPNVST	VSPNVSTKDTDVRATS	R	A	V	T	K	D	1	0	1	0	0	0	0	0	0	0	0	1	0	0	1	2	1	0	0	2	0	9	0	901.487	tr|E1BH94|E1BH94_BOVIN;CON__ENSEMBL:ENSBTAP00000016285	tr|E1BH94|E1BH94_BOVIN	189	197	yes	no	2	0.057127	84.507	By MS/MS	By matching	By matching	5	0
AVYLQYTDENFR	RIGSVYKKAVYLQYTD	QYTDENFRTVIEKPVW	K	A	V	F	R	T	1	1	1	1	0	1	1	0	0	0	1	0	0	1	0	0	1	0	2	1	0	12	0	1517.72	tr|A0A3Q1NJB1|A0A3Q1NJB1_BOVIN;tr|F1N076|F1N076_BOVIN;tr|A0A3Q1LQ81|A0A3Q1LQ81_BOVIN;tr|A0A3Q1MI22|A0A3Q1MI22_BOVIN;CON__ENSEMBL:ENSBTAP00000031900	CON__ENSEMBL:ENSBTAP00000031900	70	81	no	no	2;3	0	360.54	By MS/MS	By MS/MS	By MS/MS	3.5	1.28	2
AWEDTLDGYCDWEQAIK	NNHTCTWKAWEDTLDG	CDWEQAIKTHHHSCCN	K	A	W	I	K	T	2	0	0	3	1	1	2	1	0	1	1	1	0	0	0	0	1	2	1	0	0	17	0	2098.89	tr|A0A3Q1M5Q6|A0A3Q1M5Q6_BOVIN;tr|A0A3Q1MCW2|A0A3Q1MCW2_BOVIN;tr|A0A3S5ZPB5|A0A3S5ZPB5_BOVIN	tr|A0A3Q1M5Q6|A0A3Q1M5Q6_BOVIN	390	406	yes	no	2;3	3.1133e-44	194.23	By MS/MS	By MS/MS	By MS/MS	3	0			5
AWQSASEAQGSFVYTK	NALFCLERAWQSASEA	QGSFVYTKALLAYAFA	R	A	W	T	K	A	3	0	0	0	0	2	1	1	0	0	0	1	0	1	0	3	1	1	1	1	0	16	0	1758.82	tr|A0A3Q1MNN6|A0A3Q1MNN6_BOVIN;tr|A0A3Q1M2P2|A0A3Q1M2P2_BOVIN;tr|F1MJK3|F1MJK3_BOVIN;tr|A0A3Q1M8I5|A0A3Q1M8I5_BOVIN;tr|A0A3Q1NGH3|A0A3Q1NGH3_BOVIN;tr|F1MI18|F1MI18_BOVIN;tr|A0A3Q1MCP0|A0A3Q1MCP0_BOVIN	tr|F1MJK3|F1MJK3_BOVIN	1119	1134	no	no	2;3	8.1755e-78	220.97	By MS/MS	By MS/MS	By matching	4	2.26	2	2
AYFEKTQEELTPFFK	SELQTQAKAYFEKTQE	EELTPFFKKAGTDLLN	K	A	Y	F	K	K	1	0	0	0	0	1	3	0	0	0	1	2	0	3	1	0	2	0	1	0	0	15	1	1876.92	sp|P81644|APOA2_BOVIN;CON__P81644	sp|P81644|APOA2_BOVIN	63	77	yes	no	2;3;4	7.3562e-94	239.87	By MS/MS	By MS/MS	By MS/MS	1.11	0.314	8	1
AYKEELEGQLGPMAQETQAR	EETMKEVKAYKEELEG	MAQETQARVSKELQAA	K	A	Y	A	R	V	3	1	0	0	0	3	4	2	0	0	2	1	1	0	1	0	1	0	1	0	0	20	1	2248.08	tr|A0A3Q1LPF0|A0A3Q1LPF0_BOVIN;sp|Q03247|APOE_BOVIN;CON__Q03247;tr|A0A140T881|A0A140T881_BOVIN;tr|A0A3Q1MGI2|A0A3Q1MGI2_BOVIN	tr|A0A3Q1LPF0|A0A3Q1LPF0_BOVIN	90	109	yes	no	3	0.0011487	63.376	By matching	By matching	By MS/MS	4	0
AYLEEECPGMLRR	AVYVQRAKAYLEEECP	ECPGMLRRYLPYSRTH	K	A	Y	R	R	Y	1	2	0	0	1	0	3	1	0	0	2	0	1	0	1	0	0	0	1	0	0	13	1	1622.75	tr|A0A452DK44|A0A452DK44_BOVIN;sp|Q3ZCH5|ZA2G_BOVIN	tr|A0A452DK44|A0A452DK44_BOVIN	177	189	yes	no	3	4.7355e-05	101.53	By matching	By matching	By MS/MS	3	0			1
AYRPGDTVK	ELNVDSSKAYRPGDTV	YRPGDTVKLNLKTESR	K	A	Y	V	K	L	1	1	0	1	0	0	0	1	0	0	0	1	0	0	1	0	1	0	1	1	0	9	1	1005.52	tr|E1BH06|E1BH06_BOVIN;CON__P01030;CON__ENSEMBL:ENSBTAP00000007350;tr|F1MVK1|F1MVK1_BOVIN	CON__ENSEMBL:ENSBTAP00000007350	579	587	no	no	2;3	0.00060866	138.08	By MS/MS	By MS/MS	By MS/MS	5.14	0.35
AYSMLTITER	QSSPITFRAYSMLTIT	SMLTITERDWLSQNVY	R	A	Y	E	R	D	1	1	0	0	0	0	1	0	0	1	1	0	1	0	0	1	2	0	1	0	0	10	0	1183.59	CON__Q1RMK2;tr|G5E513|G5E513_BOVIN;tr|A0A3Q1M032|A0A3Q1M032_BOVIN	CON__Q1RMK2	323	332	yes	no	2	8.2539e-45	215.87	By MS/MS	By MS/MS	By MS/MS	4.07	1.84	2	2	2
AYSMLTITERDWLSQNVYTCQVEHNK	QSSPITFRAYSMLTIT	TCQVEHNKETFQKNVS	R	A	Y	N	K	E	1	1	2	1	1	2	2	0	1	1	2	1	1	0	0	2	3	1	2	2	0	26	1	3185.49	CON__Q1RMK2;tr|G5E513|G5E513_BOVIN;tr|A0A3Q1M032|A0A3Q1M032_BOVIN	CON__Q1RMK2	323	348	yes	no	4;5	1.3594e-96	206.08	By MS/MS	By MS/MS	By matching	1	0	3
AYSMLTITERDWLSQNVYTCQVEHNKETFQK	QSSPITFRAYSMLTIT	HNKETFQKNVSSSCDV	R	A	Y	Q	K	N	1	1	2	1	1	3	3	0	1	1	2	2	1	1	0	2	4	1	2	2	0	31	2	3818.8	CON__Q1RMK2;tr|G5E513|G5E513_BOVIN;tr|A0A3Q1M032|A0A3Q1M032_BOVIN	CON__Q1RMK2	323	353	yes	no	6	6.3264e-76	164.41	By matching	By MS/MS	By matching	1	0	1
AYWDMRDANVQNSGR	QGASDLWRAYWDMRDA	ANVQNSGRYFRARGNY	R	A	Y	G	R	Y	2	2	2	2	0	1	0	1	0	0	0	0	1	0	0	1	0	1	1	1	0	15	1	1781.79	sp|Q32L76|SAA4_BOVIN	sp|Q32L76|SAA4_BOVIN	38	52	yes	yes	3	5.6208e-21	152.94	By matching	By matching	By MS/MS	5	0
AYYEDSPQQVFSAEFEVK	NMGVWKIKAYYEDSPQ	FSAEFEVKEYVLPSFE	K	A	Y	V	K	E	2	0	0	1	0	2	3	0	0	0	0	1	0	2	1	2	0	0	2	2	0	18	0	2135.97	sp|Q2UVX4|CO3_BOVIN;CON__Q2UVX4;tr|G3X7A5|G3X7A5_BOVIN;tr|A0A3Q1M2B2|A0A3Q1M2B2_BOVIN;tr|A0A3Q1MHV6|A0A3Q1MHV6_BOVIN;tr|A0A3Q1MGT0|A0A3Q1MGT0_BOVIN	sp|Q2UVX4|CO3_BOVIN	207	224	yes	no	2;3;4	2.0994e-60	201.04	By MS/MS	By MS/MS	By MS/MS	3.12	0.331			7
CAAGFEYGQR	ANERVQYRCAAGFEYG	AGFEYGQRGDTICTKS	R	C	A	Q	R	G	2	1	0	0	1	1	1	2	0	0	0	0	0	1	0	0	0	0	1	0	0	10	0	1157.49	tr|A0A3Q1LS74|A0A3Q1LS74_BOVIN;tr|A0A3Q1MP45|A0A3Q1MP45_BOVIN;sp|Q28085|CFAH_BOVIN;CON__Q28085	sp|Q28085|CFAH_BOVIN	237	246	no	no	2;3	8.9478e-88	250.06	By MS/MS	By MS/MS	By MS/MS	2.75	1.09	3		6
CAAGFEYGQRGDTICTK	ANERVQYRCAAGFEYG	RGDTICTKSGWTPAPT	R	C	A	T	K	S	2	1	0	1	2	1	1	3	0	1	0	1	0	1	0	0	2	0	1	0	0	17	1	1932.85	tr|A0A3Q1LS74|A0A3Q1LS74_BOVIN;tr|A0A3Q1MP45|A0A3Q1MP45_BOVIN;sp|Q28085|CFAH_BOVIN;CON__Q28085	sp|Q28085|CFAH_BOVIN	237	253	no	no	3;4	1.3029e-74	179.46	By MS/MS	By MS/MS	By MS/MS	3.82	1.4	2
CACSNHEPYFGYSGAFK	CAGKGTDKCACSNHEP	FGYSGAFKCLMEGAGD	K	C	A	F	K	C	2	0	1	0	2	0	1	2	1	0	0	1	0	2	1	2	0	0	2	0	0	17	0	1993.81	tr|G3X6N3|G3X6N3_BOVIN;CON__Q0IIK2;sp|Q29443|TRFE_BOVIN;CON__Q29443	CON__Q0IIK2	200	216	no	no	3;4	5.1905e-36	185.28	By MS/MS	By MS/MS	By MS/MS	4.15	2.11	3	1	1
CAEENCFMHHTEK	LCHKDTCRCAEENCFM	CFMHHTEKEVTLEDRL	R	C	A	E	K	E	1	0	1	0	2	0	3	0	2	0	0	1	1	1	0	0	1	0	0	0	0	13	0	1691.65	sp|Q2UVX4|CO3_BOVIN;CON__Q2UVX4;tr|G3X7A5|G3X7A5_BOVIN;tr|A0A3Q1M2B2|A0A3Q1M2B2_BOVIN;tr|A0A3Q1MHV6|A0A3Q1MHV6_BOVIN;tr|A0A3Q1MGT0|A0A3Q1MGT0_BOVIN	sp|Q2UVX4|CO3_BOVIN	1511	1523	yes	no	2;3;4	3.6955e-70	221.63	By MS/MS	By MS/MS	By MS/MS	2.22	0.416		7	2
CAEEQCPSPK	ICDKDVCRCAEEQCPS	EEQCPSPKKDSNHLSQ	R	C	A	P	K	K	1	0	0	0	2	1	2	0	0	0	0	1	0	0	2	1	0	0	0	0	0	10	0	1204.49	tr|E1B805|E1B805_BOVIN;tr|A0A3Q1M3A4|A0A3Q1M3A4_BOVIN	tr|E1B805|E1B805_BOVIN	1512	1521	yes	no	2	1.7998e-07	152.67	By MS/MS	By matching	By matching	2	0		2
CAGPEALK	MFFRNHTRCAGPEALK	CAGPEALKGQTLLAAA	R	C	A	L	K	G	2	0	0	0	1	0	1	1	0	0	1	1	0	0	1	0	0	0	0	0	0	8	0	844.411	CON__Q2KIF2;tr|F6RMV5|F6RMV5_BOVIN	CON__Q2KIF2	328	335	yes	no	2	0.062778	87.476	By MS/MS	By matching	By matching	4	0
CAGPEALKGQTLLAAAESH	MFFRNHTRCAGPEALK	LLAAAESH________	R	C	A	S	H	-	5	0	0	0	1	1	2	2	1	0	3	1	0	0	1	1	1	0	0	0	0	19	1	1922.95	CON__Q2KIF2;tr|F6RMV5|F6RMV5_BOVIN	CON__Q2KIF2	328	346	yes	no	3;4	1.8918e-74	217.97	By MS/MS	By MS/MS	By MS/MS	5	0
CAPSFAGR	AEGHRLCRCAPSFAGR	CAPSFAGRLCDVDLKA	R	C	A	G	R	L	2	1	0	0	1	0	0	1	0	0	0	0	0	1	1	1	0	0	0	0	0	8	0	864.391	tr|F1MTT3|F1MTT3_BOVIN;sp|P98140|FA12_BOVIN;tr|A0A3Q1M6N6|A0A3Q1M6N6_BOVIN	tr|F1MTT3|F1MTT3_BOVIN	200	207	yes	no	2	0.044942	91.783	By MS/MS	By matching	By matching	5.5	0.5
CASFRENVLR	ISTHEANKCASFRENV	SFRENVLRILESGPFV	K	C	A	L	R	I	1	2	1	0	1	0	1	0	0	0	1	0	0	1	0	1	0	0	0	1	0	10	1	1250.62	tr|G3X6N3|G3X6N3_BOVIN;CON__Q0IIK2;sp|Q29443|TRFE_BOVIN;CON__Q29443	CON__Q0IIK2	38	47	no	no	2;3	2.1207e-18	181.53	By MS/MS	By MS/MS	By MS/MS	6	0
CASIQKFGERALK	SSARQRLRCASIQKFG	KFGERALKAWSVARLS	R	C	A	L	K	A	2	1	0	0	1	1	1	1	0	1	1	2	0	1	0	1	0	0	0	0	0	13	2	1506.8	tr|A0A140T897|A0A140T897_BOVIN;sp|P02769|ALBU_BOVIN;CON__P02769;tr|A0A3Q1LNN7|A0A3Q1LNN7_BOVIN	tr|A0A140T897|A0A140T897_BOVIN	223	235	yes	no	4	0.023284	64.04	By matching	By matching	By MS/MS	2	0		1
CASLQKFGER	SSAKQRLKCASLQKFG	SLQKFGERAFKAWAVA	K	C	A	E	R	A	1	1	0	0	1	1	1	1	0	0	1	1	0	1	0	1	0	0	0	0	0	10	1	1194.58	CON__P02768-1	CON__P02768-1	224	233	yes	yes	2;3;4	7.7969e-18	181.31	By MS/MS	By MS/MS	By MS/MS	2.88	1.81	7	1	1
CAWKPCSYPVIK	DGWVPVPRCAWKPCSY	PCSYPVIKHGRLYYSY	R	C	A	I	K	H	1	0	0	0	2	0	0	0	0	1	0	2	0	0	2	1	0	1	1	1	0	12	1	1507.73	tr|A0A3Q1LS74|A0A3Q1LS74_BOVIN;tr|A0A3Q1MP45|A0A3Q1MP45_BOVIN;sp|Q28085|CFAH_BOVIN;CON__Q28085	sp|Q28085|CFAH_BOVIN	320	331	no	no	2;3;4	1.6081e-22	180.09	By MS/MS	By MS/MS	By MS/MS	2.22	0.416		7	2
CCAADDK	NFVAFVDKCCAADDKE	KCCAADDKEACFAVEG	K	C	C	D	K	E	2	0	0	2	2	0	0	0	0	0	0	1	0	0	0	0	0	0	0	0	0	7	0	838.295	tr|A0A140T897|A0A140T897_BOVIN;sp|P02769|ALBU_BOVIN;CON__P02769	tr|A0A140T897|A0A140T897_BOVIN	581	587	yes	no	2	0.0032406	130	By MS/MS	By MS/MS	By MS/MS	2.88	1.73	5	4
CCAADDKEACFAVEGPK	NFVAFVDKCCAADDKE	CFAVEGPKLVVSTQTA	K	C	C	P	K	L	4	0	0	2	3	0	2	1	0	0	0	2	0	1	1	0	0	0	0	1	0	17	1	1926.79	tr|A0A140T897|A0A140T897_BOVIN;sp|P02769|ALBU_BOVIN;CON__P02769	tr|A0A140T897|A0A140T897_BOVIN	581	597	yes	no	2;3;4;5	4.6348e-130	258.17	By MS/MS	By MS/MS	By MS/MS	3.33	0.624		1	41
CCAADDKEACFAVEGPKLVVSTQTALA	NFVAFVDKCCAADDKE	VSTQTALA________	K	C	C	L	A	-	6	0	0	2	3	1	2	1	0	0	2	2	0	1	1	1	2	0	0	3	0	27	2	2910.36	tr|A0A140T897|A0A140T897_BOVIN;sp|P02769|ALBU_BOVIN;CON__P02769	tr|A0A140T897|A0A140T897_BOVIN	581	607	yes	no	3;4;5	1.028e-74	177.3	By MS/MS	By MS/MS	By MS/MS	5.22	0.416
CCDLPFPEQACCAEEEK	LIQKVTARCCDLPFPE	ACCAEEEKSAFIDELC	R	C	C	E	K	S	2	0	0	1	4	1	4	0	0	0	1	1	0	1	2	0	0	0	0	0	0	17	0	2141.82	tr|A0A3Q1M5Q6|A0A3Q1M5Q6_BOVIN;tr|A0A3Q1MCW2|A0A3Q1MCW2_BOVIN;tr|A0A3S5ZPB5|A0A3S5ZPB5_BOVIN	tr|A0A3Q1M5Q6|A0A3Q1M5Q6_BOVIN	478	494	yes	no	3	1.3624e-18	144.73	By MS/MS	By MS/MS	By matching	2	0		2
CCDSVSEDCIK	DITTILSKCCDSVSED	SVSEDCIKELPEYAVK	K	C	C	I	K	E	0	0	0	2	3	0	1	0	0	1	0	1	0	0	0	2	0	0	0	1	0	11	0	1371.51	tr|F1N5M2|F1N5M2_BOVIN;CON__ENSEMBL:ENSBTAP00000018229;tr|A0A3Q1MKX8|A0A3Q1MKX8_BOVIN;tr|A0A3Q1LQ02|A0A3Q1LQ02_BOVIN;sp|Q3MHN5|VTDB_BOVIN;CON__Q3MHN5	tr|F1N5M2|F1N5M2_BOVIN	265	275	no	no	2;3	1.2921e-58	231.07	By MS/MS	By MS/MS	By MS/MS	1.88	0.322	2	15
CCDSVSEDCIKELPEYAVK	DITTILSKCCDSVSED	ELPEYAVKLCDNLSTK	K	C	C	V	K	L	1	0	0	2	3	0	3	0	0	1	1	2	0	0	1	2	0	0	1	2	0	19	1	2301	tr|F1N5M2|F1N5M2_BOVIN;CON__ENSEMBL:ENSBTAP00000018229;tr|A0A3Q1MKX8|A0A3Q1MKX8_BOVIN;tr|A0A3Q1LQ02|A0A3Q1LQ02_BOVIN;sp|Q3MHN5|VTDB_BOVIN;CON__Q3MHN5	tr|F1N5M2|F1N5M2_BOVIN	265	283	no	no	2;3;4	6.888e-207	295.53	By MS/MS	By MS/MS	By MS/MS	3.38	0.625			9
CCDSVSEDCIKELPEYAVKLCDNLSTK	DITTILSKCCDSVSED	LCDNLSTKNSKFKDCC	K	C	C	T	K	N	1	0	1	3	4	0	3	0	0	1	3	3	0	0	1	3	1	0	1	2	0	27	2	3232.44	tr|F1N5M2|F1N5M2_BOVIN;CON__ENSEMBL:ENSBTAP00000018229;tr|A0A3Q1MKX8|A0A3Q1MKX8_BOVIN;tr|A0A3Q1LQ02|A0A3Q1LQ02_BOVIN;sp|Q3MHN5|VTDB_BOVIN;CON__Q3MHN5	tr|F1N5M2|F1N5M2_BOVIN	265	291	no	no	4;5	1.5207e-109	211.73	By MS/MS	By matching	By MS/MS	5	0
CCEAGLRENPVGLSCK	FKTELEQKCCEAGLRE	NPVGLSCKERIQHVRH	K	C	C	C	K	E	1	1	1	0	3	0	2	2	0	0	2	1	0	0	1	1	0	0	0	1	0	16	1	1848.83	tr|E1B805|E1B805_BOVIN;tr|A0A3Q1M3A4|A0A3Q1M3A4_BOVIN	tr|E1B805|E1B805_BOVIN	696	711	yes	no	3	4.0794e-27	171.98	By MS/MS	By MS/MS	By MS/MS	4.5	0.5
CCEDGMRDNPMK	QYSSDLRKCCEDGMRD	GMRDNPMKFPCQRRAQ	K	C	C	M	K	F	0	1	1	2	2	0	1	1	0	0	0	1	2	0	1	0	0	0	0	0	0	12	1	1511.56	sp|Q2UVX4|CO3_BOVIN;CON__Q2UVX4;tr|G3X7A5|G3X7A5_BOVIN;tr|A0A3Q1M2B2|A0A3Q1M2B2_BOVIN;tr|A0A3Q1MHV6|A0A3Q1MHV6_BOVIN;tr|A0A3Q1MGT0|A0A3Q1MGT0_BOVIN	sp|Q2UVX4|CO3_BOVIN	691	702	yes	no	3	1.8902e-11	157.56	By MS/MS	By MS/MS	By MS/MS	2.5	0.5		3	3
CCEDGMRDNPMKFPCQR	QYSSDLRKCCEDGMRD	PMKFPCQRRAQFILQG	K	C	C	Q	R	R	0	2	1	2	3	1	1	1	0	0	0	1	2	1	2	0	0	0	0	0	0	17	2	2199.87	sp|Q2UVX4|CO3_BOVIN;CON__Q2UVX4;tr|G3X7A5|G3X7A5_BOVIN;tr|A0A3Q1M2B2|A0A3Q1M2B2_BOVIN;tr|A0A3Q1MHV6|A0A3Q1MHV6_BOVIN;tr|A0A3Q1MGT0|A0A3Q1MGT0_BOVIN	sp|Q2UVX4|CO3_BOVIN	691	707	yes	no	3;4	5.6401e-95	236.43	By MS/MS	By matching	By MS/MS	5	0
CCHCCLLGR	LEAMFVKRCCHCCLLG	CHCCLLGRAAQAQGQS	R	C	C	G	R	A	0	1	0	0	4	0	0	1	1	0	2	0	0	0	0	0	0	0	0	0	0	9	0	1234.48	CON__ENSEMBL:ENSBTAP00000016046;tr|A0A3Q1MG73|A0A3Q1MG73_BOVIN;tr|F1MYN5|F1MYN5_BOVIN;tr|A0A3Q1MJB2|A0A3Q1MJB2_BOVIN	CON__ENSEMBL:ENSBTAP00000016046	109	117	yes	no	3	8.0021e-07	159.2	By MS/MS	By MS/MS	By MS/MS	6	0
CCQDGLTR	YTSPVAKRCCQDGLTR	CCQDGLTRLPMTRTCE	R	C	C	T	R	L	0	1	0	1	2	1	0	1	0	0	1	0	0	0	0	0	1	0	0	0	0	8	0	1008.41	tr|E1BH06|E1BH06_BOVIN;CON__P01030;CON__ENSEMBL:ENSBTAP00000007350;tr|F1MVK1|F1MVK1_BOVIN;sp|P01030|CO4_BOVIN	CON__ENSEMBL:ENSBTAP00000007350	701	708	no	no	2	0.00016599	151.48	By MS/MS	By matching	By MS/MS	2	0		3
CCQDGLTRLPMAR	YTSPVAKRCCQDGLTR	LTRLPMARTCEQRAAR	R	C	C	A	R	T	1	2	0	1	2	1	0	1	0	0	2	0	1	0	1	0	1	0	0	0	0	13	1	1576.73	tr|E1BH06|E1BH06_BOVIN;CON__P01030;sp|P01030|CO4_BOVIN	tr|E1BH06|E1BH06_BOVIN	700	712	no	no	3	2.8707e-15	154.86	By matching	By MS/MS	By MS/MS	6	0
CCSVNSPPLYCNSEIDAEINTLQS	KRSDFASKCCSVNSPP	AEINTLQS________	K	C	C	Q	S	-	1	0	3	1	3	1	2	0	0	2	2	0	0	0	2	4	1	0	1	1	0	24	0	2770.19	tr|F1N5M2|F1N5M2_BOVIN;sp|Q3MHN5|VTDB_BOVIN;CON__Q3MHN5	tr|F1N5M2|F1N5M2_BOVIN	451	474	no	no	2;3;4	1.72e-23	126.02	By MS/MS	By MS/MS	By MS/MS	3.25	0.433			9
CCTESLVNR	PVSEKVTKCCTESLVN	CTESLVNRRPCFSALT	K	C	C	N	R	R	0	1	1	0	2	0	1	0	0	0	1	0	0	0	0	1	1	0	0	1	0	9	0	1137.49	tr|A0A140T897|A0A140T897_BOVIN;sp|P02769|ALBU_BOVIN;CON__P02769;tr|A0A3Q1LNN7|A0A3Q1LNN7_BOVIN;CON__P02768-1	tr|A0A140T897|A0A140T897_BOVIN	499	507	no	no	1;2;3	5.8541e-54	228.37	By MS/MS	By MS/MS	By MS/MS	3.51	1.22	4	7	28
CCTESLVNRR	PVSEKVTKCCTESLVN	TESLVNRRPCFSALTP	K	C	C	R	R	P	0	2	1	0	2	0	1	0	0	0	1	0	0	0	0	1	1	0	0	1	0	10	1	1293.59	tr|A0A140T897|A0A140T897_BOVIN;sp|P02769|ALBU_BOVIN;CON__P02769;tr|A0A3Q1LNN7|A0A3Q1LNN7_BOVIN;CON__P02768-1	tr|A0A140T897|A0A140T897_BOVIN	499	508	no	no	2;3	2.371e-58	228.64	By MS/MS	By MS/MS	By MS/MS	5.25	0.433
CCTESLVNRRPCFSALTPDETYVPK	PVSEKVTKCCTESLVN	PDETYVPKAFDEKLFT	K	C	C	P	K	A	1	2	1	1	3	0	2	0	0	0	2	1	0	1	3	2	3	0	1	2	0	25	2	2999.39	tr|A0A140T897|A0A140T897_BOVIN;sp|P02769|ALBU_BOVIN;CON__P02769;tr|A0A3Q1LNN7|A0A3Q1LNN7_BOVIN	tr|A0A140T897|A0A140T897_BOVIN	499	523	yes	no	3;4;5;6	5.5618e-111	221.04	By MS/MS	By MS/MS	By MS/MS	4.25	2.28	15	1
CCTKPESER	SLGKVGTRCCTKPESE	CTKPESERMPCTEDYL	R	C	C	E	R	M	0	1	0	0	2	0	2	0	0	0	0	1	0	0	1	1	1	0	0	0	0	9	1	1165.49	tr|A0A140T897|A0A140T897_BOVIN;sp|P02769|ALBU_BOVIN;CON__P02769;tr|A0A3Q1LNN7|A0A3Q1LNN7_BOVIN	tr|A0A140T897|A0A140T897_BOVIN	460	468	yes	no	2;3;4	7.5171e-08	163.43	By MS/MS	By MS/MS	By MS/MS	3.52	1.5	1	9	10
CCTKPESERMPCTEDYLSLILNR	SLGKVGTRCCTKPESE	YLSLILNRLCVLHEKT	R	C	C	N	R	L	0	2	1	1	3	0	3	0	0	1	3	1	1	0	2	2	2	0	1	0	0	23	2	2871.3	tr|A0A140T897|A0A140T897_BOVIN;sp|P02769|ALBU_BOVIN;CON__P02769;tr|A0A3Q1LNN7|A0A3Q1LNN7_BOVIN	tr|A0A140T897|A0A140T897_BOVIN	460	482	yes	no	3;4;5	1.0848e-288	323.04	By MS/MS	By MS/MS	By MS/MS	3.9	2.22	6	7	1
CCYDGAHRNDDETCEQR	YRNAWVKKCCYDGAHR	DDETCEQRAARIQAGP	K	C	C	Q	R	A	1	2	1	3	3	1	2	1	1	0	0	0	0	0	0	0	1	0	1	0	0	17	1	2184.8	tr|F1MY85|F1MY85_BOVIN;CON__Q1A7A4	tr|F1MY85|F1MY85_BOVIN	698	714	yes	no	3;4	6.4287e-278	329.97	By MS/MS	By MS/MS	By MS/MS	1.55	0.498	5	6
CDAEGSECVCR	GVCPLWEKCDAEGSEC	EGSECVCRAASECEEA	K	C	D	C	R	A	1	1	0	1	3	0	2	1	0	0	0	0	0	0	0	1	0	0	0	1	0	11	0	1341.47	tr|A0A3Q1MP40|A0A3Q1MP40_BOVIN;tr|A0A3Q1LI40|A0A3Q1LI40_BOVIN;tr|F1N045|F1N045_BOVIN;sp|Q29RQ1|CO7_BOVIN;CON__Q29RQ1	tr|A0A3Q1MP40|A0A3Q1MP40_BOVIN	755	765	no	no	2	8.8441e-46	218.55	By MS/MS	By MS/MS	By matching	1	0	2
CDCAEGWEGR	IDGLGGFRCDCAEGWE	CAEGWEGRFCLHEVRF	R	C	D	G	R	F	1	1	0	1	2	0	2	2	0	0	0	0	0	0	0	0	0	1	0	0	0	10	0	1238.44	tr|A0A140T851|A0A140T851_BOVIN;tr|A0A3Q1M616|A0A3Q1M616_BOVIN;sp|P00745|PROC_BOVIN	tr|A0A140T851|A0A140T851_BOVIN	112	121	yes	no	2	0.028589	75.819	By MS/MS	By matching	By matching	1	0	1
CDLYPGEDFLPPMVCVGCPK	RISSFSQKCDLYPGED	MVCVGCPKPIPVDSPD	K	C	D	P	K	P	0	0	0	2	3	0	1	2	0	0	2	1	1	1	4	0	0	0	1	2	0	20	0	2353.03	sp|P01045|KNG2_BOVIN;CON__P01045-1	sp|P01045|KNG2_BOVIN	247	266	yes	no	2;3;4	1.5272e-11	105.9	By MS/MS	By MS/MS	By MS/MS	5	0
CDLYPVK	RISSFSQKCDLYPVKD	KCDLYPVKDFVQPPTR	K	C	D	V	K	D	0	0	0	1	1	0	0	0	0	0	1	1	0	0	1	0	0	0	1	1	0	7	0	893.432	tr|F1MNV5|F1MNV5_BOVIN;sp|P01044|KNG1_BOVIN;CON__P01044-1;tr|A0A140T8C8|A0A140T8C8_BOVIN;CON__Q2KJ62	tr|A0A140T8C8|A0A140T8C8_BOVIN	247	253	no	no	2	0.0735	87.323	By MS/MS	By MS/MS	By matching	4.75	0.433
CDLYPVKDFVQPPTR	RISSFSQKCDLYPVKD	DFVQPPTRLCAGCPKP	K	C	D	T	R	L	0	1	0	2	1	1	0	0	0	0	1	1	0	1	3	0	1	0	1	2	0	15	1	1833.91	tr|F1MNV5|F1MNV5_BOVIN;sp|P01044|KNG1_BOVIN;CON__P01044-1;tr|A0A140T8C8|A0A140T8C8_BOVIN;CON__Q2KJ62	tr|A0A140T8C8|A0A140T8C8_BOVIN	247	261	no	no	2;3;4	6.9736e-21	159.81	By MS/MS	By MS/MS	By MS/MS	1.67	1.37	8	3
CDPHEATCYDDGK	GNGKGEFKCDPHEATC	ATCYDDGKTYHVGEQW	K	C	D	G	K	T	1	0	0	3	2	0	1	1	1	0	0	1	0	0	1	0	1	0	1	0	0	13	0	1566.57	sp|P07589|FINC_BOVIN;tr|G5E5A8|G5E5A8_BOVIN;tr|G5E5B0|G5E5B0_BOVIN;tr|G5E5A9|G5E5A9_BOVIN;tr|A0A3Q1NHX9|A0A3Q1NHX9_BOVIN;tr|A0A3Q1M4K6|A0A3Q1M4K6_BOVIN	sp|P07589|FINC_BOVIN	2380	2392	yes	no	2;3	1.7307e-57	217.91	By MS/MS	By MS/MS	By MS/MS	1.2	0.4	4	1
CDRWSGFSGGAIECETAENTEECIAK	IGHQERTKCDRWSGFS	NTEECIAKIMKGEADA	K	C	D	A	K	I	3	1	1	1	3	0	5	3	0	2	0	1	0	1	0	2	2	1	0	0	0	26	1	2976.23	tr|G3X6N3|G3X6N3_BOVIN;CON__Q0IIK2;sp|Q29443|TRFE_BOVIN;CON__Q29443	CON__Q0IIK2	377	402	no	no	3;4	6.1826e-225	287.48	By MS/MS	By matching	By MS/MS	2.5	0.5		3	3
CDSSPDSAEDVRK	QFSVLFTKCDSSPDSA	DSAEDVRKLCPDCPLL	K	C	D	R	K	L	1	1	0	3	1	0	1	0	0	0	0	1	0	0	1	3	0	0	0	1	0	13	1	1464.62	sp|P12763|FETUA_BOVIN;CON__P12763	sp|P12763|FETUA_BOVIN	132	144	yes	no	3	3.9231e-27	178.22	By MS/MS	By MS/MS	By matching	1	0	2
CEAEVPDVSFLLLR	PGRDAVLRCEAEVPDV	DVSFLLLRAGEEEPLA	R	C	E	L	R	A	1	1	0	1	1	0	2	0	0	0	3	0	0	1	1	1	0	0	0	2	0	14	0	1646.83	sp|Q2KJF1|A1BG_BOVIN;CON__Q2KJF1;tr|A0A3Q1MJT2|A0A3Q1MJT2_BOVIN	sp|Q2KJF1|A1BG_BOVIN	431	444	yes	no	2;3	4.5586e-161	283.21	By MS/MS	By MS/MS	By MS/MS	4.5	0.5
CECICPAGFQGSACEVTHRK	VPVLKGTRCECICPAG	ACEVTHRKNVPIDGKW	R	C	E	R	K	N	2	1	0	0	4	1	2	2	1	1	0	1	0	1	1	1	1	0	0	1	0	20	1	2366	tr|F1N102|F1N102_BOVIN	tr|F1N102|F1N102_BOVIN	521	540	yes	yes	4	4.8899e-44	170.06	By MS/MS	By matching	By MS/MS	5	0
CEEETDFVCR	SVEDCAAKCEEETDFV	EETDFVCRAFQYHSKE	K	C	E	C	R	A	0	1	0	1	2	0	3	0	0	0	0	0	0	1	0	0	1	0	0	1	0	10	0	1343.51	tr|E1B726|E1B726_BOVIN;tr|A7E350|A7E350_BOVIN;sp|P06868|PLMN_BOVIN;CON__P06868	sp|P06868|PLMN_BOVIN	60	69	no	no	2	8.4608e-72	239.93	By MS/MS	By MS/MS	By MS/MS	1	0	3
CEGFVCAQTGR	RPCRSQVRCEGFVCAQ	FVCAQTGRCINRRLLC	R	C	E	G	R	C	1	1	0	0	2	1	1	2	0	0	0	0	0	1	0	0	1	0	0	1	0	11	0	1283.54	tr|F1N102|F1N102_BOVIN	tr|F1N102|F1N102_BOVIN	122	132	yes	yes	2;3	8.536e-06	147.24	By MS/MS	By MS/MS	By MS/MS	3.57	0.495			3
CEGRVEVER	RLVRGPHRCEGRVEVE	EGRVEVERNGEWGTVC	R	C	E	E	R	N	0	2	0	0	1	0	3	1	0	0	0	0	0	0	0	0	0	0	0	2	0	9	1	1132.53	tr|A6QNW7|A6QNW7_BOVIN;CON__ENSEMBL:ENSBTAP00000031360;tr|A0A3Q1MHR7|A0A3Q1MHR7_BOVIN	tr|A6QNW7|A6QNW7_BOVIN	33	41	yes	no	3	0.00019628	138.36	By MS/MS	By MS/MS	By MS/MS	1.25	0.433	3	1
CENPGELLNGQVIVK	KEFCVKKRCENPGELL	LNGQVIVKTDYSFGSE	R	C	E	V	K	T	0	0	2	0	1	1	2	2	0	1	2	1	0	0	1	0	0	0	0	2	0	15	0	1668.85	sp|Q28065|C4BPA_BOVIN;CON__Q28065;tr|A0A3Q1LUK9|A0A3Q1LUK9_BOVIN	sp|Q28065|C4BPA_BOVIN	112	126	yes	no	2;3	1.424e-26	170.11	By MS/MS	By matching	By MS/MS	5	0
CEPPPTISNGR	LPQCIIAKCEPPPTIS	PPTISNGRHNGGDEDF	K	C	E	G	R	H	0	1	1	0	1	0	1	1	0	1	0	0	0	0	3	1	1	0	0	0	0	11	0	1226.57	sp|Q28065|C4BPA_BOVIN;CON__Q28065;tr|A0A3Q1LUK9|A0A3Q1LUK9_BOVIN	sp|Q28065|C4BPA_BOVIN	174	184	yes	no	2	2.6049e-41	164.9	By MS/MS	By MS/MS	By MS/MS	2.8	0.748		2	2
CEWEYPEGCEQVVTGR	TWYPEVPKCEWEYPEG	CEQVVTGRKLLQCLSR	K	C	E	G	R	K	0	1	0	0	2	1	4	2	0	0	0	0	0	0	1	0	1	1	1	2	0	16	0	1997.82	sp|Q28065|C4BPA_BOVIN;CON__Q28065;tr|A0A3Q1LUK9|A0A3Q1LUK9_BOVIN;tr|Q1RMN9|Q1RMN9_BOVIN	sp|Q28065|C4BPA_BOVIN	541	556	no	no	2;3	1.0027e-33	180.06	By matching	By MS/MS	By MS/MS	2.5	0.5		4	4
CFDESRYEYLEPGER	GQDCGTEKCFDESRYE	EYLEPGERWARVHQGR	K	C	F	E	R	W	0	2	0	1	1	0	4	1	0	0	1	0	0	1	1	1	0	0	2	0	0	15	1	1948.83	tr|E1BCW0|E1BCW0_BOVIN;CON__ENSEMBL:ENSBTAP00000023055	tr|E1BCW0|E1BCW0_BOVIN	194	208	yes	no	3	2.0518e-42	143.88	By MS/MS	By matching	By matching	2	0		1
CFDTVTK	ALADYSIKCFDTVTKE	KCFDTVTKELVSWMRG	K	C	F	T	K	E	0	0	0	1	1	0	0	0	0	0	0	1	0	1	0	0	2	0	0	1	0	7	0	869.395	tr|A0A3Q1MZD4|A0A3Q1MZD4_BOVIN;tr|A0A3Q1MRM7|A0A3Q1MRM7_BOVIN;sp|Q29RL0|TBC31_BOVIN	tr|A0A3Q1MZD4|A0A3Q1MZD4_BOVIN	110	116	yes	no	3	0.039605	75.189	By matching	By MS/MS	By matching	3.33	0.471			2
CFEPQFFR	GKHCQKEKCFEPQFFR	CFEPQFFRFFHENEIW	K	C	F	F	R	F	0	1	0	0	1	1	1	0	0	0	0	0	0	3	1	0	0	0	0	0	0	8	0	1129.5	tr|F1MTT3|F1MTT3_BOVIN;sp|P98140|FA12_BOVIN;tr|A0A3Q1M6N6|A0A3Q1M6N6_BOVIN	tr|F1MTT3|F1MTT3_BOVIN	135	142	yes	no	2	0.074629	84.615	By matching	By matching	By MS/MS	6	0
CFLAFVQAK	KGTKVHMKCFLAFVQA	FLAFVQAKTFHEASED	K	C	F	A	K	T	2	0	0	0	1	1	0	0	0	0	1	1	0	2	0	0	0	0	0	1	0	9	0	1082.56	sp|Q2KIS7|TETN_BOVIN;CON__Q2KIS7;tr|A0A3Q1LZS5|A0A3Q1LZS5_BOVIN;tr|A0A452DIU4|A0A452DIU4_BOVIN	sp|Q2KIS7|TETN_BOVIN	81	89	yes	no	2;3	1.0535e-05	152.63	By MS/MS	By MS/MS	By MS/MS	3	0			6
CFSGQCISK	DGCGERFRCFSGQCIS	FSGQCISKSLVCNGDS	R	C	F	S	K	S	0	0	0	0	2	1	0	1	0	1	0	1	0	1	0	2	0	0	0	0	0	9	0	1085.46	tr|A0A3Q1MP40|A0A3Q1MP40_BOVIN;tr|A0A3Q1LI40|A0A3Q1LI40_BOVIN;tr|F1N045|F1N045_BOVIN;sp|Q29RQ1|CO7_BOVIN;CON__Q29RQ1	tr|A0A3Q1MP40|A0A3Q1MP40_BOVIN	64	72	no	no	2	0.0012462	139.54	By MS/MS	By MS/MS	By MS/MS	4	2.45	2
CFVGTGTEYR	CNIVPAQRCFVGTGTE	VGTGTEYRGVASTAAS	R	C	F	Y	R	G	0	1	0	0	1	0	1	2	0	0	0	0	0	1	0	0	2	0	1	1	0	10	0	1188.52	tr|E1BCW0|E1BCW0_BOVIN;CON__ENSEMBL:ENSBTAP00000023055	tr|E1BCW0|E1BCW0_BOVIN	278	287	yes	no	2	2.5472e-09	109.66	By matching	By MS/MS	By MS/MS	3	1.41	1
CGDTSSSTVTLGCLVSSYMPEPVTVTWNSGALK	KVYPLASRCGDTSSST	TWNSGALKSGVHTFPA	R	C	G	L	K	S	1	0	1	1	2	0	1	3	0	0	3	1	1	0	2	6	5	1	1	4	0	33	0	3503.63	tr|G3N0V0|G3N0V0_BOVIN;tr|A0A3Q1N3I9|A0A3Q1N3I9_BOVIN;CON__ENSEMBL:ENSBTAP00000024462	CON__ENSEMBL:ENSBTAP00000024462	14	46	no	no	3;4;5	2.4664e-112	199.31	By MS/MS	By MS/MS	By matching	1.45	0.498	6	5
CGEDLQWLVGNMHCQK	LVGDPVARCGEDLQWL	VGNMHCQKIACVLPAL	R	C	G	Q	K	I	0	0	1	1	2	2	1	2	1	0	2	1	1	0	0	0	0	1	0	1	0	16	0	1973.85	tr|A0A3Q1MP40|A0A3Q1MP40_BOVIN;tr|A0A3Q1LI40|A0A3Q1LI40_BOVIN;tr|F1N045|F1N045_BOVIN;sp|Q29RQ1|CO7_BOVIN;CON__Q29RQ1	tr|A0A3Q1MP40|A0A3Q1MP40_BOVIN	586	601	no	no	3;4	7.1541e-43	195.6	By MS/MS	By MS/MS	By MS/MS	6	0
CGGHCIGEAQESEPCDTK	ACNRPTPKCGGHCIGE	ESEPCDTKQVCPTHGA	K	C	G	T	K	Q	1	0	0	1	3	1	3	3	1	1	0	1	0	0	1	1	1	0	0	0	0	18	0	2033.79	tr|A0A3Q1MHU8|A0A3Q1MHU8_BOVIN;tr|Q17QC8|Q17QC8_BOVIN;tr|A0A3Q1M2R9|A0A3Q1M2R9_BOVIN	tr|A0A3Q1MHU8|A0A3Q1MHU8_BOVIN	157	174	yes	no	3;4	2.4874e-50	186.72	By MS/MS	By MS/MS	By MS/MS	1.5	0.5	4	4
CGLGISSR	HKDSGRYKCGLGISSR	CGLGISSRGLNFDVSL	K	C	G	S	R	G	0	1	0	0	1	0	0	2	0	1	1	0	0	0	0	2	0	0	0	0	0	8	0	848.417	sp|P81265|PIGR_BOVIN;tr|F1MR22|F1MR22_BOVIN;tr|G5E6M1|G5E6M1_BOVIN	sp|P81265|PIGR_BOVIN	110	117	yes	no	2	0.026418	99.755	By matching	By MS/MS	By matching	6	0
CGLVPVLAENYK	GYLYIAGKCGLVPVLA	PVLAENYKTEGESCKN	K	C	G	Y	K	T	1	0	1	0	1	0	1	1	0	0	2	1	0	0	1	0	0	0	1	2	0	12	0	1361.7	tr|G3X6N3|G3X6N3_BOVIN;CON__Q0IIK2;sp|Q29443|TRFE_BOVIN;CON__Q29443	CON__Q0IIK2	424	435	no	no	2;3	3.742e-77	234.3	By MS/MS	By MS/MS	By MS/MS	2.95	1.87	6	6	3
CGLVPVLAENYKTEGESCK	GYLYIAGKCGLVPVLA	KTEGESCKNTPEKGYL	K	C	G	C	K	N	1	0	1	0	2	0	3	2	0	0	2	2	0	0	1	1	1	0	1	2	0	19	1	2153.01	tr|G3X6N3|G3X6N3_BOVIN;CON__Q0IIK2;sp|Q29443|TRFE_BOVIN;CON__Q29443	CON__Q0IIK2	424	442	no	no	3;4	3.3965e-121	243.95	By MS/MS	By MS/MS	By MS/MS	5.17	0.373
CGLVPVLAENYKTEGESCKNTPEK	GYLYIAGKCGLVPVLA	SCKNTPEKGYLAVAVV	K	C	G	E	K	G	1	0	2	0	2	0	4	2	0	0	2	3	0	0	2	1	2	0	1	2	0	24	2	2722.29	tr|G3X6N3|G3X6N3_BOVIN;CON__Q0IIK2;sp|Q29443|TRFE_BOVIN;CON__Q29443	CON__Q0IIK2	424	447	no	no	4;5	3.0673e-166	266.01	By matching	By matching	By MS/MS	6	0
CGLVPVLAENYLSQDGKEQLGSK	GFIYTAGKCGLVPVLA	GKEQLGSKCVNTPMKG	K	C	G	S	K	C	1	0	1	1	1	2	2	3	0	0	4	2	0	0	1	2	0	0	1	2	0	23	1	2504.26	tr|A0A3Q1NEQ0|A0A3Q1NEQ0_BOVIN	tr|A0A3Q1NEQ0|A0A3Q1NEQ0_BOVIN	418	440	yes	yes	3;4	2.5482e-39	150.91	By MS/MS	By matching	By MS/MS	1	0	3
CGPASVQAIK	ENSDGMYRCGPASVQA	PASVQAIKHGHVCFQF	R	C	G	I	K	H	2	0	0	0	1	1	0	1	0	1	0	1	0	0	1	1	0	0	0	1	0	10	0	1029.53	tr|F1MW44|F1MW44_BOVIN	tr|F1MW44|F1MW44_BOVIN	410	419	yes	yes	3	0.030449	70.056	By matching	By matching	By MS/MS	6	0
CGPCFNNGEPILEGTSCK	LMEFNACRCGPCFNNG	ILEGTSCKCQCPVGHQ	R	C	G	C	K	C	0	0	2	0	3	0	2	3	0	1	1	1	0	1	2	1	1	0	0	0	0	18	0	2038.85	tr|A0A3Q1LSP4|A0A3Q1LSP4_BOVIN;tr|F1MX87|F1MX87_BOVIN	tr|A0A3Q1LSP4|A0A3Q1LSP4_BOVIN	497	514	yes	no	3	3.6185e-16	129.05	By matching	By MS/MS	By matching	4	0
CGPPPPIDNGDITSLLQSVYPPGMIVEYR	QCKDSQGKCGPPPPID	PGMIVEYRCQAYYELR	K	C	G	Y	R	C	0	1	1	2	1	1	1	3	0	3	2	0	1	0	6	2	1	0	2	2	0	29	0	3184.56	tr|A0A3Q1LS74|A0A3Q1LS74_BOVIN;tr|A0A3Q1MP45|A0A3Q1MP45_BOVIN;tr|A0A3Q1LKA0|A0A3Q1LKA0_BOVIN;sp|Q28085|CFAH_BOVIN;CON__Q28085	sp|Q28085|CFAH_BOVIN	1116	1144	no	no	3;4	1.5535e-45	141.48	By matching	By MS/MS	By matching	1	0	2
CHAANPNGR	GGGWWYNRCHAANPNG	HAANPNGRYYWGGAYT	R	C	H	G	R	Y	2	1	2	0	1	0	0	1	1	0	0	0	0	0	1	0	0	0	0	0	0	9	0	995.436	tr|F1MAV0|F1MAV0_BOVIN;CON__P02676;tr|A0A3Q1MG04|A0A3Q1MG04_BOVIN;sp|P02676|FIBB_BOVIN	tr|F1MAV0|F1MAV0_BOVIN	423	431	yes	no	3	0.0087698	87.696	By matching	By matching	By MS/MS	3	0			1
CHFGYKPETDGPTTVTCQSNLEWSPYIECK	IGFVLSYKCHFGYKPE	WSPYIECKEVCCPEPN	K	C	H	C	K	E	0	0	1	1	3	1	3	2	1	1	1	2	0	1	3	2	4	1	2	1	0	30	1	3603.57	sp|Q28065|C4BPA_BOVIN;CON__Q28065;tr|A0A3Q1LUK9|A0A3Q1LUK9_BOVIN	sp|Q28065|C4BPA_BOVIN	334	363	yes	no	4;5	3.3832e-217	270.18	By MS/MS	By MS/MS	By matching	2	1.73	3
CHNQPCVR	GVSIDCSKCHNQPCVR	CHNQPCVREPSVFIFP	K	C	H	V	R	E	0	1	1	0	2	1	0	0	1	0	0	0	0	0	1	0	0	0	0	1	0	8	0	1069.45	tr|G3N0V0|G3N0V0_BOVIN	tr|G3N0V0|G3N0V0_BOVIN	106	113	yes	yes	2;3	7.8648e-06	161.68	By MS/MS	By MS/MS	By MS/MS	3.92	1.54	2		2
CHNQPCVREPSVFIFPPKPK	GVSIDCSKCHNQPCVR	FIFPPKPKDTLMITGT	K	C	H	P	K	D	0	1	1	0	2	1	1	0	1	1	0	2	0	2	5	1	0	0	0	2	0	20	2	2436.22	tr|G3N0V0|G3N0V0_BOVIN	tr|G3N0V0|G3N0V0_BOVIN	106	125	yes	yes	4;5	1.0348e-71	205.24	By MS/MS	By matching	By MS/MS	2	0		4
CIASKLECNGENDCGDNSDERNCGR	KFRCDSGRCIASKLEC	SDERNCGRKKTVCSRS	R	C	I	G	R	K	1	2	4	3	4	0	3	3	0	1	1	1	0	0	0	2	0	0	0	0	0	25	2	2929.14	tr|F1MM86|F1MM86_BOVIN;sp|Q29RU4|CO6_BOVIN;tr|A0A3Q1LM32|A0A3Q1LM32_BOVIN	tr|F1MM86|F1MM86_BOVIN	151	175	yes	no	3;4	5.7033e-73	194.68	By matching	By matching	By MS/MS	3	0			2
CIAVCGTPSEPFR	VLGIEPPKCIAVCGTP	GTPSEPFRSTQRIFGG	K	C	I	F	R	S	1	1	0	0	2	0	1	1	0	1	0	0	0	1	2	1	1	0	0	1	0	13	0	1492.68	sp|Q0VCX1|C1S_BOVIN;tr|F1MJ12|F1MJ12_BOVIN	sp|Q0VCX1|C1S_BOVIN	421	433	yes	no	2	4.8769e-49	161.48	By MS/MS	By MS/MS	By MS/MS	5	0
CICADHFTGK	VNMPDGPRCICADHFT	CADHFTGKHCQKEKCF	R	C	I	G	K	H	1	0	0	1	2	0	0	1	1	1	0	1	0	1	0	0	1	0	0	0	0	10	0	1207.51	tr|F1MTT3|F1MTT3_BOVIN;sp|P98140|FA12_BOVIN;tr|A0A3Q1M6N6|A0A3Q1M6N6_BOVIN	tr|F1MTT3|F1MTT3_BOVIN	119	128	yes	no	3	0.058224	61.593	By matching	By matching	By MS/MS	5	0
CIDGTCLCK	VFCQPWQKCIDGTCLC	IDGTCLCKLPYQCPKN	K	C	I	C	K	L	0	0	0	1	3	0	0	1	0	1	1	1	0	0	0	0	1	0	0	0	0	9	0	1125.46	tr|A0A3Q1MIF4|A0A3Q1MIF4_BOVIN;tr|A0A3Q1MF14|A0A3Q1MF14_BOVIN;CON__Q32PI4;tr|A0A3Q1LGM4|A0A3Q1LGM4_BOVIN;tr|A0A3Q1N461|A0A3Q1N461_BOVIN;tr|F1N4M7|F1N4M7_BOVIN;tr|A0A3Q1M2A8|A0A3Q1M2A8_BOVIN	tr|A0A3Q1MIF4|A0A3Q1MIF4_BOVIN	77	85	yes	no	2;3	0.00079234	143.21	By MS/MS	By MS/MS	By MS/MS	5.14	0.35
CIDGTCLCKLPYQCPK	VFCQPWQKCIDGTCLC	KLPYQCPKNGTRVCST	K	C	I	P	K	N	0	0	0	1	4	1	0	1	0	1	2	2	0	0	2	0	1	0	1	0	0	16	1	2011.9	tr|A0A3Q1MIF4|A0A3Q1MIF4_BOVIN;tr|A0A3Q1MF14|A0A3Q1MF14_BOVIN;CON__Q32PI4;tr|A0A3Q1LGM4|A0A3Q1LGM4_BOVIN;tr|A0A3Q1N461|A0A3Q1N461_BOVIN;tr|F1N4M7|F1N4M7_BOVIN;tr|A0A3Q1M2A8|A0A3Q1M2A8_BOVIN	tr|A0A3Q1MIF4|A0A3Q1MIF4_BOVIN	77	92	yes	no	3	2.8299e-24	124.25	By matching	By matching	By MS/MS	1	0	1
CIEADCGQMQAELDLTISAATR	VCEGVTCKCIEADCGQ	LTISAATRKETACKPE	K	C	I	T	R	K	4	1	0	2	2	2	2	1	0	2	2	0	1	0	0	1	2	0	0	0	0	22	0	2452.1	tr|F1MY85|F1MY85_BOVIN;CON__Q1A7A4	tr|F1MY85|F1MY85_BOVIN	1525	1546	yes	no	3	4.9212e-07	93.583	By MS/MS	By MS/MS	By matching	3	0			2
CIGIQESEIIYTDEK	KEFLDVIKCIGIQESE	EIIYTDEKKDACGPLE	K	C	I	E	K	K	0	0	0	1	1	1	3	1	0	4	0	1	0	0	0	1	1	0	1	0	0	15	0	1796.85	tr|Q5GN72|Q5GN72_BOVIN;sp|Q3SZR3|A1AG_BOVIN;CON__Q3SZR3;tr|A0A3Q1LS55|A0A3Q1LS55_BOVIN	tr|Q5GN72|Q5GN72_BOVIN	166	180	yes	no	2;3	6.0033e-26	171.08	By MS/MS	By MS/MS	By MS/MS	2.75	0.433		2	6
CIGIQESEIIYTDEKK	KEFLDVIKCIGIQESE	IIYTDEKKDACGPLEK	K	C	I	K	K	D	0	0	0	1	1	1	3	1	0	4	0	2	0	0	0	1	1	0	1	0	0	16	1	1924.95	tr|Q5GN72|Q5GN72_BOVIN;sp|Q3SZR3|A1AG_BOVIN;CON__Q3SZR3;tr|A0A3Q1LS55|A0A3Q1LS55_BOVIN	tr|Q5GN72|Q5GN72_BOVIN	166	181	yes	no	2;3;4	4.9589e-94	234.57	By matching	By MS/MS	By MS/MS	4	0
CIGIQESEIIYTDEKKDACGPLEK	KEFLDVIKCIGIQESE	DACGPLEKQHEEERKK	K	C	I	E	K	Q	1	0	0	2	2	1	4	2	0	4	1	3	0	0	1	1	1	0	1	0	0	24	2	2795.34	tr|Q5GN72|Q5GN72_BOVIN;sp|Q3SZR3|A1AG_BOVIN;CON__Q3SZR3	tr|Q5GN72|Q5GN72_BOVIN	166	189	yes	no	3;4;5	1.8002e-145	252.13	By MS/MS	By MS/MS	By MS/MS	4.33	0.471
CINAEDITHNGIIYIPK	PMNEDREKCINAEDIT	NGIIYIPKQFISDDDA	K	C	I	P	K	Q	1	0	2	1	1	0	1	1	1	5	0	1	0	0	1	0	1	0	1	0	0	17	0	1969.99	tr|F1MJK3|F1MJK3_BOVIN;tr|A0A3Q1M8I5|A0A3Q1M8I5_BOVIN;tr|A0A3Q1NGH3|A0A3Q1NGH3_BOVIN;tr|F1MI18|F1MI18_BOVIN	tr|F1MJK3|F1MJK3_BOVIN	636	652	no	no	2;3	1.5963e-54	203.99	By MS/MS	By MS/MS	By matching	6	0
CIVSGWGR	YLFQPNDKCIVSGWGR	CIVSGWGREKDNQKVY	K	C	I	G	R	E	0	1	0	0	1	0	0	2	0	1	0	0	0	0	0	1	0	1	0	1	0	8	0	933.449	tr|A0A3Q1MIF4|A0A3Q1MIF4_BOVIN;tr|A0A3Q1MF14|A0A3Q1MF14_BOVIN;CON__Q32PI4;tr|A0A3Q1LGM4|A0A3Q1LGM4_BOVIN;tr|A0A3Q1N461|A0A3Q1N461_BOVIN;tr|F1N4M7|F1N4M7_BOVIN;tr|A0A3Q1M2A8|A0A3Q1M2A8_BOVIN	tr|A0A3Q1MIF4|A0A3Q1MIF4_BOVIN	486	493	yes	no	2	0.0023852	139.97	By MS/MS	By MS/MS	By matching	1.33	0.471	2	1
CKGSTLFPPEGR	IATDELRKCKGSTLFP	TLFPPEGRQAHKIEYD	K	C	K	G	R	Q	0	1	0	0	1	0	1	2	0	0	1	1	0	1	2	1	1	0	0	0	0	12	1	1347.66	tr|A0A3Q1LS74|A0A3Q1LS74_BOVIN;tr|A0A3Q1MP45|A0A3Q1MP45_BOVIN;sp|Q28085|CFAH_BOVIN;CON__Q28085	sp|Q28085|CFAH_BOVIN	752	763	no	no	3	0.065013	54.09	By matching	By MS/MS	By MS/MS	1	0	3
CKPGYVTADGK	LNKQTEYKCKPGYVTA	GYVTADGKTSGLITCL	K	C	K	G	K	T	1	0	0	1	1	0	0	2	0	0	0	2	0	0	1	0	1	0	1	1	0	11	1	1194.57	tr|A0A3Q1LS74|A0A3Q1LS74_BOVIN;tr|A0A3Q1MP45|A0A3Q1MP45_BOVIN;tr|A0A3Q1LT86|A0A3Q1LT86_BOVIN;sp|Q28085|CFAH_BOVIN;CON__Q28085;tr|G3X7F3|G3X7F3_BOVIN;tr|F1MC45|F1MC45_BOVIN;tr|E1BFN5|E1BFN5_BOVIN	sp|Q28085|CFAH_BOVIN	475	485	no	no	2	0.0019671	105.65	By MS/MS	By matching	By matching	6	0
CKVHNEGLPAPIVR	WTGGKEFKCKVHNEGL	GLPAPIVRTISRTKGP	K	C	K	V	R	T	1	1	1	0	1	0	1	1	1	1	1	1	0	0	2	0	0	0	0	2	0	14	1	1588.85	CON__ENSEMBL:ENSBTAP00000024462;tr|A0A3Q1M3L6|A0A3Q1M3L6_BOVIN;CON__ENSEMBL:ENSBTAP00000024466	CON__ENSEMBL:ENSBTAP00000024462	291	304	no	no	2;3;4	2.9596e-101	248.68	By MS/MS	By MS/MS	By MS/MS	3.47	2.16	13	1	1
CLAFECPENYR	FNIQGSFRCLAFECPE	FECPENYRRSTDALRQ	R	C	L	Y	R	R	1	1	1	0	2	0	2	0	0	0	1	0	0	1	1	0	0	0	1	0	0	11	0	1457.61	CON__ENSEMBL:ENSBTAP00000016046;tr|A0A3Q1MG73|A0A3Q1MG73_BOVIN;tr|F1MYN5|F1MYN5_BOVIN;tr|A0A3Q1MJB2|A0A3Q1MJB2_BOVIN	CON__ENSEMBL:ENSBTAP00000016046	554	564	yes	no	2	0.0049729	102.05	By matching	By MS/MS	By matching	3	0			1
CLAFECPENYRR	FNIQGSFRCLAFECPE	ECPENYRRSTDALRQE	R	C	L	R	R	S	1	2	1	0	2	0	2	0	0	0	1	0	0	1	1	0	0	0	1	0	0	12	1	1613.71	CON__ENSEMBL:ENSBTAP00000016046;tr|A0A3Q1MG73|A0A3Q1MG73_BOVIN;tr|F1MYN5|F1MYN5_BOVIN;tr|A0A3Q1MJB2|A0A3Q1MJB2_BOVIN	CON__ENSEMBL:ENSBTAP00000016046	554	565	yes	no	3	0.00010144	110.31	By MS/MS	By matching	By MS/MS	4	0
CLASIAK	LLFRDDTKCLASIAKK	KCLASIAKKTYDSYLG	K	C	L	A	K	K	2	0	0	0	1	0	0	0	0	1	1	1	0	0	0	1	0	0	0	0	0	7	0	761.411	tr|G3X6N3|G3X6N3_BOVIN;CON__Q0IIK2;sp|Q29443|TRFE_BOVIN;CON__Q29443	CON__Q0IIK2	663	669	no	no	2;3	0.004488	127.84	By MS/MS	By MS/MS	By MS/MS	1.77	1.05	7	4
CLASIAKK	LLFRDDTKCLASIAKK	CLASIAKKTYDSYLGD	K	C	L	K	K	T	2	0	0	0	1	0	0	0	0	1	1	2	0	0	0	1	0	0	0	0	0	8	1	889.506	tr|G3X6N3|G3X6N3_BOVIN;CON__Q0IIK2;sp|Q29443|TRFE_BOVIN;CON__Q29443	CON__Q0IIK2	663	670	no	no	3	0.023589	76.221	By matching	By MS/MS	By MS/MS	2.25	0.433		3	1
CLAWSSEQAK	AVTTSGSRCLAWSSEQ	AWSSEQAKALSKDQDF	R	C	L	A	K	A	2	0	0	0	1	1	1	0	0	0	1	1	0	0	0	2	0	1	0	0	0	10	0	1178.54	sp|P00735|THRB_BOVIN;CON__P00735;tr|A0A452DI66|A0A452DI66_BOVIN	sp|P00735|THRB_BOVIN	235	244	yes	no	2;3	1.5121e-17	180.15	By MS/MS	By MS/MS	By MS/MS	5.33	0.471
CLEACVISEETMR	GEWSQLPKCLEACVIS	VISEETMRKHHIQLRW	K	C	L	M	R	K	1	1	0	0	2	0	3	0	0	1	1	0	1	0	0	1	1	0	0	1	0	13	0	1596.69	tr|A0A3Q1LS74|A0A3Q1LS74_BOVIN;tr|A0A3Q1MP45|A0A3Q1MP45_BOVIN;tr|A0A3Q1LKA0|A0A3Q1LKA0_BOVIN;sp|Q28085|CFAH_BOVIN;CON__Q28085	sp|Q28085|CFAH_BOVIN	1170	1182	no	no	2;3	2.7713e-45	206.69	By MS/MS	By MS/MS	By matching	2.33	0.471		4	2
CLGFDLDLSLK	IELRDVQRCLGFDLDL	FDLDLSLKVGVEVTGN	R	C	L	L	K	V	0	0	0	2	1	0	0	1	0	0	4	1	0	1	0	1	0	0	0	0	0	11	0	1279.65	sp|Q3MHN2|CO9_BOVIN;CON__Q3MHN2	sp|Q3MHN2|CO9_BOVIN	385	395	yes	no	3	2.4408e-05	136.02	By MS/MS	By MS/MS	By MS/MS	1	0	3
CLGGEWSR	TDGPASIRCLGGEWSR	CLGGEWSRPQDCISTN	R	C	L	S	R	P	0	1	0	0	1	0	1	2	0	0	1	0	0	0	0	1	0	1	0	0	0	8	0	963.423	tr|A0A3Q1LS74|A0A3Q1LS74_BOVIN;tr|A0A3Q1MP45|A0A3Q1MP45_BOVIN;sp|Q28085|CFAH_BOVIN;CON__Q28085	sp|Q28085|CFAH_BOVIN	981	988	no	no	2	0.023597	102	By MS/MS	By matching	By matching	4	0
CLGGEWSRPQDCISTNCVNLPTFEDAVLTDR	TDGPASIRCLGGEWSR	EDAVLTDREKDFYRSG	R	C	L	D	R	E	1	2	2	3	3	1	2	2	0	1	3	0	0	1	2	2	3	1	0	2	0	31	1	3609.63	tr|A0A3Q1LS74|A0A3Q1LS74_BOVIN;tr|A0A3Q1MP45|A0A3Q1MP45_BOVIN;sp|Q28085|CFAH_BOVIN;CON__Q28085	sp|Q28085|CFAH_BOVIN	981	1011	no	no	3;4	5.0972e-37	138.9	By matching	By MS/MS	By MS/MS	5	0
CLGGEWSRPQDCISTNCVNLPTFEDAVLTDREK	TDGPASIRCLGGEWSR	AVLTDREKDFYRSGEQ	R	C	L	E	K	D	1	2	2	3	3	1	3	2	0	1	3	1	0	1	2	2	3	1	0	2	0	33	2	3866.77	tr|A0A3Q1LS74|A0A3Q1LS74_BOVIN;tr|A0A3Q1MP45|A0A3Q1MP45_BOVIN;sp|Q28085|CFAH_BOVIN;CON__Q28085	sp|Q28085|CFAH_BOVIN	981	1013	no	no	4;5	0	336.43	By MS/MS	By matching	By MS/MS	5	0
CLMEGAGDVAFVK	FGYSGAFKCLMEGAGD	AGDVAFVKHSTVFDNL	K	C	L	V	K	H	2	0	0	1	1	0	1	2	0	0	1	1	1	1	0	0	0	0	0	2	0	13	0	1395.65	tr|G3X6N3|G3X6N3_BOVIN;CON__Q0IIK2;sp|Q29443|TRFE_BOVIN;CON__Q29443	CON__Q0IIK2	217	229	no	no	2;3	4.1934e-84	235.31	By MS/MS	By MS/MS	By MS/MS	4.9	0.943			2
CLPDRSWR	AVGYQYFRCLPDRSWR	CLPDRSWRQGDVECQR	R	C	L	W	R	Q	0	2	0	1	1	0	0	0	0	0	1	0	0	0	1	1	0	1	0	0	0	8	1	1088.52	tr|F1MM86|F1MM86_BOVIN;sp|Q29RU4|CO6_BOVIN;tr|A0A3Q1LM32|A0A3Q1LM32_BOVIN	tr|F1MM86|F1MM86_BOVIN	686	693	yes	no	3	0.0041161	102.51	By matching	By matching	By MS/MS	6	0
CLPNAMEAK	FKGQKLLKCLPNAMEA	LPNAMEAKVALELHKL	K	C	L	A	K	V	2	0	1	0	1	0	1	0	0	0	1	1	1	0	1	0	0	0	0	0	0	9	0	1032.47	tr|G3N0S9|G3N0S9_BOVIN;CON__ENSEMBL:ENSBTAP00000034412	tr|G3N0S9|G3N0S9_BOVIN	159	167	yes	no	2;3	1.0999e-09	170.47	By MS/MS	By MS/MS	By MS/MS	4.93	0.573
CLPVCGKPLHPVEQR	LVGEKMPRCLPVCGKP	PLHPVEQRQRIIGGLK	R	C	L	Q	R	Q	0	1	0	0	2	1	1	1	1	0	2	1	0	0	3	0	0	0	0	2	0	15	1	1788.91	tr|A5D9E9|A5D9E9_BOVIN;tr|A0A3Q1MGP1|A0A3Q1MGP1_BOVIN	tr|A5D9E9|A5D9E9_BOVIN	447	461	yes	no	3;4	3.9014e-33	176.25	By MS/MS	By MS/MS	By MS/MS	1	0	4
CLPVTEPENGK	IPICEVVKCLPVTEPE	VTEPENGKIFSDALEP	K	C	L	G	K	I	0	0	1	0	1	0	2	1	0	0	1	1	0	0	2	0	1	0	0	1	0	11	0	1242.59	tr|A0A3Q1LS74|A0A3Q1LS74_BOVIN;tr|A0A3Q1MP45|A0A3Q1MP45_BOVIN;sp|Q28085|CFAH_BOVIN;CON__Q28085	sp|Q28085|CFAH_BOVIN	146	156	no	no	2;3	4.3335e-88	244.27	By MS/MS	By MS/MS	By matching	3	0			4
CLQDGVGDVSFVR	FGYSGAFKCLQDGVGD	VGDVSFVRHLTVFENL	K	C	L	V	R	H	0	1	0	2	1	1	0	2	0	0	1	0	0	1	0	1	0	0	0	3	0	13	0	1450.69	tr|A0A3Q1NEQ0|A0A3Q1NEQ0_BOVIN;tr|E1BI82|E1BI82_BOVIN;tr|A0A3Q1MUV9|A0A3Q1MUV9_BOVIN;CON__Q2HJF0	tr|A0A3Q1NEQ0|A0A3Q1NEQ0_BOVIN	213	225	no	no	2;3	4.67e-161	286.74	By matching	By MS/MS	By MS/MS	4	0
CLSRPEEVK	VTGRKLLKCLSRPEEV	LSRPEEVKLALEVYKL	K	C	L	V	K	L	0	1	0	0	1	0	2	0	0	0	1	1	0	0	1	1	0	0	0	1	0	9	1	1116.56	tr|Q1RMN9|Q1RMN9_BOVIN	tr|Q1RMN9|Q1RMN9_BOVIN	162	170	yes	yes	2;3	0.00038817	117.7	By MS/MS	By MS/MS	By MS/MS	4	0
CLSYYQLDGSNTIQCIK	SGEQVAFKCLSYYQLD	SNTIQCIKSKWIGRPA	K	C	L	I	K	S	0	0	1	1	2	2	0	1	0	2	2	1	0	0	0	2	1	0	2	0	0	17	0	2061.95	tr|A0A3Q1LS74|A0A3Q1LS74_BOVIN;tr|A0A3Q1MP45|A0A3Q1MP45_BOVIN;sp|Q28085|CFAH_BOVIN;CON__Q28085;tr|G3X7F3|G3X7F3_BOVIN;tr|F1MC45|F1MC45_BOVIN	sp|Q28085|CFAH_BOVIN	1026	1042	no	no	2;3	1.9678e-27	165.45	By MS/MS	By MS/MS	By MS/MS	3.86	2.47	3
CLVEKGDVAFVK	YGYTGAFRCLVEKGDV	KGDVAFVKDQTVIQNT	R	C	L	V	K	D	1	0	0	1	1	0	1	1	0	0	1	2	0	1	0	0	0	0	0	3	0	12	1	1363.72	tr|G3X6N3|G3X6N3_BOVIN;CON__Q0IIK2;sp|Q29443|TRFE_BOVIN;CON__Q29443;tr|A0A3Q1NEQ0|A0A3Q1NEQ0_BOVIN;tr|E1BI82|E1BI82_BOVIN;tr|A0A3Q1MUV9|A0A3Q1MUV9_BOVIN;CON__Q2HJF0	CON__Q0IIK2	549	560	no	no	2;3;4	1.9714e-15	164.68	By MS/MS	By MS/MS	By MS/MS	1	0	8
CMHCSGENYEGK	DIPECEDKCMHCSGEN	SGENYEGKIAKTMSGR	K	C	M	G	K	I	0	0	1	0	2	0	2	2	1	0	0	1	1	0	0	1	0	0	1	0	0	12	0	1470.53	tr|E1B726|E1B726_BOVIN;tr|A7E350|A7E350_BOVIN;sp|P06868|PLMN_BOVIN;CON__P06868	sp|P06868|PLMN_BOVIN	192	203	no	no	3	3.0851e-08	144.51	By MS/MS	By matching	By matching	4	0
CNGELDCITGEDEVGCEETGHPEIK	VCIPKQYKCNGELDCI	ETGHPEIKEAAEMLTA	K	C	N	I	K	E	0	0	1	2	3	0	6	4	1	2	1	1	0	0	1	0	2	0	0	1	0	25	0	2847.16	tr|A0A3Q1MIF4|A0A3Q1MIF4_BOVIN;tr|A0A3Q1MF14|A0A3Q1MF14_BOVIN;CON__Q32PI4;tr|A0A3Q1LGM4|A0A3Q1LGM4_BOVIN	tr|A0A3Q1MIF4|A0A3Q1MIF4_BOVIN	297	321	yes	no	3;4	5.0712e-289	317.8	By MS/MS	By MS/MS	By MS/MS	1.2	0.4	4	1
CNLLAEK	KEVVDPTKCNLLAEKQ	KCNLLAEKQYGFCKGS	K	C	N	E	K	Q	1	0	1	0	1	0	1	0	0	0	2	1	0	0	0	0	0	0	0	0	0	7	0	846.427	sp|P12763|FETUA_BOVIN;CON__P12763	sp|P12763|FETUA_BOVIN	219	225	yes	no	2;3	0.031563	104.44	By MS/MS	By MS/MS	By MS/MS	5.2	0.6
CPEPLGGLSVFIFPPKPK	KTPCQCSKCPEPLGGL	FIFPPKPKDTLTISGT	K	C	P	P	K	D	0	0	0	0	1	0	1	2	0	1	2	2	0	2	5	1	0	0	0	1	0	18	1	1982.07	tr|A0A3Q1LPG0|A0A3Q1LPG0_BOVIN	tr|A0A3Q1LPG0|A0A3Q1LPG0_BOVIN	102	119	yes	yes	3	6.5975e-38	132.84	By matching	By matching	By MS/MS	3	0			1
CPFPSRPDNGFVNHPANPVLYYK	LPECREVRCPFPSRPD	ANPVLYYKDTATFGCH	R	C	P	Y	K	D	1	1	3	1	1	0	0	1	1	0	1	1	0	2	5	1	0	0	2	2	0	23	1	2688.29	tr|A0A140T843|A0A140T843_BOVIN;sp|P17690|APOH_BOVIN;CON__P17690;tr|A0A3Q1LXP4|A0A3Q1LXP4_BOVIN	tr|A0A140T843|A0A140T843_BOVIN	205	227	yes	no	4	1.5435e-72	196.4	By MS/MS	By MS/MS	By matching	2.6	0.49		2	3
CPHPPFGTK	PFPPPGLRCPHPPFGT	PHPPFGTKGNHRPPHD	R	C	P	T	K	G	0	0	0	0	1	0	0	1	1	0	0	1	0	1	3	0	1	0	0	0	0	9	0	1039.49	tr|F1MKS5|F1MKS5_BOVIN;sp|P33433|HRG_BOVIN	tr|F1MKS5|F1MKS5_BOVIN	330	338	no	no	2;3	0.00041644	133.13	By MS/MS	By MS/MS	By MS/MS	2.25	2.17	6
CPHPPVQENFDVNK	GQAFHLGKCPHPPVQE	QENFDVNKYLGKWYEI	K	C	P	N	K	Y	0	0	2	1	1	1	1	0	1	0	0	1	0	1	3	0	0	0	0	2	0	14	0	1679.77	sp|Q32KY0|APOD_BOVIN;tr|F1MS32|F1MS32_BOVIN	sp|Q32KY0|APOD_BOVIN	28	41	yes	no	3	1.2259e-57	216.15	By MS/MS	By MS/MS	By MS/MS	4	0
CPHPPVQENFDVNKYLGK	GQAFHLGKCPHPPVQE	DVNKYLGKWYEIEKIP	K	C	P	G	K	W	0	0	2	1	1	1	1	1	1	0	1	2	0	1	3	0	0	0	1	2	0	18	1	2141.04	sp|Q32KY0|APOD_BOVIN;tr|F1MS32|F1MS32_BOVIN	sp|Q32KY0|APOD_BOVIN	28	45	yes	no	3;4;5	5.5591e-121	249.16	By MS/MS	By matching	By MS/MS	1	0	3
CPLMVKVLDAVR	SVGAGEPKCPLMVKVL	VKVLDAVRGSPAANVG	K	C	P	V	R	G	1	1	0	1	1	0	0	0	0	0	2	1	1	0	1	0	0	0	0	3	0	12	1	1399.77	sp|O46375|TTHY_BOVIN;tr|A0A3Q1MRM2|A0A3Q1MRM2_BOVIN	sp|O46375|TTHY_BOVIN	30	41	yes	no	3	2.9625e-06	130.1	By MS/MS	By matching	By matching	3	0			2
CPNSGRPVLSGTECLCVCQSGTYGENCER	FDPCQCARCPNSGRPV	TYGENCERRSPDYKSN	R	C	P	E	R	R	0	2	2	0	5	1	3	4	0	0	2	0	0	0	2	3	2	0	1	2	0	29	1	3346.39	tr|F1MM86|F1MM86_BOVIN;sp|Q29RU4|CO6_BOVIN;tr|A0A3Q1LM32|A0A3Q1LM32_BOVIN	tr|F1MM86|F1MM86_BOVIN	526	554	yes	no	3;4	9.0919e-161	254.09	By MS/MS	By MS/MS	By MS/MS	4	0
CPNSGRPVLSGTECLCVCQSGTYGENCERR	FDPCQCARCPNSGRPV	YGENCERRSPDYKSNA	R	C	P	R	R	S	0	3	2	0	5	1	3	4	0	0	2	0	0	0	2	3	2	0	1	2	0	30	2	3502.49	tr|F1MM86|F1MM86_BOVIN;sp|Q29RU4|CO6_BOVIN;tr|A0A3Q1LM32|A0A3Q1LM32_BOVIN	tr|F1MM86|F1MM86_BOVIN	526	555	yes	no	4	2.8097e-241	284.67	By MS/MS	By matching	By MS/MS	5	0
CPPCTPESLAACKPPPGAAAGPAGDAR	ARAEVLFRCPPCTPES	AGPAGDARVPCELVRE	R	C	P	A	R	V	7	1	0	1	3	0	1	3	0	0	1	1	0	0	7	1	1	0	0	0	0	27	1	2675.23	sp|P13384|IBP2_BOVIN	sp|P13384|IBP2_BOVIN	39	65	yes	yes	4	1.1642e-10	100.17	By MS/MS	By matching	By matching	5	0
CPPLPQSAFSVK	GLPGLVEKCPPLPQSA	PQSAFSVKLSGPFPGP	K	C	P	V	K	L	1	0	0	0	1	1	0	0	0	0	1	1	0	1	3	2	0	0	0	1	0	12	0	1329.68	sp|Q2KIX7|HP251_BOVIN	sp|Q2KIX7|HP251_BOVIN	81	92	yes	yes	2;3	2.1262e-16	171.32	By MS/MS	By MS/MS	By MS/MS	1.5	0.5	6	6
CPPPLEHK	PHESYNFRCPPPLEHK	CPPPLEHKNHSDSPPF	R	C	P	H	K	N	0	0	0	0	1	0	1	0	1	0	1	1	0	0	3	0	0	0	0	0	0	8	0	976.48	tr|F1MKS5|F1MKS5_BOVIN;sp|P33433|HRG_BOVIN	tr|F1MKS5|F1MKS5_BOVIN	300	307	no	no	3	0.005108	99.442	By MS/MS	By MS/MS	By MS/MS	4.2	0.4
CPRPQDFENGEYWPR	RAECKAIRCPRPQDFE	ENGEYWPRAAYYNLSD	R	C	P	P	R	A	0	2	1	1	1	1	2	1	0	0	0	0	0	1	3	0	0	1	1	0	0	15	1	1949.85	CON__Q3KUS7;sp|P81187|CFAB_BOVIN;tr|A0A3Q1LRP5|A0A3Q1LRP5_BOVIN	CON__Q3KUS7	103	117	yes	no	2;3	1.2533e-128	255.72	By matching	By MS/MS	By MS/MS	4.71	0.881
CPSRPWKPVNGVNPTVEMK	FPETTSPKCPSRPWKP	VNPTVEMKESHDFDLV	K	C	P	M	K	E	0	1	2	0	1	0	1	1	0	0	0	2	1	0	4	1	1	1	0	3	0	19	2	2195.1	sp|P01044|KNG1_BOVIN;CON__P01044-1;sp|P01045|KNG2_BOVIN;CON__P01045-1;tr|A0A140T8C8|A0A140T8C8_BOVIN;CON__Q2KJ62	tr|A0A140T8C8|A0A140T8C8_BOVIN	591	609	no	no	4	1.3641e-08	105.79	By matching	By matching	By MS/MS	2	0		1
CQAYYELR	PGMIVEYRCQAYYELR	CQAYYELRGNKNVVCR	R	C	Q	L	R	G	1	1	0	0	1	1	1	0	0	0	1	0	0	0	0	0	0	0	2	0	0	8	0	1101.49	tr|A0A3Q1LS74|A0A3Q1LS74_BOVIN;tr|A0A3Q1MP45|A0A3Q1MP45_BOVIN;tr|A0A3Q1LKA0|A0A3Q1LKA0_BOVIN;sp|Q28085|CFAH_BOVIN;CON__Q28085;tr|A0A3Q1M315|A0A3Q1M315_BOVIN;tr|G3X7F3|G3X7F3_BOVIN;tr|F1MC45|F1MC45_BOVIN;tr|E1BFN5|E1BFN5_BOVIN	sp|Q28085|CFAH_BOVIN	1145	1152	no	no	2	3.4195e-05	155.42	By MS/MS	By MS/MS	By MS/MS	2.5	1.22	3		3
CQAYYELRGNK	PGMIVEYRCQAYYELR	YYELRGNKNVVCRNGE	R	C	Q	N	K	N	1	1	1	0	1	1	1	1	0	0	1	1	0	0	0	0	0	0	2	0	0	11	1	1400.65	tr|A0A3Q1LS74|A0A3Q1LS74_BOVIN;tr|A0A3Q1MP45|A0A3Q1MP45_BOVIN;tr|A0A3Q1LKA0|A0A3Q1LKA0_BOVIN;sp|Q28085|CFAH_BOVIN;CON__Q28085	sp|Q28085|CFAH_BOVIN	1145	1155	no	no	3	0.050621	59.198	By matching	By matching	By MS/MS	6	0
CQCDELCSYYQSCCADFMAECKPQVTR	EGFNATRKCQCDELCS	ECKPQVTRGDVFHLPE	K	C	Q	T	R	G	2	1	0	2	6	3	2	0	0	0	1	1	1	1	1	2	1	0	2	1	0	27	1	3465.33	tr|Q3ZBS7|Q3ZBS7_BOVIN;CON__Q3ZBS7;tr|A0A3Q1LNE9|A0A3Q1LNE9_BOVIN	tr|Q3ZBS7|Q3ZBS7_BOVIN	38	64	yes	no	4	1.4356e-16	111.55	By MS/MS	By MS/MS	By matching	4	0
CQCPVGHQGLACEQMQSEGAQADGR	ILEGTSCKCQCPVGHQ	EGAQADGRWSCWSSWS	K	C	Q	G	R	W	3	1	0	1	3	5	2	4	1	0	1	0	1	0	1	1	0	0	0	1	0	25	0	2773.14	tr|A0A3Q1LSP4|A0A3Q1LSP4_BOVIN;tr|F1MX87|F1MX87_BOVIN	tr|A0A3Q1LSP4|A0A3Q1LSP4_BOVIN	515	539	yes	no	3;4	0	353.19	By MS/MS	By MS/MS	By MS/MS	2	0		4
CQEILEVDCSASNPTQTLLR	RMKDQCEKCQEILEVD	NPTQTLLRQQLNASLQ	K	C	Q	L	R	Q	1	1	1	1	2	2	2	0	0	1	3	0	0	0	1	2	2	0	0	1	0	20	0	2333.1	sp|P17697|CLUS_BOVIN;CON__P17697	sp|P17697|CLUS_BOVIN	297	316	yes	no	2;3	1.0285e-36	156.08	By matching	By MS/MS	By MS/MS	3	0			2
CQLENGSFK	SLLWLLEKCQLENGSF	QLENGSFKENSDYQPV	K	C	Q	F	K	E	0	0	1	0	1	1	1	1	0	0	1	1	0	1	0	1	0	0	0	0	0	9	0	1081.49	tr|F1MY85|F1MY85_BOVIN;CON__Q1A7A4	tr|F1MY85|F1MY85_BOVIN	1111	1119	yes	no	2;3	4.6075e-08	141.1	By MS/MS	By MS/MS	By MS/MS	4.33	0.471
CQLENGSFKENSDYQPVK	SLLWLLEKCQLENGSF	NSDYQPVKLQGTLPVE	K	C	Q	V	K	L	0	0	2	1	1	2	2	1	0	0	1	2	0	1	1	2	0	0	1	1	0	18	1	2141.97	tr|F1MY85|F1MY85_BOVIN;CON__Q1A7A4	tr|F1MY85|F1MY85_BOVIN	1111	1128	yes	no	3	3.133e-21	116.39	By matching	By MS/MS	By matching	4	0
CQNSVTICK	VDSCTECRCQNSVTIC	QNSVTICKKVSCPIMP	R	C	Q	C	K	K	0	0	1	0	2	1	0	0	0	1	0	1	0	0	0	1	1	0	0	1	0	9	0	1108.5	tr|F1N3A1|F1N3A1_BOVIN;CON__Q28194;tr|A0A3Q1MQV3|A0A3Q1MQV3_BOVIN;sp|Q28178|TSP1_BOVIN	tr|F1N3A1|F1N3A1_BOVIN	341	349	yes	no	2;3	0.0017786	129.89	By MS/MS	By MS/MS	By MS/MS	5.14	0.35
CQNSVTICKK	VDSCTECRCQNSVTIC	NSVTICKKVSCPIMPC	R	C	Q	K	K	V	0	0	1	0	2	1	0	0	0	1	0	2	0	0	0	1	1	0	0	1	0	10	1	1236.6	tr|F1N3A1|F1N3A1_BOVIN;CON__Q28194;tr|A0A3Q1MQV3|A0A3Q1MQV3_BOVIN;sp|Q28178|TSP1_BOVIN	tr|F1N3A1|F1N3A1_BOVIN	341	350	yes	no	3	0.0027511	95.094	By MS/MS	By matching	By matching	1	0	3
CQPVDCGAPEPIQHGR	KWSNSKLRCQPVDCGA	PEPIQHGRVEDPESTL	R	C	Q	G	R	V	1	1	0	1	2	2	1	2	1	1	0	0	0	0	3	0	0	0	0	1	0	16	0	1819.81	sp|Q0VCX1|C1S_BOVIN;tr|F1MJ12|F1MJ12_BOVIN;tr|A0A3Q1M7Q5|A0A3Q1M7Q5_BOVIN	sp|Q0VCX1|C1S_BOVIN	354	369	yes	no	2;3	7.2282e-22	160.93	By MS/MS	By MS/MS	By MS/MS	2	0		5
CRGLETSLAECTFTK	SAECLHVRCRGLETSL	LAECTFTKGVHNSEGL	R	C	R	T	K	G	1	1	0	0	2	0	2	1	0	0	2	1	0	1	0	1	3	0	0	0	0	15	1	1771.82	tr|A0A3Q1MIF4|A0A3Q1MIF4_BOVIN;tr|A0A3Q1MF14|A0A3Q1MF14_BOVIN;CON__Q32PI4;tr|A0A3Q1LGM4|A0A3Q1LGM4_BOVIN;tr|A0A3Q1N461|A0A3Q1N461_BOVIN;tr|F1N4M7|F1N4M7_BOVIN;tr|A0A3Q1M2A8|A0A3Q1M2A8_BOVIN	tr|A0A3Q1MIF4|A0A3Q1MIF4_BOVIN	206	220	yes	no	3	1.1135e-11	125.98	By matching	By matching	By MS/MS	6	0
CRGLSISVTGIRPCVAEAA	ECEAGVLRCRGLSISV	RPCVAEAA________	R	C	R	A	A	-	3	2	0	0	2	0	1	2	0	2	1	0	0	0	1	2	1	0	0	2	0	19	2	2016.02	sp|Q29RQ1|CO7_BOVIN;CON__Q29RQ1	sp|Q29RQ1|CO7_BOVIN	825	843	yes	no	3	0.046313	50.831	By MS/MS	By matching	By matching	3	0			2
CSATTSK	DTCYNWEKCSATTSKC	KCSATTSKCVCLLPSQ	K	C	S	S	K	C	1	0	0	0	1	0	0	0	0	0	0	1	0	0	0	2	2	0	0	0	0	7	0	753.333	tr|F1MM86|F1MM86_BOVIN;sp|Q29RU4|CO6_BOVIN	tr|F1MM86|F1MM86_BOVIN	873	879	yes	no	2	0.032284	103.83	By matching	By matching	By MS/MS	4.33	0.471
CSCAHGYVLGDDSK	REERSEVRCSCAHGYV	YVLGDDSKSCVSTERF	R	C	S	S	K	S	1	0	0	2	2	0	0	2	1	0	1	1	0	0	0	2	0	0	1	1	0	14	0	1567.64	sp|P00743|FA10_BOVIN;tr|A0A452DIP8|A0A452DIP8_BOVIN	sp|P00743|FA10_BOVIN	149	162	yes	no	3	1.437e-05	104.95	By MS/MS	By matching	By matching	5	0
CSDGWGFDATTLDEHGNMLFLK	PDPEVTERCSDGWGFD	HGNMLFLKGEFVWKGH	R	C	S	L	K	G	1	0	1	3	1	0	1	3	1	0	3	1	1	2	0	1	2	1	0	0	0	22	0	2513.1	sp|Q3SZV7|HEMO_BOVIN;tr|A0A452DI25|A0A452DI25_BOVIN;CON__Q3SZV7;tr|A0A3Q1N2E0|A0A3Q1N2E0_BOVIN	sp|Q3SZV7|HEMO_BOVIN	52	73	yes	no	2;3;4	0	368.16	By MS/MS	By MS/MS	By MS/MS	4.72	0.449
CSDGWGFDATTLDEHGNMLFLKGEFVWK	PDPEVTERCSDGWGFD	LKGEFVWKGHAWARQL	R	C	S	W	K	G	1	0	1	3	1	0	2	4	1	0	3	2	1	3	0	1	2	2	0	1	0	28	1	3259.47	sp|Q3SZV7|HEMO_BOVIN;tr|A0A452DI25|A0A452DI25_BOVIN;CON__Q3SZV7;tr|A0A3Q1N2E0|A0A3Q1N2E0_BOVIN	sp|Q3SZV7|HEMO_BOVIN	52	79	yes	no	4	2.5278e-85	190.79	By MS/MS	By matching	By matching	1	0	1
CSDILNEIK	KLGVSEAKCSDILNEI	SDILNEIKDRNKKDSM	K	C	S	I	K	D	0	0	1	1	1	0	1	0	0	2	1	1	0	0	0	1	0	0	0	0	0	9	0	1090.53	tr|F1N102|F1N102_BOVIN	tr|F1N102|F1N102_BOVIN	403	411	yes	yes	2	0.01336	102.42	By MS/MS	By matching	By matching	4	0
CSDILNEIKDR	KLGVSEAKCSDILNEI	ILNEIKDRNKKDSMVK	K	C	S	D	R	N	0	1	1	2	1	0	1	0	0	2	1	1	0	0	0	1	0	0	0	0	0	11	1	1361.66	tr|F1N102|F1N102_BOVIN	tr|F1N102|F1N102_BOVIN	403	413	yes	yes	3	1.5696e-15	121.56	By MS/MS	By matching	By MS/MS	4.6	0.49
CSETPEQVPAAPQAPGVENPPEADCMIGTGK	WEFCNLKKCSETPEQV	DCMIGTGKSYRGKKAT	K	C	S	G	K	S	4	0	1	1	2	2	4	3	0	1	0	1	1	0	6	1	2	0	0	2	0	31	0	3236.44	sp|P06868|PLMN_BOVIN;CON__P06868	sp|P06868|PLMN_BOVIN	461	491	yes	no	3;4;5	1.4086e-26	117.94	By MS/MS	By MS/MS	By MS/MS	2.75	0.433		3	9
CSSNLVLTGSAER	LGDKVRYRCSSNLVLT	VLTGSAERECQDDGVW	R	C	S	E	R	E	1	1	1	0	1	0	1	1	0	0	2	0	0	0	0	3	1	0	0	1	0	13	0	1392.67	tr|A0A0A0MP91|A0A0A0MP91_BOVIN;sp|Q3SYW2|CO2_BOVIN;tr|A0A3S5ZPC6|A0A3S5ZPC6_BOVIN	tr|A0A0A0MP91|A0A0A0MP91_BOVIN	177	189	yes	no	2	0.00039954	100.4	By matching	By MS/MS	By MS/MS	4	0
CSVFYGAPR	DYYNPEHKCSVFYGAP	SVFYGAPRKSKLLSTL	K	C	S	P	R	K	1	1	0	0	1	0	0	1	0	0	0	0	0	1	1	1	0	0	1	1	0	9	0	1055.49	tr|E1BH06|E1BH06_BOVIN;CON__P01030;CON__ENSEMBL:ENSBTAP00000007350;tr|F1MVK1|F1MVK1_BOVIN;sp|P01030|CO4_BOVIN	CON__ENSEMBL:ENSBTAP00000007350	1564	1572	no	no	2	2.3604e-09	165.26	By MS/MS	By MS/MS	By MS/MS	3.25	2.22	3	1	1
CSYTEDAQCIDGTIEIPK	FCKNKEKKCSYTEDAQ	DGTIEIPKCFKEHSSL	K	C	S	P	K	C	1	0	0	2	2	1	2	1	0	3	0	1	0	0	1	1	2	0	1	0	0	18	0	2098.92	tr|A0A140T843|A0A140T843_BOVIN;sp|P17690|APOH_BOVIN;CON__P17690;tr|A0A3Q1LXP4|A0A3Q1LXP4_BOVIN	tr|A0A140T843|A0A140T843_BOVIN	307	324	yes	no	2;3	1.222e-41	179.74	By MS/MS	By MS/MS	By MS/MS	3.33	0.471			6
CTDESWEYLQAVSNQLVK	AATDVTQKCTDESWEY	AVSNQLVKSPEMKDFT	K	C	T	V	K	S	1	0	1	1	1	2	2	0	0	0	2	1	0	0	0	2	1	1	1	2	0	18	0	2169	tr|Q2KIH2|Q2KIH2_BOVIN;CON__Q2KIH2	tr|Q2KIH2|Q2KIH2_BOVIN	195	212	yes	no	2;3;4	3.6117e-121	250.52	By MS/MS	By MS/MS	By MS/MS	5.12	1.22	1
CTEEGKWSPDLPVCAPITCPPPPIPK	LKGASSAKCTEEGKWS	CPPPPIPKFASLSVYK	K	C	T	P	K	F	1	0	0	1	3	0	2	1	0	2	1	2	0	0	8	1	2	1	0	1	0	26	1	2945.41	tr|A0A140T843|A0A140T843_BOVIN;sp|P17690|APOH_BOVIN;CON__P17690;tr|A0A3Q1LXP4|A0A3Q1LXP4_BOVIN	tr|A0A140T843|A0A140T843_BOVIN	124	149	yes	no	3;4;5	3.4475e-45	150.06	By MS/MS	By MS/MS	By MS/MS	6	0
CTNNIHCQFFTYATK	SAKECQERCTNNIHCQ	QFFTYATKTFFSAEYR	R	C	T	T	K	T	1	0	2	0	2	1	0	0	1	1	0	1	0	2	0	0	3	0	1	0	0	15	0	1903.83	sp|Q2KJ63|KLKB1_BOVIN	sp|Q2KJ63|KLKB1_BOVIN	141	155	yes	yes	3	6.7748e-08	114.52	By matching	By matching	By MS/MS	1	0	1
CTTMEEVLK	LFTSSKQKCTTMEEVL	TTMEEVLKSVSENEGN	K	C	T	L	K	S	0	0	0	0	1	0	2	0	0	0	1	1	1	0	0	0	2	0	0	1	0	9	0	1109.51	tr|A0A3Q1MP40|A0A3Q1MP40_BOVIN;tr|A0A3Q1LI40|A0A3Q1LI40_BOVIN;tr|F1N045|F1N045_BOVIN;sp|Q29RQ1|CO7_BOVIN;CON__Q29RQ1	tr|A0A3Q1MP40|A0A3Q1MP40_BOVIN	326	334	no	no	2	4.229e-15	182.39	By MS/MS	By MS/MS	By matching	3	0			3
CTTPPPSSGPK	WEFCDIPRCTTPPPSS	PPPSSGPKYQCLKGTG	R	C	T	P	K	Y	0	0	0	0	1	0	0	1	0	0	0	1	0	0	4	2	2	0	0	0	0	11	0	1127.53	tr|E1B726|E1B726_BOVIN;tr|A7E350|A7E350_BOVIN;sp|P06868|PLMN_BOVIN;CON__P06868	sp|P06868|PLMN_BOVIN	269	279	no	no	2;3	3.3008e-32	160.67	By MS/MS	By MS/MS	By MS/MS	4.5	0.5
CTTPPPSSGPKYQCLK	WEFCDIPRCTTPPPSS	GPKYQCLKGTGKNYGG	R	C	T	L	K	G	0	0	0	0	2	1	0	1	0	0	1	2	0	0	4	2	2	0	1	0	0	16	1	1819.86	tr|E1B726|E1B726_BOVIN;tr|A7E350|A7E350_BOVIN;sp|P06868|PLMN_BOVIN;CON__P06868	sp|P06868|PLMN_BOVIN	269	284	no	no	3;4	7.2736e-28	174.59	By matching	By matching	By MS/MS	1	0	2
CTYSNPEGTVVLACDK	EERAARSRCTYSNPEG	TVVLACDKARCRWLNV	R	C	T	D	K	A	1	0	1	1	2	0	1	1	0	0	1	1	0	0	1	1	2	0	1	2	0	16	0	1812.8	tr|A6QP30|A6QP30_BOVIN	tr|A6QP30|A6QP30_BOVIN	482	497	yes	yes	2	7.7676e-11	120.9	By matching	By MS/MS	By matching	3	0			1
CTYSNPEGTVVLACDKAR	EERAARSRCTYSNPEG	VLACDKARCRWLNVQL	R	C	T	A	R	C	2	1	1	1	2	0	1	1	0	0	1	1	0	0	1	1	2	0	1	2	0	18	1	2039.94	tr|A6QP30|A6QP30_BOVIN	tr|A6QP30|A6QP30_BOVIN	482	499	yes	yes	3	6.8558e-42	182.47	By matching	By matching	By MS/MS	5	0
CVCLLPSQCTK	KCSATTSKCVCLLPSQ	LLPSQCTKGGDQLFCV	K	C	V	T	K	G	0	0	0	0	3	1	0	0	0	0	2	1	0	0	1	1	1	0	0	1	0	11	0	1364.63	tr|F1MM86|F1MM86_BOVIN;sp|Q29RU4|CO6_BOVIN	tr|F1MM86|F1MM86_BOVIN	880	890	yes	no	2;3	5.065e-66	179.94	By MS/MS	By MS/MS	By MS/MS	1.17	0.373	5	1
CVCPVSNAMCR	YVLTSENRCVCPVSNA	PVSNAMCREIPQSIVY	R	C	V	C	R	E	1	1	1	0	3	0	0	0	0	0	0	0	1	0	1	1	0	0	0	2	0	11	0	1352.55	tr|A2VE41|A2VE41_BOVIN;tr|A0A3Q1N0S5|A0A3Q1N0S5_BOVIN;tr|A0A3Q1MIU1|A0A3Q1MIU1_BOVIN	tr|A2VE41|A2VE41_BOVIN	382	392	yes	no	2	0.0065288	95.477	By matching	By MS/MS	By MS/MS	6	0
CVDAVGDR	FGQFNGRKCVDAVGDR	CVDAVGDRQQCVPTEA	K	C	V	D	R	Q	1	1	0	2	1	0	0	1	0	0	0	0	0	0	0	0	0	0	0	2	0	8	0	890.392	sp|Q3MHN2|CO9_BOVIN;CON__Q3MHN2;tr|A0A3Q1MU98|A0A3Q1MU98_BOVIN	sp|Q3MHN2|CO9_BOVIN	76	83	yes	no	2	0.0027445	137.14	By MS/MS	By MS/MS	By MS/MS	1.33	0.471	2	1
CVDAVGDRQQCVPTEACEDPEEGCGNDFQCGTGR	FGQFNGRKCVDAVGDR	DFQCGTGRCIKNRLLC	K	C	V	G	R	C	2	2	1	4	5	3	4	5	0	0	0	0	0	1	2	0	2	0	0	3	0	34	1	3872.52	sp|Q3MHN2|CO9_BOVIN;CON__Q3MHN2;tr|A0A3Q1MU98|A0A3Q1MU98_BOVIN	sp|Q3MHN2|CO9_BOVIN	76	109	yes	no	3;4	2.8648e-192	245.98	By MS/MS	By matching	By MS/MS	1.33	0.471	4	2
CVDLEHSDKGSTSSPSK	VEAIEKNKCVDLEHSD	GSTSSPSKLAAEAKFR	K	C	V	S	K	L	0	0	0	2	1	0	1	1	1	0	1	2	0	0	1	5	1	0	0	1	0	17	1	1832.82	sp|Q3MHN2|CO9_BOVIN;CON__Q3MHN2;tr|A0A3Q1MU98|A0A3Q1MU98_BOVIN	sp|Q3MHN2|CO9_BOVIN	252	268	yes	no	4	8.496e-19	148.26	By matching	By MS/MS	By MS/MS	4	0
CVEEFQSLTSCLDFK	RSPHPPEKCVEEFQSL	LTSCLDFKAFLLTPRN	K	C	V	F	K	A	0	0	0	1	2	1	2	0	0	0	2	1	0	2	0	2	1	0	0	1	0	15	0	1861.82	tr|F1MYX2|F1MYX2_BOVIN;tr|A0A3Q1MB70|A0A3Q1MB70_BOVIN	tr|F1MYX2|F1MYX2_BOVIN	157	171	yes	no	2;3;4	1.7331e-20	157.68	By MS/MS	By MS/MS	By MS/MS	5.38	0.484
CVEIFCK	VWSAETPKCVEIFCKT	KCVEIFCKTPVILNGQ	K	C	V	C	K	T	0	0	0	0	2	0	1	0	0	1	0	1	0	1	0	0	0	0	0	1	0	7	0	954.43	tr|A0A3Q1LS74|A0A3Q1LS74_BOVIN;tr|A0A3Q1MP45|A0A3Q1MP45_BOVIN;sp|Q28085|CFAH_BOVIN;CON__Q28085	sp|Q28085|CFAH_BOVIN	205	211	no	no	2	0.018833	113.7	By MS/MS	By MS/MS	By MS/MS	3.29	2.37	3	1
CVSTLLDLIQTK	KVEQSAERCVSTLLDL	LLDLIQTKVNYVVQEA	R	C	V	T	K	V	0	0	0	1	1	1	0	0	0	1	3	1	0	0	0	1	2	0	0	1	0	12	0	1389.75	tr|G3X7G4|G3X7G4_BOVIN;tr|F1MIF2|F1MIF2_BOVIN;tr|A0A3Q1MCX0|A0A3Q1MCX0_BOVIN;sp|P63009|AP2B1_BOVIN;tr|A0A3Q1LMB5|A0A3Q1LMB5_BOVIN;tr|A0A3Q1M481|A0A3Q1M481_BOVIN;sp|Q08DS7|AP1B1_BOVIN	tr|G3X7G4|G3X7G4_BOVIN	391	402	yes	no	3	0.0030636	87.184	By MS/MS	By MS/MS	By MS/MS	2	0		3
CYDGYTLR	LSDEISFRCYDGYTLR	CYDGYTLRGSANRTCQ	R	C	Y	L	R	G	0	1	0	1	1	0	0	1	0	0	1	0	0	0	0	0	1	0	2	0	0	8	0	1046.45	CON__Q3KUS7;sp|P81187|CFAB_BOVIN;tr|A0A3Q1LRP5|A0A3Q1LRP5_BOVIN	CON__Q3KUS7	131	138	yes	no	2;3	1.0381e-08	169.09	By MS/MS	By MS/MS	By MS/MS	3.44	1.34	3	1	3
CYEGYSLQNDQNTMTCTESGWSPPPR	QGETVRVRCYEGYSLQ	SGWSPPPRCIRVKTCS	R	C	Y	P	R	C	0	1	2	1	2	2	2	2	0	0	1	0	1	0	3	3	3	1	2	0	0	26	0	3077.26	tr|A0A3Q1LS74|A0A3Q1LS74_BOVIN;tr|A0A3Q1MP45|A0A3Q1MP45_BOVIN;tr|A0A3Q1LKA0|A0A3Q1LKA0_BOVIN;tr|A0A3Q1LT86|A0A3Q1LT86_BOVIN;tr|A0A3Q1N4H3|A0A3Q1N4H3_BOVIN;sp|Q28085|CFAH_BOVIN;CON__Q28085;tr|G3X7F3|G3X7F3_BOVIN;tr|F1MC45|F1MC45_BOVIN;tr|E1BFN5|E1BFN5_BOVIN	sp|Q28085|CFAH_BOVIN	414	439	no	no	3;4	4.6469e-66	171.5	By MS/MS	By MS/MS	By matching	3	0			3
DACGPLEK	IIYTDEKKDACGPLEK	DACGPLEKQHEEERKK	K	D	A	E	K	Q	1	0	0	1	1	0	1	1	0	0	1	1	0	0	1	0	0	0	0	0	0	8	0	888.401	tr|Q5GN72|Q5GN72_BOVIN;sp|Q3SZR3|A1AG_BOVIN;CON__Q3SZR3	tr|Q5GN72|Q5GN72_BOVIN	182	189	yes	no	2;3	0.0040039	122.28	By MS/MS	By MS/MS	By matching	2.29	0.452		5	2
DACGPLEKQHEEER	IIYTDEKKDACGPLEK	EKQHEEERKKETEAS_	K	D	A	E	R	K	1	1	0	1	1	1	4	1	1	0	1	1	0	0	1	0	0	0	0	0	0	14	1	1696.75	tr|Q5GN72|Q5GN72_BOVIN;sp|Q3SZR3|A1AG_BOVIN;CON__Q3SZR3	tr|Q5GN72|Q5GN72_BOVIN	182	195	yes	no	3;4	5.2346e-85	233.4	By MS/MS	By MS/MS	By MS/MS	1.6	0.49	4	6
DACKGDSGGPLSCK	AGYREGGKDACKGDSG	SGGPLSCKHNEVWHLV	K	D	A	C	K	H	1	0	0	2	2	0	0	3	0	0	1	2	0	0	1	2	0	0	0	0	0	14	1	1450.62	tr|F1MUT4|F1MUT4_BOVIN;sp|Q5NTB3|FA11_BOVIN;tr|A0A3Q1LT55|A0A3Q1LT55_BOVIN	tr|F1MUT4|F1MUT4_BOVIN	569	582	yes	no	3	8.9009e-05	97.502	By MS/MS	By matching	By matching	4	0
DADKYFHAR	DMREANYKDADKYFHA	ADKYFHARGNYDAARR	K	D	A	A	R	G	2	1	0	2	0	0	0	0	1	0	0	1	0	1	0	0	0	0	1	0	0	9	1	1121.53	tr|E1BJF9|E1BJF9_BOVIN	tr|E1BJF9|E1BJF9_BOVIN	95	103	yes	yes	3;4	0.00047631	135.55	By MS/MS	By MS/MS	By MS/MS	3.8	1.47	2
DADQANFMAEFLYEYSR	SDNVCEKRDADQANFM	EFLYEYSRRHPELSTP	R	D	A	S	R	R	3	1	1	2	0	1	2	0	0	0	1	0	1	2	0	1	0	0	2	0	0	17	0	2068.88	sp|G3MYZ3|AFAM_BOVIN;CON__REFSEQ:XP_585019	sp|G3MYZ3|AFAM_BOVIN	344	360	yes	no	3	1.5446e-18	143.75	By MS/MS	By matching	By matching	4	0
DAEAFYASEVLSTNFK	KLLDKFRKDAEAFYAS	EVLSTNFKDSEAAVKL	K	D	A	F	K	D	3	0	1	1	0	0	2	0	0	0	1	1	0	2	0	2	1	0	1	1	0	16	0	1790.84	CON__REFSEQ:XP_001252647;tr|A0A0A0MP92|A0A0A0MP92_BOVIN;sp|A2I7N3|SPA37_BOVIN;CON__A2I7N3;tr|A0A3Q1MGZ6|A0A3Q1MGZ6_BOVIN;tr|A0A3Q1MGP2|A0A3Q1MGP2_BOVIN	tr|A0A0A0MP92|A0A0A0MP92_BOVIN	153	168	no	no	2;3;4	6.576e-65	212.03	By MS/MS	By MS/MS	By MS/MS	4.62	0.487
DAEAFYASEVLSTNFKDSEAAVK	KLLDKFRKDAEAFYAS	KDSEAAVKLINEYVKN	K	D	A	V	K	L	5	0	1	2	0	0	3	0	0	0	1	2	0	2	0	3	1	0	1	2	0	23	1	2491.18	CON__REFSEQ:XP_001252647;tr|A0A0A0MP92|A0A0A0MP92_BOVIN;sp|A2I7N3|SPA37_BOVIN;CON__A2I7N3;tr|A0A3Q1MGZ6|A0A3Q1MGZ6_BOVIN;tr|A0A3Q1MGP2|A0A3Q1MGP2_BOVIN	tr|A0A0A0MP92|A0A0A0MP92_BOVIN	153	175	no	no	3	6.0352e-72	190.19	By matching	By MS/MS	By matching	4	0
DAEEAKK	EAFSINFRDAEEAKKK	RDAEEAKKKINDYVEK	R	D	A	K	K	K	2	0	0	1	0	0	2	0	0	0	0	2	0	0	0	0	0	0	0	0	0	7	1	789.387	sp|P34955|A1AT_BOVIN;CON__P34955	sp|P34955|A1AT_BOVIN	171	177	yes	no	3	0.04421	69.825	By MS/MS	By matching	By matching	2	0		2
DAEITFIK	AGEAAAERDAEITFIK	DAEITFIKKTSCSNAN	R	D	A	I	K	K	1	0	0	1	0	0	1	0	0	2	0	1	0	1	0	0	1	0	0	0	0	8	0	935.496	tr|F1MY85|F1MY85_BOVIN;CON__Q1A7A4	tr|F1MY85|F1MY85_BOVIN	1593	1600	yes	no	2;3	0.0035539	130.75	By MS/MS	By MS/MS	By MS/MS	4	0
DAEITFIKK	AGEAAAERDAEITFIK	AEITFIKKTSCSNANL	R	D	A	K	K	T	1	0	0	1	0	0	1	0	0	2	0	2	0	1	0	0	1	0	0	0	0	9	1	1063.59	tr|F1MY85|F1MY85_BOVIN;CON__Q1A7A4	tr|F1MY85|F1MY85_BOVIN	1593	1601	yes	no	2;3	5.105e-08	127.76	By MS/MS	By matching	By matching	6	0
DAFLGSFLYEYSR	CKNYQEAKDAFLGSFL	SFLYEYSRRHPEYAVS	K	D	A	S	R	R	1	1	0	1	0	0	1	1	0	0	2	0	0	2	0	2	0	0	2	0	0	13	0	1566.74	tr|A0A140T897|A0A140T897_BOVIN;sp|P02769|ALBU_BOVIN;CON__P02769;tr|A0A3Q1LNN7|A0A3Q1LNN7_BOVIN	tr|A0A140T897|A0A140T897_BOVIN	347	359	yes	no	2;3	2.4717e-209	305.6	By MS/MS	By MS/MS	By MS/MS	3.56	2.19	28	12	7
DAFLGSFLYEYSRR	CKNYQEAKDAFLGSFL	FLYEYSRRHPEYAVSV	K	D	A	R	R	H	1	2	0	1	0	0	1	1	0	0	2	0	0	2	0	2	0	0	2	0	0	14	1	1722.84	tr|A0A140T897|A0A140T897_BOVIN;sp|P02769|ALBU_BOVIN;CON__P02769;tr|A0A3Q1LNN7|A0A3Q1LNN7_BOVIN	tr|A0A140T897|A0A140T897_BOVIN	347	360	yes	no	2;3	1.0964e-140	276.51	By MS/MS	By matching	By MS/MS	2.4	0.49		3	2
DAGGRQVQR	VRFALVRKDAGGRQVQ	AGGRQVQRVLSPAGPE	K	D	A	Q	R	V	1	2	0	1	0	2	0	2	0	0	0	0	0	0	0	0	0	0	0	1	0	9	1	985.505	sp|Q2KJF1|A1BG_BOVIN;CON__Q2KJF1;tr|A0A3Q1MJT2|A0A3Q1MJT2_BOVIN	sp|Q2KJF1|A1BG_BOVIN	348	356	yes	no	3	0.00033539	136.57	By matching	By matching	By MS/MS	3	0			1
DAIPENLPPLTADFAEDK	HCIAEVEKDAIPENLP	TADFAEDKDVCKNYQE	K	D	A	D	K	D	3	0	1	3	0	0	2	0	0	1	2	1	0	1	3	0	1	0	0	0	0	18	0	1954.95	tr|A0A140T897|A0A140T897_BOVIN;sp|P02769|ALBU_BOVIN;CON__P02769;tr|A0A3Q1LNN7|A0A3Q1LNN7_BOVIN	tr|A0A140T897|A0A140T897_BOVIN	319	336	yes	no	2;3;4	1.3671e-24	152.01	By MS/MS	By MS/MS	By MS/MS	3.06	0.705		4	9
DAIPENLPPLTADFAEDKDVCK	HCIAEVEKDAIPENLP	AEDKDVCKNYQEAKDA	K	D	A	C	K	N	3	0	1	4	1	0	2	0	0	1	2	2	0	1	3	0	1	0	0	1	0	22	1	2457.17	tr|A0A140T897|A0A140T897_BOVIN;sp|P02769|ALBU_BOVIN;CON__P02769;tr|A0A3Q1LNN7|A0A3Q1LNN7_BOVIN	tr|A0A140T897|A0A140T897_BOVIN	319	340	yes	no	3;4;5	5.4036e-115	233.26	By MS/MS	By MS/MS	By MS/MS	3.81	0.606			14
DAIPENLPPLTADFAEDKDVCKNYQEAK	HCIAEVEKDAIPENLP	CKNYQEAKDAFLGSFL	K	D	A	A	K	D	4	0	2	4	1	1	3	0	0	1	2	3	0	1	3	0	1	0	1	1	0	28	2	3190.51	tr|A0A140T897|A0A140T897_BOVIN;sp|P02769|ALBU_BOVIN;CON__P02769;tr|A0A3Q1LNN7|A0A3Q1LNN7_BOVIN	tr|A0A140T897|A0A140T897_BOVIN	319	346	yes	no	3;4;5;6	1.7485e-159	249.09	By MS/MS	By MS/MS	By MS/MS	4.17	0.48			1
DALRAPGYEK	DKKASCERDALRAPGY	LRAPGYEKVKDVSEVV	R	D	A	E	K	V	2	1	0	1	0	0	1	1	0	0	1	1	0	0	1	0	0	0	1	0	0	10	1	1118.57	CON__Q3KUS7;sp|P81187|CFAB_BOVIN;tr|A0A3Q1LRP5|A0A3Q1LRP5_BOVIN	CON__Q3KUS7	658	667	yes	no	2;3;4	5.6887e-05	140.57	By MS/MS	By MS/MS	By MS/MS	4	1.45	3
DALSSVQESQVAQQAR	KEATKTAKDALSSVQE	SQVAQQARDWMTESFS	K	D	A	A	R	D	3	1	0	1	0	4	1	0	0	0	1	0	0	0	0	3	0	0	0	2	0	16	0	1715.84	sp|P19035|APOC3_BOVIN	sp|P19035|APOC3_BOVIN	45	60	yes	yes	2;3	6.0046e-276	332.29	By MS/MS	By MS/MS	By MS/MS	3.7	1.3		5	6
DANVQNSGR	WRAYWDMRDANVQNSG	ANVQNSGRYFRARGNY	R	D	A	G	R	Y	1	1	2	1	0	1	0	1	0	0	0	0	0	0	0	1	0	0	0	1	0	9	0	959.442	sp|Q32L76|SAA4_BOVIN	sp|Q32L76|SAA4_BOVIN	44	52	yes	yes	2	2.592e-09	164.31	By MS/MS	By MS/MS	By matching	1.33	0.471	2	1
DAPSPVDAAFR	QLISERWKDAPSPVDA	SPVDAAFRYDRNSVLL	K	D	A	F	R	Y	3	1	0	2	0	0	0	0	0	0	0	0	0	1	2	1	0	0	0	1	0	11	0	1144.55	sp|Q3SZV7|HEMO_BOVIN;tr|A0A452DI25|A0A452DI25_BOVIN;CON__Q3SZV7;tr|A0A3Q1N2E0|A0A3Q1N2E0_BOVIN	sp|Q3SZV7|HEMO_BOVIN	94	104	yes	no	2;3	1.5198e-88	251.43	By MS/MS	By MS/MS	By MS/MS	2.88	0.599		2	5
DAPSPVDAAFRYDR	QLISERWKDAPSPVDA	DAAFRYDRNSVLLIKG	K	D	A	D	R	N	3	2	0	3	0	0	0	0	0	0	0	0	0	1	2	1	0	0	1	1	0	14	1	1578.74	sp|Q3SZV7|HEMO_BOVIN;tr|A0A452DI25|A0A452DI25_BOVIN;CON__Q3SZV7;tr|A0A3Q1N2E0|A0A3Q1N2E0_BOVIN	sp|Q3SZV7|HEMO_BOVIN	94	107	yes	no	2;3	6.243e-46	205.8	By MS/MS	By MS/MS	By MS/MS	4	1.28			6
DATLNHPPYMPYLESR	GAVPPGCKDATLNHPP	YMPYLESRDRGLSSKT	K	D	A	S	R	D	1	1	1	1	0	0	1	0	1	0	2	0	1	0	3	1	1	0	2	0	0	16	0	1902.89	tr|G3N3S2|G3N3S2_BOVIN;tr|A0A3Q1M320|A0A3Q1M320_BOVIN;tr|A0A3Q1LPZ8|A0A3Q1LPZ8_BOVIN;tr|A0A3Q1NCF4|A0A3Q1NCF4_BOVIN;tr|A0A3Q1MAS2|A0A3Q1MAS2_BOVIN;tr|G3MY87|G3MY87_BOVIN;tr|A0A3Q1M6D9|A0A3Q1M6D9_BOVIN;tr|A0A3Q1LU98|A0A3Q1LU98_BOVIN;tr|A0A3Q1LSJ0|A0A3Q1LSJ0_BOVIN	tr|G3N3S2|G3N3S2_BOVIN	1410	1425	yes	no	3	0.035177	54.253	By matching	By MS/MS	By matching	1	0	2
DAVLRCEAEVPDVSFLLLR	TGALTPGRDAVLRCEA	DVSFLLLRAGEEEPLA	R	D	A	L	R	A	2	2	0	2	1	0	2	0	0	0	4	0	0	1	1	1	0	0	0	3	0	19	1	2201.15	sp|Q2KJF1|A1BG_BOVIN;CON__Q2KJF1;tr|A0A3Q1MJT2|A0A3Q1MJT2_BOVIN	sp|Q2KJF1|A1BG_BOVIN	426	444	yes	no	3	1.8941e-29	160.67	By matching	By matching	By MS/MS	5.5	0.5
DCKDVDECVLKPSICGTAVCK	FVMLSNKKDCKDVDEC	ICGTAVCKNIPGDFEC	K	D	C	C	K	N	1	0	0	3	4	0	1	1	0	1	1	3	0	0	1	1	1	0	0	3	0	21	2	2453.11	sp|P07224|PROS_BOVIN;CON__P07224;tr|A0A3Q1MKZ3|A0A3Q1MKZ3_BOVIN;tr|A0A3Q1NAF6|A0A3Q1NAF6_BOVIN	sp|P07224|PROS_BOVIN	198	218	yes	no	4;5	2.7807e-72	208.46	By MS/MS	By MS/MS	By MS/MS	5	0
DCNTCICR	PPGASLSRDCNTCICR	DCNTCICRNSQWVCSN	R	D	C	C	R	N	0	1	1	1	3	0	0	0	0	1	0	0	0	0	0	0	1	0	0	0	0	8	0	1097.41	sp|P80012|VWF_BOVIN;tr|A0A3Q1LLU1|A0A3Q1LLU1_BOVIN;tr|F1N0R5|F1N0R5_BOVIN	sp|P80012|VWF_BOVIN	365	372	yes	no	2	0.0041581	124.95	By MS/MS	By MS/MS	By matching	2	0		2
DCRGEGFLCK	KSDELCCKDCRGEGFL	RGEGFLCKSGVCIPKQ	K	D	C	C	K	S	0	1	0	1	2	0	1	2	0	0	1	1	0	1	0	0	0	0	0	0	0	10	1	1240.53	tr|A0A3Q1MIF4|A0A3Q1MIF4_BOVIN;tr|A0A3Q1MF14|A0A3Q1MF14_BOVIN;CON__Q32PI4;tr|A0A3Q1LGM4|A0A3Q1LGM4_BOVIN;tr|A0A3Q1N461|A0A3Q1N461_BOVIN;tr|F1N4M7|F1N4M7_BOVIN	tr|A0A3Q1MIF4|A0A3Q1MIF4_BOVIN	277	286	yes	no	3	0.008178	84.687	By matching	By MS/MS	By MS/MS	4.33	0.471
DDACDLLVANNYFAHFFAPQNLK	KVTYDVNRDDACDLLV	FFAPQNLKKLNKNVVF	R	D	D	L	K	K	4	0	3	3	1	1	0	0	1	0	3	1	0	3	1	0	0	0	1	1	0	23	0	2682.25	tr|F1MMP5|F1MMP5_BOVIN;sp|Q0VCM5|ITIH1_BOVIN;CON__Q0VCM5;tr|A0A3Q1LVM5|A0A3Q1LVM5_BOVIN;tr|A0A3Q1LW96|A0A3Q1LW96_BOVIN	tr|F1MMP5|F1MMP5_BOVIN	260	282	no	no	3;4	0	332.71	By MS/MS	By MS/MS	By matching	1	0	4
DDACDLLVANNYFAHFFAPQNLKK	KVTYDVNRDDACDLLV	FAPQNLKKLNKNVVFV	R	D	D	K	K	L	4	0	3	3	1	1	0	0	1	0	3	2	0	3	1	0	0	0	1	1	0	24	1	2810.35	tr|F1MMP5|F1MMP5_BOVIN;sp|Q0VCM5|ITIH1_BOVIN;CON__Q0VCM5;tr|A0A3Q1LVM5|A0A3Q1LVM5_BOVIN;tr|A0A3Q1LW96|A0A3Q1LW96_BOVIN	tr|F1MMP5|F1MMP5_BOVIN	260	283	no	no	4	1.4278e-16	112.85	By MS/MS	By matching	By matching	2	0		2
DDFTSLSMVLYSR	KDLASLGRDDFTSLSM	LSMVLYSRKFPSGTFE	R	D	D	S	R	K	0	1	0	2	0	0	0	0	0	0	2	0	1	1	0	3	1	0	1	1	0	13	0	1532.72	tr|F1N5M2|F1N5M2_BOVIN;CON__ENSEMBL:ENSBTAP00000018229	tr|F1N5M2|F1N5M2_BOVIN	38	50	yes	no	2;3	2.6015e-184	295.78	By MS/MS	By MS/MS	By MS/MS	5.23	1.05		1
DDGPFHDPCPVIHR	TWLLSQQRDDGPFHDP	DPCPVIHREMQGGLVG	R	D	D	H	R	E	0	1	0	3	1	0	0	1	2	1	0	0	0	1	3	0	0	0	0	1	0	14	0	1660.74	tr|E1BH06|E1BH06_BOVIN;CON__P01030;sp|P01030|CO4_BOVIN	tr|E1BH06|E1BH06_BOVIN	1111	1124	no	no	2;3;4	3.5374e-27	184.04	By MS/MS	By MS/MS	By MS/MS	2	0		8
DDPHACYSTVFDK	TLEECCAKDDPHACYS	CYSTVFDKLKHLVDEP	K	D	D	D	K	L	1	0	0	3	1	0	0	0	1	0	0	1	0	1	1	1	1	0	1	1	0	13	0	1553.65	tr|A0A140T897|A0A140T897_BOVIN;sp|P02769|ALBU_BOVIN;CON__P02769;tr|A0A3Q1LNN7|A0A3Q1LNN7_BOVIN	tr|A0A140T897|A0A140T897_BOVIN	387	399	yes	no	2;3;4	7.3067e-85	242.35	By MS/MS	By MS/MS	By MS/MS	3.69	1.26	5	3	25
DDPHACYSTVFDKLK	TLEECCAKDDPHACYS	STVFDKLKHLVDEPQN	K	D	D	L	K	H	1	0	0	3	1	0	0	0	1	0	1	2	0	1	1	1	1	0	1	1	0	15	1	1794.82	tr|A0A140T897|A0A140T897_BOVIN;sp|P02769|ALBU_BOVIN;CON__P02769;tr|A0A3Q1LNN7|A0A3Q1LNN7_BOVIN	tr|A0A140T897|A0A140T897_BOVIN	387	401	yes	no	2;3;4;5	8.9901e-110	247.38	By MS/MS	By MS/MS	By MS/MS	3.74	2.06	14	6
DDPQTHHYVVAVVK	VAEFYGSKDDPQTHHY	HYVVAVVKKGSNFQLN	K	D	D	V	K	K	1	0	0	2	0	1	0	0	2	0	0	1	0	0	1	0	1	0	1	4	0	14	0	1606.81	tr|A0A3Q1NEQ0|A0A3Q1NEQ0_BOVIN;tr|E1BI82|E1BI82_BOVIN;tr|A0A3Q1MUV9|A0A3Q1MUV9_BOVIN;CON__Q2HJF0	tr|A0A3Q1NEQ0|A0A3Q1NEQ0_BOVIN	108	121	no	no	2;3;4	3.2007e-49	187.37	By MS/MS	By MS/MS	By MS/MS	4	0
DDRFPVAFLAPVMNLPEEHSR	FKGEIFSRDDRFPVAF	NLPEEHSRMVYFAISD	R	D	D	S	R	M	2	2	1	2	0	0	2	0	1	0	2	0	1	2	3	1	0	0	0	2	0	21	1	2439.2	tr|A0A3Q1LKB0|A0A3Q1LKB0_BOVIN;tr|F1MNN7|F1MNN7_BOVIN;sp|Q2TBI0|LBP_BOVIN	tr|A0A3Q1LKB0|A0A3Q1LKB0_BOVIN	255	275	yes	no	4	0.051374	44.625	By MS/MS	By matching	By matching	5	0
DDSPCIPWVYYSTVDR	PERSGAGRDDSPCIPW	VYYSTVDRVKDLFSGL	R	D	D	D	R	V	0	1	0	3	1	0	0	0	0	1	0	0	0	0	2	2	1	1	2	2	0	16	0	1971.87	tr|A0A3Q1NJB1|A0A3Q1NJB1_BOVIN;tr|F1N076|F1N076_BOVIN;tr|A0A3Q1LQ81|A0A3Q1LQ81_BOVIN;tr|A0A3Q1MI22|A0A3Q1MI22_BOVIN;tr|A0A3Q1LR93|A0A3Q1LR93_BOVIN;CON__ENSEMBL:ENSBTAP00000031900	CON__ENSEMBL:ENSBTAP00000031900	869	884	no	no	2;3	1.0638e-33	185.19	By MS/MS	By MS/MS	By MS/MS	3.77	0.89			6
DDSPDLPK	NECFLSHKDDSPDLPK	DDSPDLPKLKPDPNTL	K	D	D	P	K	L	0	0	0	3	0	0	0	0	0	0	1	1	0	0	2	1	0	0	0	0	0	8	0	885.408	tr|A0A140T897|A0A140T897_BOVIN;sp|P02769|ALBU_BOVIN;CON__P02769;tr|A0A3Q1LNN7|A0A3Q1LNN7_BOVIN	tr|A0A140T897|A0A140T897_BOVIN	131	138	yes	no	2;3	0.002125	141.52	By MS/MS	By MS/MS	By MS/MS	1.6	0.49	4	6
DDTKCLASIAK	NSKDLLFRDDTKCLAS	KCLASIAKKTYDSYLG	R	D	D	A	K	K	2	0	0	2	1	0	0	0	0	1	1	2	0	0	0	1	1	0	0	0	0	11	1	1220.61	tr|G3X6N3|G3X6N3_BOVIN;CON__Q0IIK2;sp|Q29443|TRFE_BOVIN;CON__Q29443	CON__Q0IIK2	659	669	no	no	3	0.0001139	125.53	By MS/MS	By MS/MS	By MS/MS	5.25	0.433
DDTKCLASIAKK	NSKDLLFRDDTKCLAS	CLASIAKKTYDSYLGD	R	D	D	K	K	T	2	0	0	2	1	0	0	0	0	1	1	3	0	0	0	1	1	0	0	0	0	12	2	1348.7	tr|G3X6N3|G3X6N3_BOVIN;CON__Q0IIK2;sp|Q29443|TRFE_BOVIN;CON__Q29443	CON__Q0IIK2	659	670	no	no	3	3.9772e-07	103.83	By matching	By matching	By MS/MS	1	0	1
DEFPFALEVQTLPQTCDGPK	KYNILPKKDEFPFALE	PQTCDGPKAHTSFQIS	K	D	E	P	K	A	1	0	0	2	1	2	2	1	0	0	2	1	0	2	3	0	2	0	0	1	0	20	0	2291.08	sp|Q7SIH1|A2MG_BOVIN;CON__ENSEMBL:ENSBTAP00000024146;tr|A0A452DI08|A0A452DI08_BOVIN;tr|A0A3Q1LMP7|A0A3Q1LMP7_BOVIN	sp|Q7SIH1|A2MG_BOVIN	1374	1393	yes	no	3;4	2.3882e-31	148.26	By MS/MS	By MS/MS	By MS/MS	4	0
DETVFLQATEK	SIVLKLEKDETVFLQA	VFLQATEKNALVGIEG	K	D	E	E	K	N	1	0	0	1	0	1	2	0	0	0	1	1	0	1	0	0	2	0	0	1	0	11	0	1279.63	sp|Q2KIV9|C1QB_BOVIN	sp|Q2KIV9|C1QB_BOVIN	213	223	yes	yes	2;3	3.1458e-88	247.29	By MS/MS	By MS/MS	By matching	2.86	0.35		1	6
DEVLENVSPSCPK	DAANAQARDEVLENVS	NVSPSCPKDAVRFKHL	R	D	E	P	K	D	0	0	1	1	1	0	2	0	0	0	1	1	0	0	2	2	0	0	0	2	0	13	0	1472.68	tr|E1BNR0|E1BNR0_BOVIN;CON__ENSEMBL:ENSBTAP00000032840	tr|E1BNR0|E1BNR0_BOVIN	26	38	yes	no	3	0.012903	71.879	By MS/MS	By matching	By matching	3	0			1
DEVLGVNIQAR	NKTFFYLRDEVLGVNI	LGVNIQARYIFNKPVD	R	D	E	A	R	Y	1	1	1	1	0	1	1	1	0	1	1	0	0	0	0	0	0	0	0	2	0	11	0	1212.65	tr|E1B805|E1B805_BOVIN;tr|A0A3Q1M3A4|A0A3Q1M3A4_BOVIN	tr|E1B805|E1B805_BOVIN	252	262	yes	no	2;3	3.1237e-06	150.33	By MS/MS	By MS/MS	By matching	3	0			3
DFATVYVEAIK	QSSWDRVKDFATVYVE	TVYVEAIKDSGRDYVA	K	D	F	I	K	D	2	0	0	1	0	0	1	0	0	1	0	1	0	1	0	0	1	0	1	2	0	11	0	1254.65	sp|P15497|APOA1_BOVIN;CON__P15497;tr|A0A3Q1MJJ4|A0A3Q1MJJ4_BOVIN	sp|P15497|APOA1_BOVIN	36	46	yes	no	2;3	1.9579e-18	182.92	By MS/MS	By MS/MS	By MS/MS	4.77	1.67	2
DFATVYVEAIKDSGR	QSSWDRVKDFATVYVE	EAIKDSGRDYVAQFEA	K	D	F	G	R	D	2	1	0	2	0	0	1	1	0	1	0	1	0	1	0	1	1	0	1	2	0	15	1	1669.83	sp|P15497|APOA1_BOVIN;CON__P15497;tr|A0A3Q1MJJ4|A0A3Q1MJJ4_BOVIN	sp|P15497|APOA1_BOVIN	36	50	yes	no	2;3	9.4812e-111	252.36	By MS/MS	By MS/MS	By MS/MS	4.33	2.36	2
DFATVYVEAIKDSGRDYVAQFEASALGK	QSSWDRVKDFATVYVE	FEASALGKQLNLKLLD	K	D	F	G	K	Q	5	1	0	3	0	1	2	2	0	1	1	2	0	2	0	2	1	0	2	3	0	28	2	3049.5	sp|P15497|APOA1_BOVIN;CON__P15497;tr|A0A3Q1MJJ4|A0A3Q1MJJ4_BOVIN	sp|P15497|APOA1_BOVIN	36	63	yes	no	4	4.3464e-225	285.61	By MS/MS	By MS/MS	By matching	3	0			2
DFEQNTDGSGQVIVSIGVPR	SGSTSKNRDFEQNTDG	IVSIGVPRTISEVQLS	R	D	F	P	R	T	0	1	1	2	0	2	1	3	0	2	0	0	0	1	1	2	1	0	0	3	0	20	0	2117.04	CON__ENSEMBL:ENSBTAP00000007350;tr|F1MVK1|F1MVK1_BOVIN	CON__ENSEMBL:ENSBTAP00000007350	419	438	yes	no	2;3	2.23e-50	178.56	By MS/MS	By matching	By matching	3	0			4
DFHINLFR	APHGKVPRDFHINLFR	DFHINLFRLQPWLRQH	R	D	F	F	R	L	0	1	1	1	0	0	0	0	1	1	1	0	0	2	0	0	0	0	0	0	0	8	0	1060.55	tr|A0A0A0MP91|A0A0A0MP91_BOVIN;sp|Q3SYW2|CO2_BOVIN;tr|A0A3S5ZPC6|A0A3S5ZPC6_BOVIN	tr|A0A0A0MP91|A0A0A0MP91_BOVIN	725	732	yes	no	3	0.00079162	124.98	By MS/MS	By MS/MS	By MS/MS	1	0	3
DFHINLYQVLPWLK	QQVPGYARDFHINLYQ	YQVLPWLKEKLQNEDL	R	D	F	L	K	E	0	0	1	1	0	1	0	0	1	1	3	1	0	1	1	0	0	1	1	1	0	14	0	1784.96	CON__Q3KUS7;sp|P81187|CFAB_BOVIN;tr|A0A3Q1LRP5|A0A3Q1LRP5_BOVIN	CON__Q3KUS7	736	749	yes	no	3	7.7579e-07	108.97	By MS/MS	By MS/MS	By matching	4	1.41			2
DFHVDEQTTVK	EMKHTTERDFHVDEQT	VDEQTTVKVPMMNRLG	R	D	F	V	K	V	0	0	0	2	0	1	1	0	1	0	0	1	0	1	0	0	2	0	0	2	0	11	0	1317.62	sp|P34955|A1AT_BOVIN;CON__P34955	sp|P34955|A1AT_BOVIN	229	239	yes	no	2;3	6.5082e-81	223.31	By MS/MS	By MS/MS	By matching	2.25	0.433		3	1
DFILLNVPIPQAQAR	DFSLSSDRDFILLNVP	PIPQAQARICFLHLRR	R	D	F	A	R	I	2	1	1	1	0	2	0	0	0	2	2	0	0	1	2	0	0	0	0	1	0	15	0	1693.95	tr|E1BH06|E1BH06_BOVIN;CON__P01030	tr|E1BH06|E1BH06_BOVIN	81	95	yes	no	2;3	1.0389e-10	123.76	By MS/MS	By matching	By matching	2	0		4
DFILLNVPIPQEQAR	DFSLSSDRDFILLNVP	PIPQEQARVCRLHLLR	R	D	F	A	R	V	1	1	1	1	0	2	1	0	0	2	2	0	0	1	2	0	0	0	0	1	0	15	0	1751.96	CON__ENSEMBL:ENSBTAP00000007350;tr|F1MVK1|F1MVK1_BOVIN	CON__ENSEMBL:ENSBTAP00000007350	81	95	yes	no	3	0.0024771	81.526	By MS/MS	By matching	By matching	6	0
DFLFLGTNVR	DPILQIHKDFLFLGTN	LFLGTNVRYLRV____	K	D	F	V	R	Y	0	1	1	1	0	0	0	1	0	0	2	0	0	2	0	0	1	0	0	1	0	10	0	1180.62	tr|A0A3Q1LKB0|A0A3Q1LKB0_BOVIN;tr|F1MNN7|F1MNN7_BOVIN;sp|Q2TBI0|LBP_BOVIN	tr|A0A3Q1LKB0|A0A3Q1LKB0_BOVIN	463	472	yes	no	2	4.652e-05	145.91	By MS/MS	By MS/MS	By matching	1	0	2
DFPAVPYSGWDFNDEK	SYFNPGTRDFPAVPYS	GWDFNDEKCNTGNGEI	R	D	F	E	K	C	1	0	1	3	0	0	1	1	0	0	0	1	0	2	2	1	0	1	1	1	0	16	0	1885.82	tr|F1MJQ3|F1MJQ3_BOVIN;CON__Q3MHH8	tr|F1MJQ3|F1MJQ3_BOVIN	140	155	yes	no	2;3	2.2874e-42	190.44	By MS/MS	By MS/MS	By matching	4	0
DFSMLGK	SVTYSCDRDFSMLGKA	RDFSMLGKASISCRVE	R	D	F	G	K	A	0	0	0	1	0	0	0	1	0	0	1	1	1	1	0	1	0	0	0	0	0	7	0	796.379	sp|Q28065|C4BPA_BOVIN;CON__Q28065;tr|A0A3Q1LUK9|A0A3Q1LUK9_BOVIN	sp|Q28065|C4BPA_BOVIN	206	212	yes	no	2	0.01856	113.89	By MS/MS	By MS/MS	By matching	2.67	2.36	2
DFTNFEITIR	KSNFIGYKDFTNFEIT	TNFEITIRARYFYNKV	K	D	F	I	R	A	0	1	1	1	0	0	1	0	0	2	0	0	0	2	0	0	2	0	0	0	0	10	0	1254.62	tr|F1MY85|F1MY85_BOVIN;CON__Q1A7A4	tr|F1MY85|F1MY85_BOVIN	242	251	yes	no	2	0.044608	85.066	By matching	By MS/MS	By matching	5	0
DFVHFDDTSEPPTETVR	RAEMGRNRDFVHFDDT	EPPTETVRKYFPETWI	R	D	F	V	R	K	0	1	0	3	0	0	2	0	1	0	0	0	0	2	2	1	3	0	0	2	0	17	0	1990.89	sp|Q7SIH1|A2MG_BOVIN;CON__ENSEMBL:ENSBTAP00000024146	sp|Q7SIH1|A2MG_BOVIN	718	734	yes	no	2;3	1.1494e-150	268.2	By MS/MS	By MS/MS	By MS/MS	1.93	0.68	4	8	3
DFVHFDDTSEPPTETVRK	RAEMGRNRDFVHFDDT	PPTETVRKYFPETWIW	R	D	F	R	K	Y	0	1	0	3	0	0	2	0	1	0	0	1	0	2	2	1	3	0	0	2	0	18	1	2118.99	sp|Q7SIH1|A2MG_BOVIN;CON__ENSEMBL:ENSBTAP00000024146	sp|Q7SIH1|A2MG_BOVIN	718	735	yes	no	3;4;5	7.2596e-122	254.05	By MS/MS	By MS/MS	By MS/MS	2.7	0.458		3	7
DFVPNSVSFSWK	VALGCLARDFVPNSVS	NSVSFSWKFNNSTVSS	R	D	F	W	K	F	0	0	1	1	0	0	0	0	0	0	0	1	0	2	1	3	0	1	0	2	0	12	0	1411.68	CON__Q1RMK2;tr|G5E513|G5E513_BOVIN;tr|A0A3Q1M032|A0A3Q1M032_BOVIN;tr|A0A3Q1M3U5|A0A3Q1M3U5_BOVIN	CON__Q1RMK2	174	185	yes	no	2;3	1.7387e-93	246.25	By MS/MS	By MS/MS	By MS/MS	1.71	0.7	6	6	2
DFVQPPTR	KCDLYPVKDFVQPPTR	DFVQPPTRLCAGCPKP	K	D	F	T	R	L	0	1	0	1	0	1	0	0	0	0	0	0	0	1	2	0	1	0	0	1	0	8	0	958.487	tr|F1MNV5|F1MNV5_BOVIN;sp|P01044|KNG1_BOVIN;CON__P01044-1;tr|A0A140T8C8|A0A140T8C8_BOVIN;CON__Q2KJ62	tr|A0A140T8C8|A0A140T8C8_BOVIN	254	261	no	no	2;3	0.004373	111.06	By MS/MS	By MS/MS	By MS/MS	4.14	0.35
DGALELAR	QLRQQHSRDGALELAR	DGALELARSDLDDDII	R	D	G	A	R	S	2	1	0	1	0	0	1	1	0	0	2	0	0	0	0	0	0	0	0	0	0	8	0	843.445	sp|Q2UVX4|CO3_BOVIN;CON__Q2UVX4;tr|G3X7A5|G3X7A5_BOVIN;tr|A0A3Q1M2B2|A0A3Q1M2B2_BOVIN;tr|A0A3Q1MHV6|A0A3Q1MHV6_BOVIN;tr|A0A3Q1MGT0|A0A3Q1MGT0_BOVIN	sp|Q2UVX4|CO3_BOVIN	739	746	yes	no	2	0.0048412	117.81	By MS/MS	By MS/MS	By MS/MS	2.17	0.373		5	1
DGDQCEGHPCLNQGHCK	DEFWSKYKDGDQCEGH	CLNQGHCKDGIGDYTC	K	D	G	C	K	D	0	0	1	2	3	2	1	3	2	0	1	1	0	0	1	0	0	0	0	0	0	17	0	2010.77	sp|P00743|FA10_BOVIN;tr|A0A452DIP8|A0A452DIP8_BOVIN	sp|P00743|FA10_BOVIN	86	102	yes	no	4	2.1801e-54	198.96	By MS/MS	By MS/MS	By MS/MS	2	0		3
DGEALVDMLK	KAFYELRRDGEALVDM	EALVDMLKLVTQTEGV	R	D	G	L	K	L	1	0	0	2	0	0	1	1	0	0	2	1	1	0	0	0	0	0	0	1	0	10	0	1089.54	tr|E1BNR0|E1BNR0_BOVIN;tr|A0A3Q1MFR4|A0A3Q1MFR4_BOVIN	tr|E1BNR0|E1BNR0_BOVIN	1022	1031	yes	no	3	0.03033	66.056	By MS/MS	By matching	By matching	3	0			1
DGFDISNNPWICDQNLADLYR	GKAARNLKDGFDISNN	QNLADLYRWLVANENK	K	D	G	Y	R	W	1	1	3	4	1	1	0	1	0	2	2	0	0	1	1	1	0	1	1	0	0	21	0	2525.13	CON__Q2KIF2;tr|F6RMV5|F6RMV5_BOVIN	CON__Q2KIF2	291	311	yes	no	2;3	2.6196e-71	200.99	By MS/MS	By MS/MS	By MS/MS	4.43	0.495
DGFVQDEGATFPVGK	CSSPPALKDGFVQDEG	GATFPVGKNIMYTCKE	K	D	G	G	K	N	1	0	0	2	0	1	1	3	0	0	0	1	0	2	1	0	1	0	0	2	0	15	0	1565.74	tr|A0A3Q1MP40|A0A3Q1MP40_BOVIN;tr|A0A3Q1LI40|A0A3Q1LI40_BOVIN;tr|F1N045|F1N045_BOVIN;sp|Q29RQ1|CO7_BOVIN;CON__Q29RQ1	tr|A0A3Q1MP40|A0A3Q1MP40_BOVIN	552	566	no	no	2;3	2.1105e-07	115.8	By MS/MS	By MS/MS	By MS/MS	3	0			4
DGHVILQLNSIPSNEFLCVR	LLTDYEIKDGHVILQL	SNEFLCVRFRIIELFE	K	D	G	V	R	F	0	1	2	1	1	1	1	1	1	2	3	0	0	1	1	2	0	0	0	2	0	20	0	2310.18	tr|F1MY85|F1MY85_BOVIN;CON__Q1A7A4	tr|F1MY85|F1MY85_BOVIN	1455	1474	yes	no	3	2.2032e-37	161.95	By MS/MS	By MS/MS	By matching	1	0	2
DGKYGFYTHVFR	SWGEGCDRDGKYGFYT	GFYTHVFRLKKWIQKV	R	D	G	F	R	L	0	1	0	1	0	0	0	2	1	0	0	1	0	2	0	0	1	0	2	1	0	12	1	1488.71	sp|P00735|THRB_BOVIN;CON__P00735;tr|A0A452DI66|A0A452DI66_BOVIN	sp|P00735|THRB_BOVIN	600	611	yes	no	4	0.0067188	81.904	By matching	By MS/MS	By matching	3	0			1
DGLWSASSQVVLPSSSAFQGPDDYLVCEVQHPK	WTFPEVLRDGLWSASS	VCEVQHPKGGKTVGTV	R	D	G	P	K	G	2	0	0	3	1	3	1	2	1	0	3	1	0	1	3	6	0	1	1	4	0	33	0	3602.7	CON__Q1RMK2;tr|G5E513|G5E513_BOVIN;tr|A0A3Q1M032|A0A3Q1M032_BOVIN;tr|A0A3Q1M3U5|A0A3Q1M3U5_BOVIN	CON__Q1RMK2	205	237	yes	no	3;4;5;6	5.9149e-197	265.71	By MS/MS	By MS/MS	By MS/MS	4.42	1.82	4
DGSYGAWLHR	RIQEFRKRDGSYGAWL	SYGAWLHRDSSTWLTA	R	D	G	H	R	D	1	1	0	1	0	0	0	2	1	0	1	0	0	0	0	1	0	1	1	0	0	10	0	1160.54	tr|E1BH06|E1BH06_BOVIN;CON__P01030;CON__ENSEMBL:ENSBTAP00000007350;tr|F1MVK1|F1MVK1_BOVIN;sp|P01030|CO4_BOVIN	CON__ENSEMBL:ENSBTAP00000007350	1062	1071	no	no	2;3	1.9944e-34	199.11	By MS/MS	By MS/MS	By MS/MS	4.82	0.386
DGTAYHK	CGMVWEHKDGTAYHKQ	KDGTAYHKQPWQAKIS	K	D	G	H	K	Q	1	0	0	1	0	0	0	1	1	0	0	1	0	0	0	0	1	0	1	0	0	7	0	790.361	CON__Q3KUS7;sp|P81187|CFAB_BOVIN;tr|A0A3Q1LRP5|A0A3Q1LRP5_BOVIN	CON__Q3KUS7	485	491	yes	no	3	0.0005015	133.81	By MS/MS	By MS/MS	By MS/MS	4.5	1.5			3
DGTAYHKQPWQAK	CGMVWEHKDGTAYHKQ	HKQPWQAKISVTRPSK	K	D	G	A	K	I	2	0	0	1	0	2	0	1	1	0	0	2	0	0	1	0	1	1	1	0	0	13	1	1528.74	CON__Q3KUS7;sp|P81187|CFAB_BOVIN;tr|A0A3Q1LRP5|A0A3Q1LRP5_BOVIN	CON__Q3KUS7	485	497	yes	no	2;3;4	1.1268e-27	184.96	By MS/MS	By MS/MS	By MS/MS	3.28	2.21	5	6
DGTHVVEALDTTHIGK	LVYVTAKKDGTHVVEA	LDTTHIGKLIVTKEIG	K	D	G	G	K	L	1	0	0	2	0	0	1	2	2	1	1	1	0	0	0	0	3	0	0	2	0	16	0	1691.85	tr|F1MW44|F1MW44_BOVIN;tr|A0A3Q1LTB9|A0A3Q1LTB9_BOVIN	tr|F1MW44|F1MW44_BOVIN	448	463	yes	no	4	2.3364e-05	98.508	By matching	By matching	By MS/MS	4	0
DGTRKPVTDAENCHLAR	ENFEVLCKDGTRKPVT	AENCHLARGPNHAVVS	K	D	G	A	R	G	2	2	1	2	1	0	1	1	1	0	1	1	0	0	1	0	2	0	0	1	0	17	2	1938.93	tr|G3X6N3|G3X6N3_BOVIN;CON__Q0IIK2;sp|Q29443|TRFE_BOVIN;CON__Q29443	CON__Q0IIK2	591	607	no	no	2;3;4;5;6	1.9633e-151	276.38	By MS/MS	By MS/MS	By MS/MS	4.45	0.764			4
DGVGQEPVHLESPAHEHR	TQEFQLLKDGVGQEPV	ESPAHEHRFPLGPVTS	K	D	G	H	R	F	1	1	0	1	0	1	3	2	3	0	1	0	0	0	2	1	0	0	0	2	0	18	0	1992.94	sp|Q2KJF1|A1BG_BOVIN;CON__Q2KJF1;tr|A0A3Q1MJT2|A0A3Q1MJT2_BOVIN	sp|Q2KJF1|A1BG_BOVIN	63	80	yes	no	3;4;5	6.6403e-35	172.83	By MS/MS	By MS/MS	By MS/MS	1.58	0.64	6	5	1
DGWHSWR	YWRLDSSRDGWHSWRI	RDGWHSWRIEHLWPQG	R	D	G	W	R	I	0	1	0	1	0	0	0	1	1	0	0	0	0	0	0	1	0	2	0	0	0	7	0	942.41	sp|Q3SZV7|HEMO_BOVIN	sp|Q3SZV7|HEMO_BOVIN	283	289	yes	yes	2;3	2.5331e-09	166.61	By MS/MS	By MS/MS	By MS/MS	4.73	0.686
DGWVPVPR	GTDATCTRDGWVPVPR	DGWVPVPRCAWKPCSY	R	D	G	P	R	C	0	1	0	1	0	0	0	1	0	0	0	0	0	0	2	0	0	1	0	2	0	8	0	924.482	tr|A0A3Q1LS74|A0A3Q1LS74_BOVIN;tr|A0A3Q1MP45|A0A3Q1MP45_BOVIN;sp|Q28085|CFAH_BOVIN;CON__Q28085	sp|Q28085|CFAH_BOVIN	312	319	no	no	2	0.0044549	121.85	By MS/MS	By MS/MS	By MS/MS	5.17	0.373
DGYVLSLNR	QDINRDRKDGYVLSLN	GYVLSLNRVSDAREHR	K	D	G	N	R	V	0	1	1	1	0	0	0	1	0	0	2	0	0	0	0	1	0	0	1	1	0	9	0	1035.53	sp|Q58D62|FETUB_BOVIN;CON__Q58D62	sp|Q58D62|FETUB_BOVIN	58	66	yes	no	2	0.0021647	126.49	By MS/MS	By MS/MS	By matching	4.6	0.49
DHEAQGSPNIDVFLGHINVEDITK	AAHTINPKDHEAQGSP	INVEDITKLSNHPVRR	K	D	H	T	K	L	1	0	2	3	0	1	2	2	2	3	1	1	0	1	1	1	1	0	0	2	0	24	0	2647.29	tr|A5D9E9|A5D9E9_BOVIN;tr|A0A3Q1MGP1|A0A3Q1MGP1_BOVIN	tr|A5D9E9|A5D9E9_BOVIN	508	531	yes	no	3;4	1.4464e-186	269.25	By MS/MS	By MS/MS	By MS/MS	4	0
DHGHPHESYNFR	PFKPSGSKDHGHPHES	PHESYNFRCPPPLEHK	K	D	H	F	R	C	0	1	1	1	0	0	1	1	3	0	0	0	0	1	1	1	0	0	1	0	0	12	0	1494.64	tr|F1MKS5|F1MKS5_BOVIN;sp|P33433|HRG_BOVIN	tr|F1MKS5|F1MKS5_BOVIN	288	299	no	no	2;3;4	2.2951e-63	221.75	By MS/MS	By MS/MS	By matching	2.6	1.2	1	2
DHLGFQAAPGPQDR	QLVCPITRDHLGFQAA	AAPGPQDREPGGAWDL	R	D	H	D	R	E	2	1	0	2	0	2	0	2	1	0	1	0	0	1	2	0	0	0	0	0	0	14	0	1507.72	tr|A6QP30|A6QP30_BOVIN	tr|A6QP30|A6QP30_BOVIN	450	463	yes	yes	2;3	8.9679e-16	157.82	By MS/MS	By MS/MS	By MS/MS	3	0			4
DHLGFQAAPGPQDREPGGAWDLVAEER	QLVCPITRDHLGFQAA	WDLVAEERAARSRCTY	R	D	H	E	R	A	4	2	0	3	0	2	3	4	1	0	2	0	0	1	3	0	0	1	0	1	0	27	1	2917.37	tr|A6QP30|A6QP30_BOVIN	tr|A6QP30|A6QP30_BOVIN	450	476	yes	yes	4	6.9584e-45	146.17	By matching	By MS/MS	By MS/MS	2.33	0.471		2	1
DHSPCYGYQWLSEEHQDAYHSANLVFSR	LSIRVKYKDHSPCYGY	SANLVFSRSNSFVYLE	K	D	H	S	R	S	2	1	1	2	1	2	2	1	3	0	2	0	0	1	1	4	0	1	3	1	0	28	0	3395.47	sp|Q7SIH1|A2MG_BOVIN;CON__ENSEMBL:ENSBTAP00000024146	sp|Q7SIH1|A2MG_BOVIN	427	454	yes	no	4;5	1.7121e-75	175.59	By matching	By MS/MS	By matching	4	0
DIASGLIGPLIHCK	HSHIDAPKDIASGLIG	IGPLIHCKKDSLDEEK	K	D	I	C	K	K	1	0	0	1	1	0	0	2	1	3	2	1	0	0	1	1	0	0	0	0	0	14	0	1492.81	tr|A0A3Q1NJB1|A0A3Q1NJB1_BOVIN;tr|F1N076|F1N076_BOVIN;tr|A0A3Q1LQ81|A0A3Q1LQ81_BOVIN;tr|A0A3Q1MI22|A0A3Q1MI22_BOVIN;CON__ENSEMBL:ENSBTAP00000031900	CON__ENSEMBL:ENSBTAP00000031900	188	201	no	no	2;3;4	5.5146e-10	139.3	By MS/MS	By MS/MS	By MS/MS	2.1	0.3		9	1
DICEAQVNSLGR	LIALHEAKDICEAQVN	AQVNSLGRSIAKAGDF	K	D	I	G	R	S	1	1	1	1	1	1	1	1	0	1	1	0	0	0	0	1	0	0	0	1	0	12	0	1360.64	sp|Q2UVX4|CO3_BOVIN;CON__Q2UVX4;tr|G3X7A5|G3X7A5_BOVIN;tr|A0A3Q1M2B2|A0A3Q1M2B2_BOVIN;tr|A0A3Q1MHV6|A0A3Q1MHV6_BOVIN;tr|A0A3Q1MGT0|A0A3Q1MGT0_BOVIN	sp|Q2UVX4|CO3_BOVIN	1155	1166	yes	no	2;3	9.5518e-64	231.52	By MS/MS	By MS/MS	By MS/MS	3	0.973		7	7
DIEALFVSESK	MQELLPAKDIEALFVS	ALFVSESKKTLTRKAV	K	D	I	S	K	K	1	0	0	1	0	0	2	0	0	1	1	1	0	1	0	2	0	0	0	1	0	11	0	1236.62	CON__Q3KUS7;sp|P81187|CFAB_BOVIN;tr|A0A3Q1LRP5|A0A3Q1LRP5_BOVIN	CON__Q3KUS7	626	636	yes	no	2;3	2.6462e-18	181.66	By MS/MS	By MS/MS	By MS/MS	4.14	0.35
DIEALFVSESKK	MQELLPAKDIEALFVS	LFVSESKKTLTRKAVY	K	D	I	K	K	T	1	0	0	1	0	0	2	0	0	1	1	2	0	1	0	2	0	0	0	1	0	12	1	1364.72	CON__Q3KUS7;sp|P81187|CFAB_BOVIN;tr|A0A3Q1LRP5|A0A3Q1LRP5_BOVIN	CON__Q3KUS7	626	637	yes	no	2;3;4	2.0287e-22	178.15	By MS/MS	By MS/MS	By MS/MS	5.54	0.499
DIFTGLIGPMK	YSAVDPTKDIFTGLIG	TGLIGPMKICRHGTLL	K	D	I	M	K	I	0	0	0	1	0	0	0	2	0	2	1	1	1	1	1	0	1	0	0	0	0	11	0	1190.64	tr|A0A3Q1NJB1|A0A3Q1NJB1_BOVIN;tr|F1N076|F1N076_BOVIN;tr|A0A3Q1LQ81|A0A3Q1LQ81_BOVIN;tr|A0A3Q1MI22|A0A3Q1MI22_BOVIN;CON__ENSEMBL:ENSBTAP00000031900	CON__ENSEMBL:ENSBTAP00000031900	547	557	no	no	2;3	1.0815e-12	170.89	By MS/MS	By MS/MS	By MS/MS	2	0		6
DIGQQLPECEEDDSCPEPPK	NNKQWINKDIGQQLPE	DSCPEPPKIENGYVEY	K	D	I	P	K	I	0	0	0	3	2	2	4	1	0	1	1	1	0	0	4	1	0	0	0	0	0	20	0	2341.97	tr|A0A3Q1MB98|A0A3Q1MB98_BOVIN;sp|Q2TBU0|HPT_BOVIN;tr|G3X6K8|G3X6K8_BOVIN	tr|A0A3Q1MB98|A0A3Q1MB98_BOVIN	62	81	yes	no	3	8.3868e-07	86.539	By MS/MS	By MS/MS	By matching	1	0	2
DIGQQLPECEEDDSCPEPPKIENGYVEYLVR	NNKQWINKDIGQQLPE	GYVEYLVRYQCKPYYT	K	D	I	V	R	Y	0	1	1	3	2	2	6	2	0	2	2	1	0	0	4	1	0	0	2	2	0	31	1	3677.65	tr|A0A3Q1MB98|A0A3Q1MB98_BOVIN;sp|Q2TBU0|HPT_BOVIN;tr|G3X6K8|G3X6K8_BOVIN	tr|A0A3Q1MB98|A0A3Q1MB98_BOVIN	62	92	yes	no	3;4	7.7062e-48	143.61	By MS/MS	By matching	By MS/MS	3	0			5
DILSQLGIK	ISSHYQLKDILSQLGI	ILSQLGIKKIFTSDAD	K	D	I	I	K	K	0	0	0	1	0	1	0	1	0	2	2	1	0	0	0	1	0	0	0	0	0	9	0	985.581	CON__REFSEQ:XP_001252647;tr|A0A0A0MP92|A0A0A0MP92_BOVIN;sp|A2I7N3|SPA37_BOVIN;CON__A2I7N3;tr|A0A3Q1MGZ6|A0A3Q1MGZ6_BOVIN;tr|A0A0A0MPA0|A0A0A0MPA0_BOVIN	tr|A0A0A0MP92|A0A0A0MP92_BOVIN	322	330	no	no	2;3	0.00049536	142.83	By MS/MS	By MS/MS	By MS/MS	2.4	0.49		6	4
DILTLDLSR	APYPNYDRDILTLDLS	ILTLDLSRITPNLMNH	R	D	I	S	R	I	0	1	0	2	0	0	0	0	0	1	3	0	0	0	0	1	1	0	0	0	0	9	0	1044.58	tr|A0A3Q1M5Q6|A0A3Q1M5Q6_BOVIN;tr|A0A3Q1MCW2|A0A3Q1MCW2_BOVIN;tr|A0A3S5ZPB5|A0A3S5ZPB5_BOVIN	tr|A0A3Q1M5Q6|A0A3Q1M5Q6_BOVIN	437	445	yes	no	2	0.010246	105.35	By MS/MS	By matching	By matching	4	0
DILTSNNIEVEK	PETVTYLKDILTSNNI	SNNIEVEKMTITDQVN	K	D	I	E	K	M	0	0	2	1	0	0	2	0	0	2	1	1	0	0	0	1	1	0	0	1	0	12	0	1373.7	sp|Q32KY0|APOD_BOVIN;tr|F1MS32|F1MS32_BOVIN	sp|Q32KY0|APOD_BOVIN	165	176	yes	no	2;3	2.7567e-131	270.21	By MS/MS	By MS/MS	By MS/MS	3	0			5
DIPVNPMCIYR	DVCTAKPRDIPVNPMC	VNPMCIYRSSEKKATE	R	D	I	Y	R	S	0	1	1	1	1	0	0	0	0	2	0	0	1	0	2	0	0	0	1	1	0	11	0	1376.66	tr|A0A3Q1NJR8|A0A3Q1NJR8_BOVIN;sp|P41361|ANT3_BOVIN;CON__P41361;tr|F1MSZ6|F1MSZ6_BOVIN;tr|A0A3Q1MS55|A0A3Q1MS55_BOVIN	tr|A0A3Q1NJR8|A0A3Q1NJR8_BOVIN	47	57	yes	no	2;3	9.0157e-35	205.56	By MS/MS	By MS/MS	By MS/MS	5.43	1.4		1
DIQYLPLIK	AINLLPSRDIQYLPLI	IQYLPLIKMSTITGPV	R	D	I	I	K	M	0	0	0	1	0	1	0	0	0	2	2	1	0	0	1	0	0	0	1	0	0	9	0	1101.64	sp|P02672|FIBA_BOVIN;CON__P02672;tr|A0A3Q1LVV7|A0A3Q1LVV7_BOVIN;tr|F6QND5|F6QND5_BOVIN	sp|P02672|FIBA_BOVIN	220	228	yes	no	2	8.4724e-08	113.93	By MS/MS	By MS/MS	By matching	1	0	3
DISGYLVGR	VAAAAQERDISGYLVG	ISGYLVGRNNANGVDL	R	D	I	G	R	N	0	1	0	1	0	0	0	2	0	1	1	0	0	0	0	1	0	0	1	1	0	9	0	978.513	tr|G5E5V0|G5E5V0_BOVIN;sp|Q2KJ83|CBPN_BOVIN;CON__Q2KJ83	tr|G5E5V0|G5E5V0_BOVIN	143	151	yes	no	2	0.00022094	98.055	By MS/MS	By matching	By MS/MS	6	0
DIVTNCEVFNLK	ASDLETPKDIVTNCEV	NCEVFNLKEHRNFSAV	K	D	I	L	K	E	0	0	2	1	1	0	1	0	0	1	1	1	0	1	0	0	1	0	0	2	0	12	0	1450.71	tr|F1MKS5|F1MKS5_BOVIN	tr|F1MKS5|F1MKS5_BOVIN	239	250	yes	yes	2;3	7.6368e-51	219.89	By MS/MS	By MS/MS	By MS/MS	5.2	0.4
DKAQSVYQELLAQEDR	TETYQQWKDKAQSVYQ	ELLAQEDRSGFQRLQK	K	D	K	D	R	S	2	1	0	2	0	3	2	0	0	0	2	1	0	0	0	1	0	0	1	1	0	16	1	1891.93	tr|E1BNR0|E1BNR0_BOVIN;tr|A0A3Q1MFR4|A0A3Q1MFR4_BOVIN	tr|E1BNR0|E1BNR0_BOVIN	4139	4154	yes	no	3	0.044759	50.956	By matching	By matching	By MS/MS	4	0
DKATCVEK	NHAVVSRKDKATCVEK	DKATCVEKILNKQQDD	K	D	K	E	K	I	1	0	0	1	1	0	1	0	0	0	0	2	0	0	0	0	1	0	0	1	0	8	1	949.454	tr|G3X6N3|G3X6N3_BOVIN;CON__Q0IIK2;sp|Q29443|TRFE_BOVIN;CON__Q29443	CON__Q0IIK2	618	625	no	no	2;3;4	0.0029722	119.22	By MS/MS	By MS/MS	By MS/MS	4.2	0.4
DKDDFFTR	NLDDFFHRDKDDFFTR	DKDDFFTRSSHEFDGR	R	D	K	T	R	S	0	1	0	3	0	0	0	0	0	0	0	1	0	2	0	0	1	0	0	0	0	8	1	1042.47	sp|P02672|FIBA_BOVIN;CON__P02672;tr|A0A3Q1LVV7|A0A3Q1LVV7_BOVIN;tr|F6QND5|F6QND5_BOVIN	sp|P02672|FIBA_BOVIN	509	516	yes	no	2;3	0.0052233	97.597	By MS/MS	By MS/MS	By MS/MS	4	0
DKHADPDFTK	GLEDFLSKDKHADPDF	HADPDFTKKLWAYLTI	K	D	K	T	K	K	1	0	0	3	0	0	0	0	1	0	0	2	0	1	1	0	1	0	0	0	0	10	1	1172.55	tr|A0A3Q1LK49|A0A3Q1LK49_BOVIN;tr|A5D7R6|A5D7R6_BOVIN;CON__Q9TRI1	tr|A0A3Q1LK49|A0A3Q1LK49_BOVIN	528	537	yes	no	4	0.00041246	126.19	By MS/MS	By matching	By matching	3	0			2
DKLPYVCQFAIV	KWFDKRCRDKLPYVCQ	YVCQFAIV________	R	D	K	I	V	-	1	0	0	1	1	1	0	0	0	1	1	1	0	1	1	0	0	0	1	2	0	12	1	1451.75	sp|Q2KIS7|TETN_BOVIN;CON__Q2KIS7;tr|A0A3Q1LZS5|A0A3Q1LZS5_BOVIN;tr|A0A452DIU4|A0A452DIU4_BOVIN	sp|Q2KIS7|TETN_BOVIN	191	202	yes	no	2;3	0.0021404	95.417	By MS/MS	By MS/MS	By MS/MS	1	0	6
DKLSDSAYQSINIPVTQDMVPSAR	KIVHFGTRDKLSDSAY	QDMVPSARLLVYYIVT	R	D	K	A	R	L	2	1	1	3	0	2	0	0	0	2	1	1	1	0	2	4	1	0	1	2	0	24	1	2634.3	tr|F1MY85|F1MY85_BOVIN;CON__Q1A7A4	tr|F1MY85|F1MY85_BOVIN	516	539	yes	no	3	1.7141e-23	122.84	By MS/MS	By MS/MS	By matching	6	0
DKPDNFQLFQSPHGK	HAQEHFGKDKPDNFQL	LFQSPHGKDLLFKDSA	K	D	K	G	K	D	0	0	1	2	0	2	0	1	1	0	1	2	0	2	2	1	0	0	0	0	0	15	1	1756.85	tr|G3X6N3|G3X6N3_BOVIN;CON__Q0IIK2;sp|Q29443|TRFE_BOVIN;CON__Q29443	CON__Q0IIK2	300	314	no	no	2;3;4;5	5.5462e-42	194.58	By MS/MS	By MS/MS	By MS/MS	4.33	2.05	1	5
DKPPPNIELTGR	ESRPACDKDKPPPNIE	PNIELTGRGYNALTGQ	K	D	K	G	R	G	0	1	1	1	0	0	1	1	0	1	1	1	0	0	3	0	1	0	0	0	0	12	1	1335.71	tr|A0A3Q1MP40|A0A3Q1MP40_BOVIN;tr|A0A3Q1LI40|A0A3Q1LI40_BOVIN;tr|F1N045|F1N045_BOVIN;sp|Q29RQ1|CO7_BOVIN;CON__Q29RQ1	tr|A0A3Q1MP40|A0A3Q1MP40_BOVIN	104	115	no	no	3	0.00070955	94.487	By MS/MS	By MS/MS	By MS/MS	4.25	0.433
DKSSVLEK	KVTVQLMRDKSSVLEK	DKSSVLEKHQVSTKEP	R	D	K	E	K	H	0	0	0	1	0	0	1	0	0	0	1	2	0	0	0	2	0	0	0	1	0	8	1	904.487	sp|Q2KIT0|HP20_BOVIN;CON__Q2KIT0	sp|Q2KIT0|HP20_BOVIN	134	141	yes	no	2;3	0.001659	125.75	By MS/MS	By MS/MS	By MS/MS	5.14	0.35
DKVSSFFNTLK	SFLEKDLRDKVSSFFN	SSFFNTLKEKESQAPA	R	D	K	L	K	E	0	0	1	1	0	0	0	0	0	0	1	2	0	2	0	2	1	0	0	1	0	11	1	1284.67	tr|F1N3Q7|F1N3Q7_BOVIN;sp|Q32PJ2|APOA4_BOVIN;CON__Q32PJ2	tr|F1N3Q7|F1N3Q7_BOVIN	434	444	yes	no	2;3;4	6.2956e-19	180.09	By MS/MS	By MS/MS	By MS/MS	3	0			9
DKVTAWK	NAFTGDIKDKVTAWKQ	KDKVTAWKQYRKAAIS	K	D	K	W	K	Q	1	0	0	1	0	0	0	0	0	0	0	2	0	0	0	0	1	1	0	1	0	7	1	846.46	tr|F1MMP5|F1MMP5_BOVIN;sp|Q0VCM5|ITIH1_BOVIN;CON__Q0VCM5;tr|A0A3Q1LVM5|A0A3Q1LVM5_BOVIN;tr|A0A3Q1LW96|A0A3Q1LW96_BOVIN	tr|F1MMP5|F1MMP5_BOVIN	110	116	no	no	3	0.074795	64.711	By MS/MS	By matching	By matching	1	0	2
DKYILQGVTSWGLGCAR	GPLVCFEKDKYILQGV	SWGLGCARPNKPGVYV	K	D	K	A	R	P	1	1	0	1	1	1	0	3	0	1	2	1	0	0	0	1	1	1	1	1	0	17	1	1922.97	tr|E1B726|E1B726_BOVIN;sp|P06868|PLMN_BOVIN;CON__P06868	sp|P06868|PLMN_BOVIN	772	788	no	no	3	6.6657e-19	148.26	By MS/MS	By MS/MS	By MS/MS	2.25	0.433		3	1
DLAPNNVDFAFTLYK	MSTRNPHRDLAPNNVD	DFAFTLYKHLVASAPG	R	D	L	Y	K	H	2	0	2	2	0	0	0	0	0	0	2	1	0	2	1	0	1	0	1	1	0	15	0	1726.86	sp|E1BF81|CBG_BOVIN;CON__ENSEMBL:ENSBTAP00000023402	sp|E1BF81|CBG_BOVIN	37	51	yes	no	3	5.4079e-21	153.94	By MS/MS	By MS/MS	By matching	6	0
DLASIAR	PIQSIFTRDLASIARL	RDLASIARLRIAKGGV	R	D	L	A	R	L	2	1	0	1	0	0	0	0	0	1	1	0	0	0	0	1	0	0	0	0	0	7	0	744.413	tr|F1N3A1|F1N3A1_BOVIN;CON__Q28194;tr|A0A3Q1MQV3|A0A3Q1MQV3_BOVIN;sp|Q28178|TSP1_BOVIN	tr|F1N3A1|F1N3A1_BOVIN	190	196	yes	no	2	0.014315	116.88	By MS/MS	By matching	By matching	4.25	0.433
DLASLGR	YEKDKVCKDLASLGRD	KDLASLGRDDFTSLSM	K	D	L	G	R	D	1	1	0	1	0	0	0	1	0	0	2	0	0	0	0	1	0	0	0	0	0	7	0	730.397	tr|F1N5M2|F1N5M2_BOVIN;CON__ENSEMBL:ENSBTAP00000018229;sp|Q3MHN5|VTDB_BOVIN;CON__Q3MHN5	tr|F1N5M2|F1N5M2_BOVIN	31	37	no	no	1;2	1.5674e-08	165.11	By MS/MS	By MS/MS	By MS/MS	4.33	0.471
DLASLGRDDFTSLSMVLYSR	YEKDKVCKDLASLGRD	LSMVLYSRKFPSGTFE	K	D	L	S	R	K	1	2	0	3	0	0	0	1	0	0	4	0	1	1	0	4	1	0	1	1	0	20	1	2245.1	tr|F1N5M2|F1N5M2_BOVIN;CON__ENSEMBL:ENSBTAP00000018229	tr|F1N5M2|F1N5M2_BOVIN	31	50	yes	no	2;3;4	0	352.05	By MS/MS	By MS/MS	By MS/MS	1	0	10
DLCETVK	NLIAIDSKDLCETVKW	KDLCETVKWLILEKQK	K	D	L	V	K	W	0	0	0	1	1	0	1	0	0	0	1	1	0	0	0	0	1	0	0	1	0	7	0	863.406	sp|Q2UVX4|CO3_BOVIN;CON__Q2UVX4;tr|G3X7A5|G3X7A5_BOVIN;tr|A0A3Q1M2B2|A0A3Q1M2B2_BOVIN;tr|A0A3Q1MHV6|A0A3Q1MHV6_BOVIN;tr|A0A3Q1MGT0|A0A3Q1MGT0_BOVIN	sp|Q2UVX4|CO3_BOVIN	1098	1104	yes	no	2;3	0.010426	120.46	By MS/MS	By MS/MS	By MS/MS	2.8	0.748		4	4
DLCETVKWLILEK	NLIAIDSKDLCETVKW	VKWLILEKQKPDGIFQ	K	D	L	E	K	Q	0	0	0	1	1	0	2	0	0	1	3	2	0	0	0	0	1	1	0	1	0	13	1	1645.87	sp|Q2UVX4|CO3_BOVIN;CON__Q2UVX4;tr|G3X7A5|G3X7A5_BOVIN;tr|A0A3Q1M2B2|A0A3Q1M2B2_BOVIN;tr|A0A3Q1MHV6|A0A3Q1MHV6_BOVIN;tr|A0A3Q1MGT0|A0A3Q1MGT0_BOVIN	sp|Q2UVX4|CO3_BOVIN	1098	1110	yes	no	3	6.3711e-09	104.94	By MS/MS	By matching	By matching	2	0		1
DLDLLSPSAFK	DSEDVTLRDLDLLSPS	LLSPSAFKIIMGKLRR	R	D	L	F	K	I	1	0	0	2	0	0	0	0	0	0	3	1	0	1	1	2	0	0	0	0	0	11	0	1204.63	tr|A0A3Q1MG08|A0A3Q1MG08_BOVIN	tr|A0A3Q1MG08|A0A3Q1MG08_BOVIN	505	515	yes	yes	3	0.048136	60.255	By matching	By MS/MS	By matching	6	0
DLEEVKQK	SLRQEMHKDLEEVKQK	DLEEVKQKVQPYLDEF	K	D	L	Q	K	V	0	0	0	1	0	1	2	0	0	0	1	2	0	0	0	0	0	0	0	1	0	8	1	987.524	sp|P15497|APOA1_BOVIN;CON__P15497;tr|A0A3Q1MJJ4|A0A3Q1MJJ4_BOVIN	sp|P15497|APOA1_BOVIN	112	119	yes	no	2;3	0.0045169	115.71	By MS/MS	By MS/MS	By matching	4	0
DLEWNTWGMFSR	TEHTAFRRDLEWNTWG	NTWGMFSRDQPPGYKK	R	D	L	S	R	D	0	1	1	1	0	0	1	1	0	0	1	0	1	1	0	1	1	2	0	0	0	12	0	1540.68	tr|G3N3S2|G3N3S2_BOVIN;tr|A0A3Q1M320|A0A3Q1M320_BOVIN;tr|A0A3Q1LPZ8|A0A3Q1LPZ8_BOVIN;tr|A0A3Q1NCF4|A0A3Q1NCF4_BOVIN;tr|A0A3Q1MAS2|A0A3Q1MAS2_BOVIN;tr|G3MY87|G3MY87_BOVIN;tr|A0A3Q1M6D9|A0A3Q1M6D9_BOVIN;tr|A0A3Q1LU98|A0A3Q1LU98_BOVIN;tr|A0A3Q1LQ36|A0A3Q1LQ36_BOVIN;tr|A0A3Q1LSJ0|A0A3Q1LSJ0_BOVIN	tr|G3N3S2|G3N3S2_BOVIN	1117	1128	yes	no	2	0.00025285	122.1	By MS/MS	By MS/MS	By matching	6	0
DLFHCVSFTLPR	FTDVVAEKDLFHCVSF	CVSFTLPRSPTSQEVM	K	D	L	P	R	S	0	1	0	1	1	0	0	0	1	0	2	0	0	2	1	1	1	0	0	1	0	12	0	1490.73	sp|Q7SIH1|A2MG_BOVIN;CON__ENSEMBL:ENSBTAP00000024146	sp|Q7SIH1|A2MG_BOVIN	82	93	yes	no	2;3	1.56e-50	210.15	By MS/MS	By MS/MS	By MS/MS	2.7	1.19		6	3
DLFSGLIGPLIVCR	YSTVDRVKDLFSGLIG	IGPLIVCRKHYLKVFN	K	D	L	C	R	K	0	1	0	1	1	0	0	2	0	2	3	0	0	1	1	1	0	0	0	1	0	14	0	1558.85	tr|A0A3Q1NJB1|A0A3Q1NJB1_BOVIN;tr|F1N076|F1N076_BOVIN;tr|A0A3Q1LQ81|A0A3Q1LQ81_BOVIN;tr|A0A3Q1MI22|A0A3Q1MI22_BOVIN;tr|A0A3Q1LR93|A0A3Q1LR93_BOVIN;CON__ENSEMBL:ENSBTAP00000031900	CON__ENSEMBL:ENSBTAP00000031900	887	900	no	no	2;3	2.4143e-84	232.83	By MS/MS	By MS/MS	By matching	3	0			4
DLFSGLIGPLIVCRK	YSTVDRVKDLFSGLIG	GPLIVCRKHYLKVFNP	K	D	L	R	K	H	0	1	0	1	1	0	0	2	0	2	3	1	0	1	1	1	0	0	0	1	0	15	1	1686.95	tr|A0A3Q1NJB1|A0A3Q1NJB1_BOVIN;tr|F1N076|F1N076_BOVIN;tr|A0A3Q1LQ81|A0A3Q1LQ81_BOVIN;tr|A0A3Q1MI22|A0A3Q1MI22_BOVIN;tr|A0A3Q1LR93|A0A3Q1LR93_BOVIN;CON__ENSEMBL:ENSBTAP00000031900	CON__ENSEMBL:ENSBTAP00000031900	887	901	no	no	3	0.00085677	67.102	By matching	By matching	By MS/MS	6	0
DLGEEHFK	SEIAHRFKDLGEEHFK	DLGEEHFKGLVLIAFS	K	D	L	F	K	G	0	0	0	1	0	0	2	1	1	0	1	1	0	1	0	0	0	0	0	0	0	8	0	973.451	tr|A0A140T897|A0A140T897_BOVIN;sp|P02769|ALBU_BOVIN;CON__P02769;tr|A0A3Q1LNN7|A0A3Q1LNN7_BOVIN	tr|A0A140T897|A0A140T897_BOVIN	37	44	yes	no	2;3	1.917e-14	180.45	By MS/MS	By MS/MS	By MS/MS	3.29	1.04		10	8
DLHFLEELQLGHNR	GLRPRTFKDLHFLEEL	ELQLGHNRLRQLPEEA	K	D	L	N	R	L	0	1	1	1	0	1	2	1	2	0	4	0	0	1	0	0	0	0	0	0	0	14	0	1719.87	tr|Q09TE3|Q09TE3_BOVIN	tr|Q09TE3|Q09TE3_BOVIN	317	330	yes	yes	4	2.3939e-17	163.33	By MS/MS	By matching	By MS/MS	4.67	0.471
DLHSGLIGPILICR	FSDVDLEKDLHSGLIG	IGPILICRVDTLSAAH	K	D	L	C	R	V	0	1	0	1	1	0	0	2	1	3	3	0	0	0	1	1	0	0	0	0	0	14	0	1562.86	tr|G5E5W1|G5E5W1_BOVIN	tr|G5E5W1|G5E5W1_BOVIN	1837	1850	yes	yes	3	4.7623e-10	139.48	By matching	By MS/MS	By MS/MS	2	0		3
DLKPAIVK	VLQDIPVRDLKPAIVK	DLKPAIVKVYDYYETD	R	D	L	V	K	V	1	0	0	1	0	0	0	0	0	1	1	2	0	0	1	0	0	0	0	1	0	8	1	882.554	sp|Q7SIH1|A2MG_BOVIN;CON__ENSEMBL:ENSBTAP00000024146;tr|A0A452DI08|A0A452DI08_BOVIN;tr|A0A3Q1LMP7|A0A3Q1LMP7_BOVIN	sp|Q7SIH1|A2MG_BOVIN	1477	1484	yes	no	2	0.00096857	103.55	By MS/MS	By MS/MS	By MS/MS	1.25	0.433	3	1
DLLASVTAPQK	PDIHGTYKDLLASVTA	ASVTAPQKNLKSASRI	K	D	L	Q	K	N	2	0	0	1	0	1	0	0	0	0	2	1	0	0	1	1	1	0	0	1	0	11	0	1141.63	sp|Q95121|PEDF_BOVIN;CON__Q95121	sp|Q95121|PEDF_BOVIN	122	132	yes	no	2;3	1.2065e-20	186.46	By MS/MS	By MS/MS	By matching	1	0	4
DLLFKDSADGFLK	LFQSPHGKDLLFKDSA	DSADGFLKIPSKMDFE	K	D	L	L	K	I	1	0	0	3	0	0	0	1	0	0	3	2	0	2	0	1	0	0	0	0	0	13	1	1467.76	tr|G3X6N3|G3X6N3_BOVIN;CON__Q0IIK2;sp|Q29443|TRFE_BOVIN;CON__Q29443	CON__Q0IIK2	315	327	no	no	2;3;4	1.4182e-26	179.56	By MS/MS	By MS/MS	By MS/MS	3.86	2.47	6
DLLFRDDTK	CLFQSNSKDLLFRDDT	LLFRDDTKCLASIAKK	K	D	L	T	K	C	0	1	0	3	0	0	0	0	0	0	2	1	0	1	0	0	1	0	0	0	0	9	1	1121.57	tr|G3X6N3|G3X6N3_BOVIN;CON__Q0IIK2;sp|Q29443|TRFE_BOVIN;CON__Q29443	CON__Q0IIK2	654	662	no	no	2;3	2.2539e-41	210.08	By MS/MS	By MS/MS	By MS/MS	4.71	0.749
DLLFSDDTECLANLQDR	QLFKSPAKDLLFSDDT	CLANLQDRTTYQKYLG	K	D	L	D	R	T	1	1	1	4	1	1	1	0	0	0	4	0	0	1	0	1	1	0	0	0	0	17	0	2023.92	tr|A0A3Q1NEQ0|A0A3Q1NEQ0_BOVIN;tr|E1BI82|E1BI82_BOVIN;tr|A0A3Q1MUV9|A0A3Q1MUV9_BOVIN;CON__Q2HJF0	tr|A0A3Q1NEQ0|A0A3Q1NEQ0_BOVIN	652	668	no	no	2;3	9.9754e-66	211.57	By MS/MS	By MS/MS	By MS/MS	2.33	0.471		2	1
DLLFTDAAIGFLR	LFYSPHGKDLLFTDAA	DAAIGFLRVPPKMDAK	K	D	L	L	R	V	2	1	0	2	0	0	0	1	0	1	3	0	0	2	0	0	1	0	0	0	0	13	0	1450.78	tr|A0A3Q1NEQ0|A0A3Q1NEQ0_BOVIN;tr|E1BI82|E1BI82_BOVIN;tr|A0A3Q1MUV9|A0A3Q1MUV9_BOVIN	tr|A0A3Q1NEQ0|A0A3Q1NEQ0_BOVIN	311	323	yes	no	2;3	8.1971e-101	250.13	By MS/MS	By MS/MS	By matching	1	0	4
DLLFTDSAIGFLR	LFYSPHGKDLLFTDSA	DSAIGFLRVPPKMDAK	K	D	L	L	R	V	1	1	0	2	0	0	0	1	0	1	3	0	0	2	0	1	1	0	0	0	0	13	0	1466.78	CON__Q2HJF0	CON__Q2HJF0	311	323	yes	yes	2	3.3325e-139	274.8	By MS/MS	By MS/MS	By MS/MS	1	0	3
DLLPDNGVYIDSFTLPER	EGIAVISKDLLPDNGV	DSFTLPERISIGTWTI	K	D	L	E	R	I	0	1	1	3	0	0	1	1	0	1	3	0	0	1	2	1	1	0	1	1	0	18	0	2063.02	tr|E1B805|E1B805_BOVIN;tr|A0A3Q1M3A4|A0A3Q1M3A4_BOVIN	tr|E1B805|E1B805_BOVIN	186	203	yes	no	2;3	1.1706e-41	180.02	By MS/MS	By MS/MS	By MS/MS	4	0
DLPQAQR	VEELSKTKDLPQAQRM	KDLPQAQRMNSLLGCA	K	D	L	Q	R	M	1	1	0	1	0	2	0	0	0	0	1	0	0	0	1	0	0	0	0	0	0	7	0	826.43	sp|Q3SZV7|HEMO_BOVIN;tr|A0A452DI25|A0A452DI25_BOVIN;CON__Q3SZV7	sp|Q3SZV7|HEMO_BOVIN	440	446	yes	no	2	1.6617e-08	164.52	By MS/MS	By MS/MS	By MS/MS	2.44	0.831	1	4	3
DLQEDTGVFTCR	EVLYNAQRDLQEDTGV	DTGVFTCRVPGNYHFL	R	D	L	C	R	V	0	1	0	2	1	1	1	1	0	0	1	0	0	1	0	0	2	0	0	1	0	12	0	1439.64	sp|Q2KIT0|HP20_BOVIN;CON__Q2KIT0	sp|Q2KIT0|HP20_BOVIN	98	109	yes	no	2;3	3.9319e-112	264.28	By MS/MS	By MS/MS	By MS/MS	2.14	0.35		6	1
DLQFVEVTDVK	SDKVPPPRDLQFVEVT	FVEVTDVKITIMWTPP	R	D	L	V	K	I	0	0	0	2	0	1	1	0	0	0	1	1	0	1	0	0	1	0	0	3	0	11	0	1291.67	sp|P07589|FINC_BOVIN;tr|G5E5A8|G5E5A8_BOVIN;tr|G5E5B0|G5E5B0_BOVIN;tr|G5E5A9|G5E5A9_BOVIN;tr|A0A3Q1NHX9|A0A3Q1NHX9_BOVIN;tr|A0A3Q1M4K6|A0A3Q1M4K6_BOVIN	sp|P07589|FINC_BOVIN	913	923	yes	no	2;3	0.00046841	109.16	By MS/MS	By MS/MS	By matching	3.2	0.4			4
DLQLSDVFLK	LNFTMKTKDLQLSDVF	QLSDVFLKALNHLPLE	K	D	L	L	K	A	0	0	0	2	0	1	0	0	0	0	3	1	0	1	0	1	0	0	0	1	0	10	0	1176.64	tr|F1MM86|F1MM86_BOVIN;sp|Q29RU4|CO6_BOVIN;tr|A0A3Q1LM32|A0A3Q1LM32_BOVIN	tr|F1MM86|F1MM86_BOVIN	331	340	yes	no	2;3	4.9275e-05	138.76	By MS/MS	By MS/MS	By MS/MS	5.71	0.452
DLRDKVSSFFNTLK	DHLSFLEKDLRDKVSS	SSFFNTLKEKESQAPA	K	D	L	L	K	E	0	1	1	2	0	0	0	0	0	0	2	2	0	2	0	2	1	0	0	1	0	14	2	1668.88	tr|F1N3Q7|F1N3Q7_BOVIN;sp|Q32PJ2|APOA4_BOVIN;CON__Q32PJ2	tr|F1N3Q7|F1N3Q7_BOVIN	431	444	yes	no	4	2.6372e-12	146.48	By MS/MS	By matching	By matching	6	0
DLTDYLMK	LRLDLAGRDLTDYLMK	DLTDYLMKILTERGYS	R	D	L	M	K	I	0	0	0	2	0	0	0	0	0	0	2	1	1	0	0	0	1	0	1	0	0	8	0	997.479	tr|F1MRD0|F1MRD0_BOVIN;sp|P63258|ACTG_BOVIN;sp|P60712|ACTB_BOVIN;tr|A0A452DJE4|A0A452DJE4_BOVIN;tr|G8JKX4|G8JKX4_BOVIN;sp|Q5E9B5|ACTH_BOVIN;sp|Q3ZC07|ACTC_BOVIN;sp|P68138|ACTS_BOVIN;sp|P62739|ACTA_BOVIN;tr|A0A3Q1M558|A0A3Q1M558_BOVIN;tr|A0A3Q1NKP5|A0A3Q1NKP5_BOVIN;tr|F1MKC4|F1MKC4_BOVIN	tr|F1MRD0|F1MRD0_BOVIN	184	191	yes	no	2	0.03176	95.502	By matching	By MS/MS	By MS/MS	5.33	0.471
DLVEKAK	QTVADYGKDLVEKAKG	KDLVEKAKGSELQTQA	K	D	L	A	K	G	1	0	0	1	0	0	1	0	0	0	1	2	0	0	0	0	0	0	0	1	0	7	1	801.46	sp|P81644|APOA2_BOVIN;CON__P81644	sp|P81644|APOA2_BOVIN	47	53	yes	no	2;3	0.042324	81.296	By MS/MS	By MS/MS	By matching	5	0
DLVTEEAFLGITDQETEGK	AEENRALKDLVTEEAF	TDQETEGKFVDLTGKG	K	D	L	G	K	F	1	0	0	2	0	1	4	2	0	1	2	1	0	1	0	0	3	0	0	1	0	19	0	2094	sp|O02659|MBL2_BOVIN	sp|O02659|MBL2_BOVIN	177	195	yes	yes	3	2.4689e-35	172.56	By MS/MS	By matching	By matching	2	0		2
DLVVLVR	NKKDSMVKDLVVLVRG	KDLVVLVRGGASEYVT	K	D	L	V	R	G	0	1	0	1	0	0	0	0	0	0	2	0	0	0	0	0	0	0	0	3	0	7	0	812.512	tr|F1N102|F1N102_BOVIN	tr|F1N102|F1N102_BOVIN	422	428	yes	yes	2	0.012975	117.93	By matching	By MS/MS	By MS/MS	6	0
DMNYVNPVIK	LLTNLNLKDMNYVNPV	NYVNPVIKWLSEEQRY	K	D	M	I	K	W	0	0	2	1	0	0	0	0	0	1	0	1	1	0	1	0	0	0	1	2	0	10	0	1191.6	tr|F1MY85|F1MY85_BOVIN;CON__Q1A7A4	tr|F1MY85|F1MY85_BOVIN	1263	1272	yes	no	2;3	4.1178e-22	173.28	By MS/MS	By MS/MS	By MS/MS	5.33	0.471
DMPIQAFLLYQEPVLGPVR	KAVPYPQRDMPIQAFL	EPVLGPVRGPFPIIV_	R	D	M	V	R	G	1	1	0	1	0	2	1	1	0	1	3	0	1	1	3	0	0	0	1	2	0	19	0	2185.16	CON__P02666;sp|P02666|CASB_BOVIN;tr|A0A452DHW7|A0A452DHW7_BOVIN	CON__P02666	184	202	yes	no	3	7.44e-29	152.9	By MS/MS	By matching	By matching	1	0	2
DMSGSPASGIPVK	FLLQALVRDMSGSPAS	PASGIPVKVSAKLFSG	R	D	M	V	K	V	1	0	0	1	0	0	0	2	0	1	0	1	1	0	2	3	0	0	0	1	0	13	0	1244.61	CON__ENSEMBL:ENSBTAP00000007350;tr|F1MVK1|F1MVK1_BOVIN	CON__ENSEMBL:ENSBTAP00000007350	392	404	yes	no	2;3	1.1663e-26	182.89	By MS/MS	By MS/MS	By MS/MS	5	0
DMSGSPASGIPVKVSAK	FLLQALVRDMSGSPAS	IPVKVSAKLFSGSTSK	R	D	M	A	K	L	2	0	0	1	0	0	0	2	0	1	0	2	1	0	2	4	0	0	0	2	0	17	1	1629.84	CON__ENSEMBL:ENSBTAP00000007350;tr|F1MVK1|F1MVK1_BOVIN	CON__ENSEMBL:ENSBTAP00000007350	392	408	yes	no	3	1.9221e-95	236.16	By MS/MS	By MS/MS	By MS/MS	1	0	3
DMSGSPASSIPVK	FLLQALVRDMSGSPAS	PASSIPVKVSAKLFSG	R	D	M	V	K	V	1	0	0	1	0	0	0	1	0	1	0	1	1	0	2	4	0	0	0	1	0	13	0	1274.62	tr|E1BH06|E1BH06_BOVIN;CON__P01030	tr|E1BH06|E1BH06_BOVIN	391	403	yes	no	2;3	1.8292e-26	180.84	By MS/MS	By MS/MS	By MS/MS	5	0
DMSGSPASSIPVKVSAK	FLLQALVRDMSGSPAS	IPVKVSAKLFSGSTSK	R	D	M	A	K	L	2	0	0	1	0	0	0	1	0	1	0	2	1	0	2	5	0	0	0	2	0	17	1	1659.85	tr|E1BH06|E1BH06_BOVIN;CON__P01030	tr|E1BH06|E1BH06_BOVIN	391	407	yes	no	3	2.8934e-54	198.96	By MS/MS	By matching	By MS/MS	1	0	2
DMYSFLQDMGLK	PVSNTNEKDMYSFLQD	FLQDMGLKAFTNSKIH	K	D	M	L	K	A	0	0	0	2	0	1	0	1	0	0	2	1	2	1	0	1	0	0	1	0	0	12	0	1446.65	sp|Q7SIH1|A2MG_BOVIN;CON__ENSEMBL:ENSBTAP00000024146	sp|Q7SIH1|A2MG_BOVIN	667	678	yes	no	2;3	1.2591e-111	258.78	By MS/MS	By MS/MS	By matching	2.11	0.737	2	4	3
DNCCILDER	CLAYVATRDNCCILDE	NCCILDERFGSYCPTT	R	D	N	E	R	F	0	1	1	2	2	0	1	0	0	1	1	0	0	0	0	0	0	0	0	0	0	9	0	1193.48	tr|Q3SZZ9|Q3SZZ9_BOVIN;tr|F1MGU7|F1MGU7_BOVIN;sp|P12799|FIBG_BOVIN;tr|A0A3Q1N064|A0A3Q1N064_BOVIN	tr|Q3SZZ9|Q3SZZ9_BOVIN	30	38	yes	no	2	9.8004e-08	113.03	By MS/MS	By matching	By MS/MS	1	0	2
DNCFNSPMK	FPLEVVQKDNCFNSPM	NCFNSPMKLPVHKLYL	K	D	N	M	K	L	0	0	2	1	1	0	0	0	0	0	0	1	1	1	1	1	0	0	0	0	0	9	0	1111.44	tr|F6PSK5|F6PSK5_BOVIN;tr|A0A3Q1MKU4|A0A3Q1MKU4_BOVIN;tr|A0A3Q1LQK2|A0A3Q1LQK2_BOVIN;tr|E1BFL8|E1BFL8_BOVIN	tr|F6PSK5|F6PSK5_BOVIN	135	143	yes	no	2	0.047815	87.184	By matching	By MS/MS	By matching	4	0
DNMKWCGTTQNYDADQK	DCTSEGRRDNMKWCGT	QNYDADQKFGFCPMAA	R	D	N	Q	K	F	1	0	2	3	1	2	0	1	0	0	0	2	1	0	0	0	2	1	1	0	0	17	1	2073.85	sp|P07589|FINC_BOVIN;tr|G5E5A8|G5E5A8_BOVIN;tr|G5E5B0|G5E5B0_BOVIN;tr|G5E5A9|G5E5A9_BOVIN;tr|A0A3Q1NHX9|A0A3Q1NHX9_BOVIN;tr|A0A3Q1M4K6|A0A3Q1M4K6_BOVIN	sp|P07589|FINC_BOVIN	442	458	yes	no	3	0.00051365	73.138	By matching	By matching	By MS/MS	4	0
DNPMKFPCQR	KCCEDGMRDNPMKFPC	PMKFPCQRRAQFILQG	R	D	N	Q	R	R	0	1	1	1	1	1	0	0	0	0	0	1	1	1	2	0	0	0	0	0	0	10	1	1291.58	sp|Q2UVX4|CO3_BOVIN;CON__Q2UVX4;tr|G3X7A5|G3X7A5_BOVIN;tr|A0A3Q1M2B2|A0A3Q1M2B2_BOVIN;tr|A0A3Q1MHV6|A0A3Q1MHV6_BOVIN;tr|A0A3Q1MGT0|A0A3Q1MGT0_BOVIN	sp|Q2UVX4|CO3_BOVIN	698	707	yes	no	2;3	6.3331e-08	157.49	By MS/MS	By MS/MS	By MS/MS	5	1.75	2
DNPQTHYYAVAVVK	VAEFHGTKDNPQTHYY	YYAVAVVKKDTDFKLN	K	D	N	V	K	K	2	0	1	1	0	1	0	0	1	0	0	1	0	0	1	0	1	0	2	3	0	14	0	1603.8	tr|G3X6N3|G3X6N3_BOVIN;CON__Q0IIK2;sp|Q29443|TRFE_BOVIN;CON__Q29443	CON__Q0IIK2	107	120	no	no	2;3;4	8.5689e-94	226.24	By MS/MS	By MS/MS	By MS/MS	4.28	1.88	6	4	4
DNPQTHYYAVAVVKK	VAEFHGTKDNPQTHYY	YAVAVVKKDTDFKLNE	K	D	N	K	K	D	2	0	1	1	0	1	0	0	1	0	0	2	0	0	1	0	1	0	2	3	0	15	1	1731.89	tr|G3X6N3|G3X6N3_BOVIN;CON__Q0IIK2;sp|Q29443|TRFE_BOVIN;CON__Q29443	CON__Q0IIK2	107	121	no	no	2;3;4	2.0463e-110	244.05	By MS/MS	By MS/MS	By MS/MS	3	2.19	7	4	1
DNSIYIVANIGDKK	QRLSCLAKDNSIYIVA	VANIGDKKSCNASDPQ	K	D	N	K	K	S	1	0	2	2	0	0	0	1	0	3	0	2	0	0	0	1	0	0	1	1	0	14	1	1548.81	tr|A0A140T891|A0A140T891_BOVIN;sp|Q58CQ9|VNN1_BOVIN	tr|A0A140T891|A0A140T891_BOVIN	131	144	yes	no	3	0.0038667	79.393	By matching	By MS/MS	By matching	1	0	1
DNSKSQVSLSVSSVTPEDTATYYCAK	KSRLSITKDNSKSQVS	TATYYCAKDTVRGNQC	K	D	N	A	K	D	2	0	1	2	1	1	1	0	0	0	1	2	0	0	1	6	3	0	2	3	0	26	1	2836.31	tr|G3MWT1|G3MWT1_BOVIN;tr|A0A3Q1LLT0|A0A3Q1LLT0_BOVIN;tr|A0A3Q1MFI7|A0A3Q1MFI7_BOVIN;tr|A0A3Q1MIL5|A0A3Q1MIL5_BOVIN;tr|A0A3Q1M0K3|A0A3Q1M0K3_BOVIN;tr|A0A3Q1ML26|A0A3Q1ML26_BOVIN	tr|A0A3Q1MFI7|A0A3Q1MFI7_BOVIN	98	123	no	no	4	9.7101e-141	237.95	By matching	By matching	By MS/MS	5	0
DNVGWYQQVPGSGLR	GSSSNIGRDNVGWYQQ	QVPGSGLRTIIYSSSS	R	D	N	L	R	T	0	1	1	1	0	2	0	3	0	0	1	0	0	0	1	1	0	1	1	2	0	15	0	1674.81	CON__Q1RMN8	CON__Q1RMN8	51	65	yes	yes	2	1.1599e-11	106.93	By MS/MS	By matching	By matching	5	0
DNVVVFGK	VGPNSVSRDNVVVFGK	DNVVVFGKVITNQENV	R	D	N	G	K	V	0	0	1	1	0	0	0	1	0	0	0	1	0	1	0	0	0	0	0	3	0	8	0	876.471	sp|Q5E9E3|C1QA_BOVIN	sp|Q5E9E3|C1QA_BOVIN	128	135	yes	yes	2	0.0096091	113.62	By MS/MS	By MS/MS	By MS/MS	5.25	0.433
DPDPNSAECLHVR	GALDTHRRDPDPNSAE	SAECLHVRCRGLETSL	R	D	P	V	R	C	1	1	1	2	1	0	1	0	1	0	1	0	0	0	2	1	0	0	0	1	0	13	0	1508.67	tr|A0A3Q1MIF4|A0A3Q1MIF4_BOVIN;tr|A0A3Q1MF14|A0A3Q1MF14_BOVIN;CON__Q32PI4;tr|A0A3Q1LGM4|A0A3Q1LGM4_BOVIN;tr|A0A3Q1N461|A0A3Q1N461_BOVIN;tr|F1N4M7|F1N4M7_BOVIN;tr|A0A3Q1M2A8|A0A3Q1M2A8_BOVIN	tr|A0A3Q1MIF4|A0A3Q1MIF4_BOVIN	193	205	yes	no	2;3	5.9574e-85	237.48	By MS/MS	By MS/MS	By MS/MS	1.57	0.495	3	4
DPERTVR	________________	________________	-	D	P	V	R	W	0	2	0	1	0	0	1	0	0	0	0	0	0	0	1	0	1	0	0	1	0	7	1	871.451	CON__Q29443	CON__Q29443	1	7	yes	yes	3	0.0059789	102.95	By MS/MS	By MS/MS	By MS/MS	1.5	0.5	3	3
DPKDFADR	EICEAFRKDPKDFADR	DPKDFADRFMYEYSIN	K	D	P	D	R	F	1	1	0	3	0	0	0	0	0	0	0	1	0	1	1	0	0	0	0	0	0	8	1	962.446	tr|F1N5M2|F1N5M2_BOVIN;CON__ENSEMBL:ENSBTAP00000018229;tr|A0A3Q1MKX8|A0A3Q1MKX8_BOVIN;tr|A0A3Q1LQ02|A0A3Q1LQ02_BOVIN;sp|Q3MHN5|VTDB_BOVIN;CON__Q3MHN5	tr|F1N5M2|F1N5M2_BOVIN	151	158	no	no	3	0.043615	70.441	By matching	By MS/MS	By matching	3	0			2
DPLTITVR	SINTQNKRDPLTITVR	DPLTITVRTKKDNIPE	R	D	P	V	R	T	0	1	0	1	0	0	0	0	0	1	1	0	0	0	1	0	2	0	0	1	0	8	0	913.523	sp|Q2UVX4|CO3_BOVIN;CON__Q2UVX4;tr|G3X7A5|G3X7A5_BOVIN;tr|A0A3Q1M2B2|A0A3Q1M2B2_BOVIN;tr|A0A3Q1MHV6|A0A3Q1MHV6_BOVIN;tr|A0A3Q1MGT0|A0A3Q1MGT0_BOVIN	sp|Q2UVX4|CO3_BOVIN	416	423	yes	no	1;2	1.6472e-13	176.6	By MS/MS	By MS/MS	By MS/MS	4.67	0.667
DPNHFRPAGLPDKY	NEWGRSGKDPNHFRPA	PAGLPDKY________	K	D	P	K	Y	-	1	1	1	2	0	0	0	1	1	0	1	1	0	1	3	0	0	0	1	0	0	14	2	1625.8	sp|P35541|SAA_BOVIN;tr|A0A452DJ43|A0A452DJ43_BOVIN;tr|E1BJF9|E1BJF9_BOVIN	sp|P35541|SAA_BOVIN	117	130	no	no	4	8.0475e-08	124.78	By matching	By MS/MS	By matching	6	0
DPSGFSPEVQK	SYSFVFARDPSGFSPE	GFSPEVQKIVRQRQEE	R	D	P	Q	K	I	0	0	0	1	0	1	1	1	0	0	0	1	0	1	2	2	0	0	0	1	0	11	0	1189.56	sp|P18902|RET4_BOVIN;tr|G1K122|G1K122_BOVIN;tr|A0A3Q1MSW9|A0A3Q1MSW9_BOVIN	sp|P18902|RET4_BOVIN	140	150	yes	no	2;3	1.1333e-18	179.95	By MS/MS	By MS/MS	By MS/MS	3.54	0.499			6
DQDFNPAVPLAENFCR	EQAKALSKDQDFNPAV	PLAENFCRNPDGDEEG	K	D	Q	C	R	N	2	1	2	2	1	1	1	0	0	0	1	0	0	2	2	0	0	0	0	1	0	16	0	1891.85	sp|P00735|THRB_BOVIN;CON__P00735;tr|A0A452DI66|A0A452DI66_BOVIN	sp|P00735|THRB_BOVIN	249	264	yes	no	2;3	4.7799e-110	249.89	By MS/MS	By MS/MS	By MS/MS	3.14	0.35			6
DQIQPLGFCDFNSK	LSIRSSRRDQIQPLGF	GFCDFNSKGFFQVVSG	R	D	Q	S	K	G	0	0	1	2	1	2	0	1	0	1	1	1	0	2	1	1	0	0	0	0	0	14	0	1667.76	sp|Q5E9E3|C1QA_BOVIN	sp|Q5E9E3|C1QA_BOVIN	181	194	yes	yes	2;3	1.6507e-27	180.49	By MS/MS	By MS/MS	By MS/MS	5	0
DQPRPAFSAVGPNSVSR	KGSPGNIKDQPRPAFS	VGPNSVSRDNVVVFGK	K	D	Q	S	R	D	2	2	1	1	0	1	0	1	0	0	0	0	0	1	3	3	0	0	0	2	0	17	1	1783.9	sp|Q5E9E3|C1QA_BOVIN	sp|Q5E9E3|C1QA_BOVIN	111	127	yes	yes	3	6.6945e-108	199.09	By MS/MS	By MS/MS	By MS/MS	5.33	0.471
DQTVIQNTDGNNNEAWAK	KGDVAFVKDQTVIQNT	NNNEAWAKNLKKENFE	K	D	Q	A	K	N	2	0	4	2	0	2	1	1	0	1	0	1	0	0	0	0	2	1	0	1	0	18	0	2016.91	tr|G3X6N3|G3X6N3_BOVIN;CON__Q0IIK2;sp|Q29443|TRFE_BOVIN;CON__Q29443	CON__Q0IIK2	561	578	no	no	2;3;4	5.3415e-140	261.76	By MS/MS	By MS/MS	By MS/MS	2.63	0.666		9	8
DQYVSPETVTVR	NGKLSVEKDQYVSPET	SPETVTVRCDPGYRMV	K	D	Q	V	R	C	0	1	0	1	0	1	1	0	0	0	0	0	0	0	1	1	2	0	1	3	0	12	0	1392.69	tr|G3N0S9|G3N0S9_BOVIN;CON__ENSEMBL:ENSBTAP00000034412	tr|G3N0S9|G3N0S9_BOVIN	100	111	yes	no	2;3	3.1414e-51	220.48	By MS/MS	By MS/MS	By MS/MS	3.08	1.21		6	3
DRAVDLIQK	SMLPPETKDRAVDLIQ	RAVDLIQKGYTRIQEF	K	D	R	Q	K	G	1	1	0	2	0	1	0	0	0	1	1	1	0	0	0	0	0	0	0	1	0	9	1	1056.59	tr|E1BH06|E1BH06_BOVIN;CON__P01030;CON__ENSEMBL:ENSBTAP00000007350;tr|F1MVK1|F1MVK1_BOVIN;sp|P01030|CO4_BOVIN	CON__ENSEMBL:ENSBTAP00000007350	1042	1050	no	no	3	0.00058452	115.91	By MS/MS	By MS/MS	By MS/MS	5.25	0.433
DRAVDLIQKGYTR	SMLPPETKDRAVDLIQ	LIQKGYTRIQEFRKRD	K	D	R	T	R	I	1	2	0	2	0	1	0	1	0	1	1	1	0	0	0	0	1	0	1	1	0	13	2	1533.83	tr|E1BH06|E1BH06_BOVIN;CON__P01030;CON__ENSEMBL:ENSBTAP00000007350;tr|F1MVK1|F1MVK1_BOVIN;sp|P01030|CO4_BOVIN	CON__ENSEMBL:ENSBTAP00000007350	1042	1054	no	no	4	0.065689	51.771	By matching	By matching	By MS/MS	1	0	1
DRYQYGEEVTYDCDEGFGTDGPASIR	NGVVSHKKDRYQYGEE	TDGPASIRCLGGEWSR	K	D	R	I	R	C	1	2	0	4	1	1	3	4	0	1	0	0	0	1	1	1	2	0	3	1	0	26	1	2999.25	sp|Q28085|CFAH_BOVIN;CON__Q28085	sp|Q28085|CFAH_BOVIN	955	980	yes	no	3;4	0	322.59	By matching	By MS/MS	By MS/MS	1.8	0.748	2	2	1
DSADGFLK	HGKDLLFKDSADGFLK	DSADGFLKIPSKMDFE	K	D	S	L	K	I	1	0	0	2	0	0	0	1	0	0	1	1	0	1	0	1	0	0	0	0	0	8	0	851.403	tr|G3X6N3|G3X6N3_BOVIN;CON__Q0IIK2;sp|Q29443|TRFE_BOVIN;CON__Q29443	CON__Q0IIK2	320	327	no	no	2;3	0.0018777	113.41	By MS/MS	By MS/MS	By MS/MS	3.25	0.433			9
DSADGFLKIPSK	HGKDLLFKDSADGFLK	GFLKIPSKMDFELYLG	K	D	S	S	K	M	1	0	0	2	0	0	0	1	0	1	1	2	0	1	1	2	0	0	0	0	0	12	1	1276.67	tr|G3X6N3|G3X6N3_BOVIN;CON__Q0IIK2;sp|Q29443|TRFE_BOVIN;CON__Q29443	CON__Q0IIK2	320	331	no	no	2;3;4	4.2098e-05	122.64	By MS/MS	By MS/MS	By MS/MS	3.73	2.49	5
DSALSWEYCR	RPWCYVVKDSALSWEY	ALSWEYCRLAACESLA	K	D	S	C	R	L	1	1	0	1	1	0	1	0	0	0	1	0	0	0	0	2	0	1	1	0	0	10	0	1285.54	tr|E1BCW0|E1BCW0_BOVIN;CON__ENSEMBL:ENSBTAP00000023055	tr|E1BCW0|E1BCW0_BOVIN	346	355	yes	no	2	1.1197e-11	165.18	By MS/MS	By MS/MS	By matching	3	0			2
DSAPNTLSDLTTQALR	LFGRLYEKDSAPNTLS	DLTTQALRLNPKTDAW	K	D	S	L	R	L	2	1	1	2	0	1	0	0	0	0	3	0	0	0	1	2	3	0	0	0	0	16	0	1701.85	tr|A0A140T891|A0A140T891_BOVIN;sp|Q58CQ9|VNN1_BOVIN	tr|A0A140T891|A0A140T891_BOVIN	484	499	yes	no	2;3	1.0064e-109	243.9	By MS/MS	By MS/MS	By matching	4	0
DSAQAATGECTATVAK	TWQDCDYKDSAQAATG	ECTATVAKRGNMKFSV	K	D	S	A	K	R	5	0	0	1	1	1	1	1	0	0	0	1	0	0	0	1	3	0	0	1	0	16	0	1579.71	tr|F1MNV5|F1MNV5_BOVIN;sp|P01044|KNG1_BOVIN;CON__P01044-1;tr|A0A140T8C8|A0A140T8C8_BOVIN;CON__Q2KJ62	tr|A0A140T8C8|A0A140T8C8_BOVIN	97	112	no	no	2;3	7.312e-110	247.02	By MS/MS	By MS/MS	By MS/MS	2.71	0.7		6	6
DSAQAATGECTATVAKR	TWQDCDYKDSAQAATG	CTATVAKRGNMKFSVA	K	D	S	K	R	G	5	1	0	1	1	1	1	1	0	0	0	1	0	0	0	1	3	0	0	1	0	17	1	1735.82	tr|F1MNV5|F1MNV5_BOVIN;sp|P01044|KNG1_BOVIN;CON__P01044-1;tr|A0A140T8C8|A0A140T8C8_BOVIN;CON__Q2KJ62	tr|A0A140T8C8|A0A140T8C8_BOVIN	97	113	no	no	3;4	9.5412e-131	259.14	By matching	By MS/MS	By MS/MS	3.25	0.433			6
DSCMGTLVVK	DSVWVDVKDSCMGTLV	CMGTLVVKNGGKEEKH	K	D	S	V	K	N	0	0	0	1	1	0	0	1	0	0	1	1	1	0	0	1	1	0	0	2	0	10	0	1108.53	sp|Q2UVX4|CO3_BOVIN;CON__Q2UVX4;tr|G3X7A5|G3X7A5_BOVIN;tr|A0A3Q1M2B2|A0A3Q1M2B2_BOVIN;tr|A0A3Q1MHV6|A0A3Q1MHV6_BOVIN;tr|A0A3Q1MGT0|A0A3Q1MGT0_BOVIN	sp|Q2UVX4|CO3_BOVIN	555	564	yes	no	2;3	5.7162e-12	169.99	By MS/MS	By MS/MS	By MS/MS	5.12	0.331
DSERPSGISDR	GPVRVIYKDSERPSGI	RPSGISDRFSGSSSGK	K	D	S	D	R	F	0	2	0	2	0	0	1	1	0	1	0	0	0	0	1	3	0	0	0	0	0	11	1	1217.56	tr|A0A3Q1LJT1|A0A3Q1LJT1_BOVIN	tr|A0A3Q1LJT1|A0A3Q1LJT1_BOVIN	69	79	yes	yes	2;3	2.3569e-45	211.02	By MS/MS	By MS/MS	By MS/MS	1.17	0.373	5	1
DSERPSGISDRFSGSSSGK	GPVRVIYKDSERPSGI	FSGSSSGKTATLTISG	K	D	S	G	K	T	0	2	0	2	0	0	1	3	0	1	0	1	0	1	1	7	0	0	0	0	0	19	2	1954.9	tr|A0A3Q1LJT1|A0A3Q1LJT1_BOVIN	tr|A0A3Q1LJT1|A0A3Q1LJT1_BOVIN	69	87	yes	yes	3;4	0.00039749	68.199	By matching	By matching	By MS/MS	4	0
DSFDHLVGGIPVTLSAK	YSVKVQVKDSFDHLVG	IPVTLSAKTLDANQEI	K	D	S	A	K	T	1	0	0	2	0	0	0	2	1	1	2	1	0	1	1	2	1	0	0	2	0	17	0	1754.92	tr|F1MY85|F1MY85_BOVIN;CON__Q1A7A4	tr|F1MY85|F1MY85_BOVIN	377	393	yes	no	3	0.00034955	77.221	By MS/MS	By matching	By matching	1	0	1
DSFDIIK	DITDGNLRDSFDIIKR	RDSFDIIKRYMDGMTV	R	D	S	I	K	R	0	0	0	2	0	0	0	0	0	2	0	1	0	1	0	1	0	0	0	0	0	7	0	836.428	CON__ENSEMBL:ENSBTAP00000016046;tr|A0A3Q1MG73|A0A3Q1MG73_BOVIN;tr|F1MYN5|F1MYN5_BOVIN;tr|A0A3Q1MJB2|A0A3Q1MJB2_BOVIN	CON__ENSEMBL:ENSBTAP00000016046	646	652	yes	no	2	0.042202	95.531	By MS/MS	By matching	By matching	4	0
DSFQCVNGK	ESAAPPKKDSFQCVNG	SFQCVNGKRIPQKKAC	K	D	S	G	K	R	0	0	1	1	1	1	0	1	0	0	0	1	0	1	0	1	0	0	0	1	0	9	0	1053.45	tr|A0A3Q1MIF4|A0A3Q1MIF4_BOVIN;tr|A0A3Q1MF14|A0A3Q1MF14_BOVIN;CON__Q32PI4;tr|A0A3Q1LGM4|A0A3Q1LGM4_BOVIN;tr|A0A3Q1N461|A0A3Q1N461_BOVIN;tr|F1N4M7|F1N4M7_BOVIN;tr|A0A3Q1M2A8|A0A3Q1M2A8_BOVIN	tr|A0A3Q1MIF4|A0A3Q1MIF4_BOVIN	244	252	yes	no	2;3	0.00014063	150.61	By MS/MS	By MS/MS	By MS/MS	4.17	0.373
DSFVPNTGTAR	WKDDLQQRDSFVPNTG	VPNTGTARMVETTAYA	R	D	S	A	R	M	1	1	1	1	0	0	0	1	0	0	0	0	0	1	1	1	2	0	0	1	0	11	0	1163.56	tr|F1MY85|F1MY85_BOVIN;CON__Q1A7A4	tr|F1MY85|F1MY85_BOVIN	1236	1246	yes	no	2;3	5.9881e-18	175.57	By MS/MS	By MS/MS	By MS/MS	3.67	0.471			3
DSGKEQGPTHGHGWDHGK	SPVQDEERDSGKEQGP	GHGWDHGKQIKLHGLG	R	D	S	G	K	Q	0	0	0	2	0	1	1	5	3	0	0	2	0	0	1	1	1	1	0	0	0	18	1	1928.85	sp|P01044|KNG1_BOVIN;CON__P01044-1;sp|P01045|KNG2_BOVIN;CON__P01045-1;tr|A0A140T8C8|A0A140T8C8_BOVIN;CON__Q2KJ62	tr|A0A140T8C8|A0A140T8C8_BOVIN	417	434	no	no	4;6	1.6369e-23	141.6	By MS/MS	By matching	By matching	3.2	0.4			4
DSGRDYVAQFEASALGK	TVYVEAIKDSGRDYVA	FEASALGKQLNLKLLD	K	D	S	G	K	Q	3	1	0	2	0	1	1	2	0	0	1	1	0	1	0	2	0	0	1	1	0	17	1	1812.86	sp|P15497|APOA1_BOVIN;CON__P15497;tr|A0A3Q1MJJ4|A0A3Q1MJJ4_BOVIN	sp|P15497|APOA1_BOVIN	47	63	yes	no	2;3;4	4.278e-112	252.51	By MS/MS	By MS/MS	By MS/MS	3.88	1.41	3
DSITTWEILAVSLSDKK	KLMNVFLKDSITTWEI	AVSLSDKKGICVADPY	K	D	S	K	K	G	1	0	0	2	0	0	1	0	0	2	2	2	0	0	0	3	2	1	0	1	0	17	1	1905.01	sp|Q2UVX4|CO3_BOVIN;CON__Q2UVX4;tr|G3X7A5|G3X7A5_BOVIN;tr|A0A3Q1M2B2|A0A3Q1M2B2_BOVIN;tr|A0A3Q1MHV6|A0A3Q1MHV6_BOVIN;tr|A0A3Q1MGT0|A0A3Q1MGT0_BOVIN	sp|Q2UVX4|CO3_BOVIN	796	812	yes	no	2;3	3.4072e-49	147.64	By MS/MS	By matching	By matching	1	0	2
DSLFNYQK	TSRINKLRDSLFNYQK	DSLFNYQKNSKDSNTL	R	D	S	Q	K	N	0	0	1	1	0	1	0	0	0	0	1	1	0	1	0	1	0	0	1	0	0	8	0	1013.48	sp|P02672|FIBA_BOVIN;CON__P02672;tr|A0A3Q1LVV7|A0A3Q1LVV7_BOVIN;tr|F6QND5|F6QND5_BOVIN	sp|P02672|FIBA_BOVIN	93	100	yes	no	2	0.019178	105.52	By matching	By matching	By MS/MS	6	0
DSLVPATPENIQEASK	SGDVTTWKDSLVPATP	ENIQEASKFVMDIQDR	K	D	S	S	K	F	2	0	1	1	0	1	2	0	0	1	1	1	0	0	2	2	1	0	0	1	0	16	0	1697.85	tr|A0A3Q1LQ21|A0A3Q1LQ21_BOVIN;sp|P56652|ITIH3_BOVIN;CON__Q0V8M9	tr|A0A3Q1LQ21|A0A3Q1LQ21_BOVIN	334	349	yes	no	2;3	3.3085e-42	195.6	By MS/MS	By MS/MS	By MS/MS	3	0			5
DSMIWDCTCIGAGR	GDTYERPKDSMIWDCT	CTCIGAGRGRISCTIA	K	D	S	G	R	G	1	1	0	2	2	0	0	2	0	2	0	0	1	0	0	1	1	1	0	0	0	14	0	1640.67	sp|P07589|FINC_BOVIN;tr|G5E5A8|G5E5A8_BOVIN;tr|G5E5B0|G5E5B0_BOVIN;tr|G5E5A9|G5E5A9_BOVIN;tr|A0A3Q1NHX9|A0A3Q1NHX9_BOVIN;tr|A0A3Q1M4K6|A0A3Q1M4K6_BOVIN	sp|P07589|FINC_BOVIN	118	131	yes	no	2;3	1.0015e-69	223.55	By MS/MS	By MS/MS	By MS/MS	4	0
DSMVKDLVVLVR	EIKDRNKKDSMVKDLV	KDLVVLVRGGASEYVT	K	D	S	V	R	G	0	1	0	2	0	0	0	0	0	0	2	1	1	0	0	1	0	0	0	4	0	12	1	1372.77	tr|F1N102|F1N102_BOVIN	tr|F1N102|F1N102_BOVIN	417	428	yes	yes	3	0.038786	59.709	By MS/MS	By matching	By MS/MS	1	0	3
DSNKNTLIIYLDK	ISKYEMNRDSNKNTLI	TLIIYLDKVSHTVEDC	R	D	S	D	K	V	0	0	2	2	0	0	0	0	0	2	2	2	0	0	0	1	1	0	1	0	0	13	1	1535.82	sp|Q2UVX4|CO3_BOVIN;CON__Q2UVX4;tr|G3X7A5|G3X7A5_BOVIN;tr|A0A3Q1M2B2|A0A3Q1M2B2_BOVIN;tr|A0A3Q1MGT0|A0A3Q1MGT0_BOVIN	sp|Q2UVX4|CO3_BOVIN	1436	1448	yes	no	2;3;4	4.0903e-35	192.32	By MS/MS	By MS/MS	By MS/MS	1	0	10
DSQEEEKTEALTSAK	QVFVWVGKDSQEEEKT	TEALTSAKRYIETDPA	K	D	S	A	K	R	2	0	0	1	0	1	4	0	0	0	1	2	0	0	0	2	2	0	0	0	0	15	1	1664.77	CON__Q3SX14;tr|F1N1I6|F1N1I6_BOVIN;tr|F1MJH1|F1MJH1_BOVIN;sp|Q3SX14|GELS_BOVIN;tr|A0A3Q1MIW2|A0A3Q1MIW2_BOVIN;tr|A0A3Q1MIS1|A0A3Q1MIS1_BOVIN	CON__Q3SX14	713	727	yes	no	2;3;4	5.336e-52	202.03	By MS/MS	By MS/MS	By MS/MS	2	0		9
DSSTWLTAFVLK	SYGAWLHRDSSTWLTA	WLTAFVLKILSLAQDQ	R	D	S	L	K	I	1	0	0	1	0	0	0	0	0	0	2	1	0	1	0	2	2	1	0	1	0	12	0	1366.71	tr|E1BH06|E1BH06_BOVIN;CON__P01030;CON__ENSEMBL:ENSBTAP00000007350;tr|F1MVK1|F1MVK1_BOVIN;sp|P01030|CO4_BOVIN	CON__ENSEMBL:ENSBTAP00000007350	1072	1083	no	no	2;3	9.2226e-63	224.24	By MS/MS	By MS/MS	By matching	2.43	0.495		4	3
DSVTGTLPR	KRFGCFLKDSVTGTLP	SVTGTLPRVSRTGAIS	K	D	S	P	R	V	0	1	0	1	0	0	0	1	0	0	1	0	0	0	1	1	2	0	0	1	0	9	0	944.493	sp|Q2KJ63|KLKB1_BOVIN	sp|Q2KJ63|KLKB1_BOVIN	81	89	yes	yes	2	8.3942e-06	154.85	By MS/MS	By MS/MS	By MS/MS	3.43	0.495			4
DSWVDIFR	KHFALMQRDSWVDIFR	DSWVDIFRLLFWGGSY	R	D	S	F	R	L	0	1	0	2	0	0	0	0	0	1	0	0	0	1	0	1	0	1	0	1	0	8	0	1036.5	tr|Q3ZBS7|Q3ZBS7_BOVIN;CON__Q3ZBS7;tr|A0A3Q1LNE9|A0A3Q1LNE9_BOVIN	tr|Q3ZBS7|Q3ZBS7_BOVIN	307	314	yes	no	2	1.8941e-13	175.12	By MS/MS	By MS/MS	By MS/MS	5.25	0.433
DSYQYGEEVTYDCDEGFGTDGPASIR	NGVISHKKDSYQYGEE	TDGPASIRCLGGEWSR	K	D	S	I	R	C	1	1	0	4	1	1	3	4	0	1	0	0	0	1	1	2	2	0	3	1	0	26	0	2930.18	tr|A0A3Q1LS74|A0A3Q1LS74_BOVIN;tr|A0A3Q1MP45|A0A3Q1MP45_BOVIN	tr|A0A3Q1LS74|A0A3Q1LS74_BOVIN	955	980	yes	no	3	1.0244e-56	160.12	By MS/MS	By MS/MS	By MS/MS	1.33	0.471	2	1
DSYVGDEAQSKR	VMVGMGQKDSYVGDEA	GDEAQSKRGILTLKYP	K	D	S	K	R	G	1	1	0	2	0	1	1	1	0	0	0	1	0	0	0	2	0	0	1	1	0	12	1	1353.62	tr|F1MRD0|F1MRD0_BOVIN;sp|P63258|ACTG_BOVIN;sp|P60712|ACTB_BOVIN;tr|A0A452DJE4|A0A452DJE4_BOVIN;tr|G8JKX4|G8JKX4_BOVIN;sp|Q5E9B5|ACTH_BOVIN;sp|Q3ZC07|ACTC_BOVIN;sp|P68138|ACTS_BOVIN;sp|P62739|ACTA_BOVIN;tr|A0A3Q1M558|A0A3Q1M558_BOVIN	tr|F1MRD0|F1MRD0_BOVIN	51	62	yes	no	3	2.3278e-30	190.35	By matching	By MS/MS	By MS/MS	2	0		3
DTAISVNPSTR	LEVYISPKDTAISVNP	ISVNPSTRLQEGDSVT	K	D	T	T	R	L	1	1	1	1	0	0	0	0	0	1	0	0	0	0	1	2	2	0	0	1	0	11	0	1159.58	tr|Q9GKR3|Q9GKR3_BOVIN;tr|F6RXU6|F6RXU6_BOVIN;tr|A7MBB0|A7MBB0_BOVIN	tr|Q9GKR3|Q9GKR3_BOVIN	226	236	yes	no	2	0.0015662	116.24	By matching	By MS/MS	By matching	3	0			2
DTATFGCHETYSLDGPEEVECSK	ANPVLYYKDTATFGCH	PEEVECSKFGNWSAQP	K	D	T	S	K	F	1	0	0	2	2	0	4	2	1	0	1	1	0	1	1	2	3	0	1	1	0	23	0	2631.07	tr|A0A140T843|A0A140T843_BOVIN;sp|P17690|APOH_BOVIN;CON__P17690;tr|A0A3Q1LXP4|A0A3Q1LXP4_BOVIN	tr|A0A140T843|A0A140T843_BOVIN	228	250	yes	no	3	4.6269e-30	131.82	By matching	By matching	By MS/MS	2	0		1
DTCKGDSGGPLVCGSVAEGVVTSGSR	MCAESNRRDTCKGDSG	GVVTSGSRICGNHKKP	R	D	T	S	R	I	1	1	0	2	2	0	1	6	0	0	1	1	0	0	1	4	2	0	0	4	0	26	1	2551.16	sp|Q3T0A3|CFAD_BOVIN	sp|Q3T0A3|CFAD_BOVIN	203	228	yes	yes	3	1.4303e-25	128.89	By matching	By MS/MS	By MS/MS	4	0
DTDFKLNELR	YAVAVVKKDTDFKLNE	DFKLNELRGKKSCHTG	K	D	T	L	R	G	0	1	1	2	0	0	1	0	0	0	2	1	0	1	0	0	1	0	0	0	0	10	1	1249.63	tr|G3X6N3|G3X6N3_BOVIN;CON__Q0IIK2;sp|Q29443|TRFE_BOVIN;CON__Q29443	CON__Q0IIK2	122	131	no	no	2;3	0.00089079	113.61	By matching	By MS/MS	By MS/MS	4.18	1.03			3
DTDFKLNELRGK	YAVAVVKKDTDFKLNE	KLNELRGKKSCHTGLG	K	D	T	G	K	K	0	1	1	2	0	0	1	1	0	0	2	2	0	1	0	0	1	0	0	0	0	12	2	1434.75	tr|G3X6N3|G3X6N3_BOVIN;CON__Q0IIK2;sp|Q29443|TRFE_BOVIN;CON__Q29443	CON__Q0IIK2	122	133	no	no	3;4	1.1074e-05	127.79	By MS/MS	By MS/MS	By MS/MS	6	0
DTDNKVVCSCTDGYR	RCKQFCKRDTDNKVVC	CSCTDGYRLAEDQKSC	R	D	T	Y	R	L	0	1	1	3	2	0	0	1	0	0	0	1	0	0	0	1	2	0	1	2	0	15	1	1788.74	tr|F1MBC5|F1MBC5_BOVIN;sp|P00741|FA9_BOVIN	tr|F1MBC5|F1MBC5_BOVIN	148	162	yes	no	3	6.5196e-34	184.31	By MS/MS	By MS/MS	By MS/MS	3.6	1.2		1	2
DTDTGALLFIGK	QPFIFVLRDTDTGALL	GALLFIGKILDPRGT_	R	D	T	G	K	I	1	0	0	2	0	0	0	2	0	1	2	1	0	1	0	0	2	0	0	0	0	12	0	1249.66	sp|Q95121|PEDF_BOVIN;CON__Q95121	sp|Q95121|PEDF_BOVIN	398	409	yes	no	2;3	4.5908e-51	220.29	By MS/MS	By MS/MS	By MS/MS	5.17	0.373
DTFAEASQR	HSSDLTIKDTFAEASQ	TFAEASQRLYGSSPRP	K	D	T	Q	R	L	2	1	0	1	0	1	1	0	0	0	0	0	0	1	0	1	1	0	0	0	0	9	0	1023.46	tr|E1BMJ0|E1BMJ0_BOVIN;sp|P50448|F12AI_BOVIN;CON__P50448	tr|E1BMJ0|E1BMJ0_BOVIN	208	216	yes	no	2	1.6224e-07	163.38	By MS/MS	By matching	By MS/MS	1.33	0.471	2	1
DTGLGLSPTASLR	AGALCLSRDTGLGLSP	LSPTASLRVFQPFFVE	R	D	T	L	R	V	1	1	0	1	0	0	0	2	0	0	3	0	0	0	1	2	2	0	0	0	0	13	0	1286.68	sp|Q7SIH1|A2MG_BOVIN;CON__ENSEMBL:ENSBTAP00000024146	sp|Q7SIH1|A2MG_BOVIN	777	789	yes	no	2;3	6.2212e-45	203.29	By MS/MS	By MS/MS	By MS/MS	5.1	0.539
DTHKSEIAHR	YSRGVFRRDTHKSEIA	HKSEIAHRFKDLGEEH	R	D	T	H	R	F	1	1	0	1	0	0	1	0	2	1	0	1	0	0	0	1	1	0	0	0	0	10	1	1192.59	tr|A0A140T897|A0A140T897_BOVIN;sp|P02769|ALBU_BOVIN;CON__P02769;tr|A0A3Q1LNN7|A0A3Q1LNN7_BOVIN	tr|A0A140T897|A0A140T897_BOVIN	25	34	yes	no	2;3;4	2.2815e-45	214.82	By MS/MS	By MS/MS	By MS/MS	4.24	1.58	3	3	11
DTLTISGTPEVTCVVVDVGHDDPEVK	FIFPPKPKDTLTISGT	GHDDPEVKFSWFVDDV	K	D	T	V	K	F	0	0	0	4	1	0	2	2	1	1	1	1	0	0	2	1	4	0	0	6	0	26	0	2781.34	CON__ENSEMBL:ENSBTAP00000024462;tr|A0A3Q1M3L6|A0A3Q1M3L6_BOVIN;CON__ENSEMBL:ENSBTAP00000024466	CON__ENSEMBL:ENSBTAP00000024462	219	244	no	no	3;4;5	0	337.79	By MS/MS	By MS/MS	By MS/MS	2.75	0.622		7	11
DTNQVDQKDQLDPR	KKRKTLKRDTNQVDQK	QKDQLDPRIVDGQEAG	R	D	T	P	R	I	0	1	1	4	0	3	0	0	0	0	1	1	0	0	1	0	1	0	0	1	0	14	1	1670.79	tr|A0A140T851|A0A140T851_BOVIN;tr|A0A3Q1M616|A0A3Q1M616_BOVIN;sp|P00745|PROC_BOVIN	tr|A0A140T851|A0A140T851_BOVIN	192	205	yes	no	3	2.2427e-09	134.88	By MS/MS	By matching	By MS/MS	2	0		3
DTQSIIFLGK	FLIAIVLKDTQSIIFL	QSIIFLGKVTNPSEA_	K	D	T	G	K	V	0	0	0	1	0	1	0	1	0	2	1	1	0	1	0	1	1	0	0	0	0	10	0	1120.61	sp|Q9TTE1|SPA31_BOVIN;sp|A2I7M9|SPA32_BOVIN;tr|A0A452DJK6|A0A452DJK6_BOVIN;CON__Q9TTE1;tr|G3N1U4|G3N1U4_BOVIN;sp|Q3ZEJ6|SPA33_BOVIN;sp|A6QPQ2|SPA38_BOVIN	sp|Q9TTE1|SPA31_BOVIN	395	404	no	no	2;3	2.834e-13	174.77	By MS/MS	By MS/MS	By MS/MS	1	0	6
DTVIKPLLVEPEGIER	HFPEIGQKDTVIKPLL	VEPEGIEREETFNTLL	K	D	T	E	R	E	0	1	0	1	0	0	3	1	0	2	2	1	0	0	2	0	1	0	0	2	0	16	1	1807.01	tr|A0A3Q1MNN6|A0A3Q1MNN6_BOVIN	tr|A0A3Q1MNN6|A0A3Q1MNN6_BOVIN	831	846	yes	yes	3	0.0095228	55.337	By matching	By MS/MS	By matching	4	0
DTWVELWPEAEECQDEENQK	KISYIIGKDTWVELWP	CQDEENQKQCEDLANF	K	D	T	Q	K	Q	1	0	1	2	1	2	6	0	0	0	1	1	0	0	1	0	1	2	0	1	0	20	0	2534.05	sp|Q2UVX4|CO3_BOVIN;CON__Q2UVX4;tr|G3X7A5|G3X7A5_BOVIN;tr|A0A3Q1M2B2|A0A3Q1M2B2_BOVIN;tr|A0A3Q1MHV6|A0A3Q1MHV6_BOVIN;tr|A0A3Q1MGT0|A0A3Q1MGT0_BOVIN	sp|Q2UVX4|CO3_BOVIN	1623	1642	yes	no	2;3;4	8.122e-71	206.62	By MS/MS	By MS/MS	By MS/MS	1.45	0.498	6	5
DVAMKPPSVYLLPPTR	KNAVSKPKDVAMKPPS	VYLLPPTREQLSLRES	K	D	V	T	R	E	1	1	0	1	0	0	0	0	0	0	2	1	1	0	4	1	1	0	1	2	0	16	1	1782.97	tr|G5E5T5|G5E5T5_BOVIN;CON__Q1RMK2;tr|G5E513|G5E513_BOVIN	CON__Q1RMK2	467	482	no	no	2;3;4	8.3166e-19	151.95	By MS/MS	By MS/MS	By MS/MS	2.33	0.471		10	5
DVCDEGNTK	DVKLPMNKDVCDEGNT	VCDEGNTKVLDQYIFE	K	D	V	T	K	V	0	0	1	2	1	0	1	1	0	0	0	1	0	0	0	0	1	0	0	1	0	9	0	1036.41	tr|F1N5M2|F1N5M2_BOVIN;CON__ENSEMBL:ENSBTAP00000018229;tr|A0A3Q1MKX8|A0A3Q1MKX8_BOVIN;tr|A0A3Q1LQ02|A0A3Q1LQ02_BOVIN;sp|Q3MHN5|VTDB_BOVIN;CON__Q3MHN5	tr|F1N5M2|F1N5M2_BOVIN	332	340	no	no	2;3	4.157e-15	182.46	By MS/MS	By MS/MS	By MS/MS	1.17	0.373	5	1
DVCDEGNTKVLDQYIFELSR	DVKLPMNKDVCDEGNT	QYIFELSRKTRIPEVF	K	D	V	S	R	K	0	1	1	3	1	1	2	1	0	1	2	1	0	1	0	1	1	0	1	2	0	20	1	2400.13	tr|F1N5M2|F1N5M2_BOVIN;CON__ENSEMBL:ENSBTAP00000018229;tr|A0A3Q1MKX8|A0A3Q1MKX8_BOVIN;tr|A0A3Q1LQ02|A0A3Q1LQ02_BOVIN;sp|Q3MHN5|VTDB_BOVIN;CON__Q3MHN5	tr|F1N5M2|F1N5M2_BOVIN	332	351	no	no	3;4	0	368.7	By MS/MS	By MS/MS	By MS/MS	4	0
DVCKNYQEAK	TADFAEDKDVCKNYQE	CKNYQEAKDAFLGSFL	K	D	V	A	K	D	1	0	1	1	1	1	1	0	0	0	0	2	0	0	0	0	0	0	1	1	0	10	1	1253.57	tr|A0A140T897|A0A140T897_BOVIN;sp|P02769|ALBU_BOVIN;CON__P02769;tr|A0A3Q1LNN7|A0A3Q1LNN7_BOVIN	tr|A0A140T897|A0A140T897_BOVIN	337	346	yes	no	2;3;4	7.609e-05	140.24	By MS/MS	By MS/MS	By MS/MS	3.79	1.52	3
DVDECVLKPSICGTAVCK	LSNKKDCKDVDECVLK	ICGTAVCKNIPGDFEC	K	D	V	C	K	N	1	0	0	2	3	0	1	1	0	1	1	2	0	0	1	1	1	0	0	3	0	18	1	2049.95	sp|P07224|PROS_BOVIN;CON__P07224;tr|A0A3Q1MKZ3|A0A3Q1MKZ3_BOVIN;tr|A0A3Q1NAF6|A0A3Q1NAF6_BOVIN	sp|P07224|PROS_BOVIN	201	218	yes	no	3;4	9.6818e-88	224.89	By MS/MS	By MS/MS	By matching	5	0
DVDKEFYLFPTVFDENESLLLDDNIK	LLANGRLKDVDKEFYL	LLLDDNIKMFTTAPDQ	K	D	V	I	K	M	0	0	2	5	0	0	3	0	0	1	4	2	0	3	1	1	1	0	1	2	0	26	1	3117.51	tr|A0A3Q1NJB1|A0A3Q1NJB1_BOVIN;tr|F1N076|F1N076_BOVIN;tr|A0A3Q1LQ81|A0A3Q1LQ81_BOVIN;tr|A0A3Q1MI22|A0A3Q1MI22_BOVIN	tr|A0A3Q1NJB1|A0A3Q1NJB1_BOVIN	568	593	yes	no	3	0.0018262	70.449	By matching	By MS/MS	By matching	3	0			1
DVEELSK	GPNLYCYKDVEELSKT	KDVEELSKTKDLPQAQ	K	D	V	S	K	T	0	0	0	1	0	0	2	0	0	0	1	1	0	0	0	1	0	0	0	1	0	7	0	818.402	sp|Q3SZV7|HEMO_BOVIN;tr|A0A452DI25|A0A452DI25_BOVIN;CON__Q3SZV7	sp|Q3SZV7|HEMO_BOVIN	431	437	yes	no	2;3	0.003326	129.47	By MS/MS	By MS/MS	By MS/MS	2	0		4
DVEELSKTK	GPNLYCYKDVEELSKT	VEELSKTKDLPQAQRM	K	D	V	T	K	D	0	0	0	1	0	0	2	0	0	0	1	2	0	0	0	1	1	0	0	1	0	9	1	1047.54	sp|Q3SZV7|HEMO_BOVIN;tr|A0A452DI25|A0A452DI25_BOVIN;CON__Q3SZV7	sp|Q3SZV7|HEMO_BOVIN	431	439	yes	no	2	0.0018106	131.82	By matching	By matching	By MS/MS	4	0
DVEELSKTKDLPQAQR	GPNLYCYKDVEELSKT	KDLPQAQRMNSLLGCA	K	D	V	Q	R	M	1	1	0	2	0	2	2	0	0	0	2	2	0	0	1	1	1	0	0	1	0	16	2	1855.96	sp|Q3SZV7|HEMO_BOVIN;tr|A0A452DI25|A0A452DI25_BOVIN;CON__Q3SZV7	sp|Q3SZV7|HEMO_BOVIN	431	446	yes	no	3;4	1.4859e-07	112.82	By MS/MS	By matching	By MS/MS	4.33	0.471
DVELLYPR	QVANPLLRDVELLYPR	DVELLYPREAVSDLTQ	R	D	V	P	R	E	0	1	0	1	0	0	1	0	0	0	2	0	0	0	1	0	0	0	1	1	0	8	0	1003.53	tr|F1MMP5|F1MMP5_BOVIN;sp|Q0VCM5|ITIH1_BOVIN;CON__Q0VCM5;tr|A0A3Q1LVM5|A0A3Q1LVM5_BOVIN;tr|A0A3Q1LW96|A0A3Q1LW96_BOVIN	tr|F1MMP5|F1MMP5_BOVIN	477	484	no	no	2;3	5.8044e-16	132.57	By MS/MS	By MS/MS	By MS/MS	3.12	0.927	1		4
DVEVVCR	CDDGWNLKDVEVVCRE	KDVEVVCRELGCGAAK	K	D	V	C	R	E	0	1	0	1	1	0	1	0	0	0	0	0	0	0	0	0	0	0	0	3	0	7	0	875.417	tr|A6QNW7|A6QNW7_BOVIN;CON__ENSEMBL:ENSBTAP00000031360;tr|A0A3Q1MHR7|A0A3Q1MHR7_BOVIN	tr|A6QNW7|A6QNW7_BOVIN	57	63	yes	no	2	0.0051099	127.12	By MS/MS	By MS/MS	By MS/MS	1.75	0.433	1	3
DVGEAHFAHC	SLAGLDLRDVGEAHFA	GEAHFAHC________	R	D	V	H	C	-	2	0	0	1	1	0	1	1	2	0	0	0	0	1	0	0	0	0	0	1	0	10	0	1141.46	tr|Q09TE3|Q09TE3_BOVIN	tr|Q09TE3|Q09TE3_BOVIN	602	611	yes	yes	2;3	6.001e-13	172.25	By MS/MS	By MS/MS	By MS/MS	1.5	0.5	4	4
DVILYEK	NTPVFRMRDVILYEKR	RDVILYEKRIYLLECK	R	D	V	E	K	R	0	0	0	1	0	0	1	0	0	1	1	1	0	0	0	0	0	0	1	1	0	7	0	878.475	tr|E1B726|E1B726_BOVIN;tr|A7E350|A7E350_BOVIN;sp|P06868|PLMN_BOVIN;CON__P06868	sp|P06868|PLMN_BOVIN	97	103	no	no	2	0.032396	103.74	By matching	By MS/MS	By MS/MS	3.8	0.748			2
DVILYEKR	NTPVFRMRDVILYEKR	DVILYEKRIYLLECKT	R	D	V	K	R	I	0	1	0	1	0	0	1	0	0	1	1	1	0	0	0	0	0	0	1	1	0	8	1	1034.58	tr|E1B726|E1B726_BOVIN;tr|A7E350|A7E350_BOVIN;sp|P06868|PLMN_BOVIN;CON__P06868	sp|P06868|PLMN_BOVIN	97	104	no	no	3	0.0028092	105.52	By MS/MS	By matching	By MS/MS	5.2	0.4
DVLTGLR	SDSLSCEKDVLTGLRG	KDVLTGLRGHCQPGQK	K	D	V	L	R	G	0	1	0	1	0	0	0	1	0	0	2	0	0	0	0	0	1	0	0	1	0	7	0	772.444	tr|F1MM86|F1MM86_BOVIN;sp|Q29RU4|CO6_BOVIN;tr|A0A3Q1LM32|A0A3Q1LM32_BOVIN	tr|F1MM86|F1MM86_BOVIN	764	770	yes	no	2	0.0016963	139.68	By MS/MS	By MS/MS	By MS/MS	5	0
DVMLQTTFLDSINTLPTTYEK	GRFVMRSRDVMLQTTF	TLPTTYEKGEYFAFLE	R	D	V	E	K	G	0	0	1	2	0	1	1	0	0	1	3	1	1	1	1	1	5	0	1	1	0	21	0	2429.2	sp|Q3MHN2|CO9_BOVIN;CON__Q3MHN2;tr|A0A3Q1MU98|A0A3Q1MU98_BOVIN	sp|Q3MHN2|CO9_BOVIN	317	337	yes	no	3;4	1.4703e-24	132.14	By MS/MS	By MS/MS	By matching	6	0
DVNKEFYLFPTVFDENESLLLDDNIK	LLANGRLKDVNKEFYL	LLLDDNIKMFTTAPDQ	K	D	V	I	K	M	0	0	3	4	0	0	3	0	0	1	4	2	0	3	1	1	1	0	1	2	0	26	1	3116.52	CON__ENSEMBL:ENSBTAP00000031900	CON__ENSEMBL:ENSBTAP00000031900	572	597	yes	yes	4	0.022935	55.662	By MS/MS	By matching	By matching	5	0
DVPDHKELNLDVSIQLPSR	QALAQYQKDVPDHKEL	VSIQLPSRNSAVRHRI	K	D	V	S	R	N	0	1	1	3	0	1	1	0	1	1	3	1	0	0	2	2	0	0	0	2	0	19	1	2174.13	sp|Q2UVX4|CO3_BOVIN;CON__Q2UVX4;tr|G3X7A5|G3X7A5_BOVIN;tr|A0A3Q1M2B2|A0A3Q1M2B2_BOVIN;tr|A0A3Q1MHV6|A0A3Q1MHV6_BOVIN;tr|A0A3Q1MGT0|A0A3Q1MGT0_BOVIN	sp|Q2UVX4|CO3_BOVIN	1284	1302	yes	no	3;4	1.592e-206	290.94	By MS/MS	By MS/MS	By MS/MS	5	0
DVQCVQR	LKWSPEVKDVQCVQRE	KDVQCVQREAPLTPKV	K	D	V	Q	R	E	0	1	0	1	1	2	0	0	0	0	0	0	0	0	0	0	0	0	0	2	0	7	0	903.423	tr|A0A3Q1MP40|A0A3Q1MP40_BOVIN;tr|A0A3Q1LI40|A0A3Q1LI40_BOVIN;sp|Q29RQ1|CO7_BOVIN;CON__Q29RQ1	tr|A0A3Q1MP40|A0A3Q1MP40_BOVIN	658	664	no	no	2	8.2984e-06	161.12	By matching	By MS/MS	By MS/MS	2	0		3
DVQQTLSPGDELYK	NYEVKGHRDVQQTLSP	SPGDELYKIIQQWPHY	R	D	V	Y	K	I	0	0	0	2	0	2	1	1	0	0	2	1	0	0	1	1	1	0	1	1	0	14	0	1591.77	sp|Q8SPP7|PGRP1_BOVIN	sp|Q8SPP7|PGRP1_BOVIN	166	179	yes	yes	3	8.5452e-07	107.74	By MS/MS	By matching	By matching	3	0			1
DVRDYFMSCPNR	EVNSTYPRDVRDYFMS	YFMSCPNRGHAHRNAT	R	D	V	N	R	G	0	2	1	2	1	0	0	0	0	0	0	0	1	1	1	1	0	0	1	1	0	12	1	1558.67	sp|Q3SZV7|HEMO_BOVIN;tr|A0A452DI25|A0A452DI25_BOVIN;CON__Q3SZV7;tr|A0A3Q1N2E0|A0A3Q1N2E0_BOVIN	sp|Q3SZV7|HEMO_BOVIN	224	235	yes	no	2;3	6.5635e-63	223.21	By MS/MS	By MS/MS	By MS/MS	5.08	1.61		2	1
DVSCGNPPQVENAIIHNQK	WIGRPACRDVSCGNPP	NAIIHNQKSKYQSEER	R	D	V	Q	K	S	1	0	3	1	1	2	1	1	1	2	0	1	0	0	2	1	0	0	0	2	0	19	0	2119.01	tr|A0A3Q1LS74|A0A3Q1LS74_BOVIN;tr|A0A3Q1MP45|A0A3Q1MP45_BOVIN;sp|Q28085|CFAH_BOVIN;CON__Q28085	sp|Q28085|CFAH_BOVIN	1053	1071	no	no	2;3;4	9.7296e-183	281.65	By MS/MS	By MS/MS	By MS/MS	4	0
DVSEVVTPR	APGYEKVKDVSEVVTP	VSEVVTPRFLCTGGVD	K	D	V	P	R	F	0	1	0	1	0	0	1	0	0	0	0	0	0	0	1	1	1	0	0	3	0	9	0	1000.52	CON__Q3KUS7;sp|P81187|CFAB_BOVIN;tr|A0A3Q1LRP5|A0A3Q1LRP5_BOVIN	CON__Q3KUS7	670	678	yes	no	2;3	0.0024441	133.83	By MS/MS	By matching	By MS/MS	2.8	0.4		1	4
DVTEVENSLR	SVLEDRSRDVTEVENS	TEVENSLRNINYKDHE	R	D	V	L	R	N	0	1	1	1	0	0	2	0	0	0	1	0	0	0	0	1	1	0	0	2	0	10	0	1160.57	tr|A0A0A0MP91|A0A0A0MP91_BOVIN;sp|Q3SYW2|CO2_BOVIN;tr|A0A3S5ZPC6|A0A3S5ZPC6_BOVIN	tr|A0A0A0MP91|A0A0A0MP91_BOVIN	316	325	yes	no	2	0.0002373	138.99	By matching	By matching	By MS/MS	2	0		1
DVWGIEGPIDAAFTR	PGYPKLIRDVWGIEGP	PIDAAFTRVNCQGKTY	R	D	V	T	R	V	2	1	0	2	0	0	1	2	0	2	0	0	0	1	1	0	1	1	0	1	0	15	0	1645.81	tr|Q3ZBS7|Q3ZBS7_BOVIN;CON__Q3ZBS7;tr|A0A3Q1LNE9|A0A3Q1LNE9_BOVIN	tr|Q3ZBS7|Q3ZBS7_BOVIN	194	208	yes	no	2;3	1.0583e-109	249.41	By MS/MS	By MS/MS	By MS/MS	4.5	0.5
DWLSQNVYTCQVEHNK	SMLTITERDWLSQNVY	TCQVEHNKETFQKNVS	R	D	W	N	K	E	0	0	2	1	1	2	1	0	1	0	1	1	0	0	0	1	1	1	1	2	0	16	0	2019.91	tr|G5E5T5|G5E5T5_BOVIN;tr|A0A3Q1LPI6|A0A3Q1LPI6_BOVIN;CON__Q1RMK2;tr|G5E513|G5E513_BOVIN;tr|A0A3Q1M032|A0A3Q1M032_BOVIN	CON__Q1RMK2	333	348	no	no	2;3;4	3.147e-276	326.53	By MS/MS	By MS/MS	By MS/MS	3.53	2.09	6
DWLSQNVYTCQVEHNKETFQK	SMLTITERDWLSQNVY	HNKETFQKNVSSSCDV	R	D	W	Q	K	N	0	0	2	1	1	3	2	0	1	0	1	2	0	1	0	1	2	1	1	2	0	21	1	2653.22	tr|G5E5T5|G5E5T5_BOVIN;tr|A0A3Q1LPI6|A0A3Q1LPI6_BOVIN;CON__Q1RMK2;tr|G5E513|G5E513_BOVIN;tr|A0A3Q1M032|A0A3Q1M032_BOVIN	CON__Q1RMK2	333	353	no	no	3;4;5	0	336.94	By MS/MS	By MS/MS	By MS/MS	6	0
DWMTESFSSLK	SQVAQQARDWMTESFS	TESFSSLKDYWSSFKG	R	D	W	L	K	D	0	0	0	1	0	0	1	0	0	0	1	1	1	1	0	3	1	1	0	0	0	11	0	1329.59	sp|P19035|APOC3_BOVIN	sp|P19035|APOC3_BOVIN	61	71	yes	yes	2;3	2.847e-88	248.05	By MS/MS	By MS/MS	By MS/MS	4	2.24	5	1
DWMTESFSSLKDYWSSFK	SQVAQQARDWMTESFS	KDYWSSFKGKFTDFWE	R	D	W	F	K	G	0	0	0	2	0	0	1	0	0	0	1	2	1	2	0	5	1	2	1	0	0	18	1	2242.99	sp|P19035|APOC3_BOVIN	sp|P19035|APOC3_BOVIN	61	78	yes	yes	3;4	1.3369e-73	219.23	By MS/MS	By MS/MS	By matching	2.57	0.495		3	4
DWMTESFSSLKDYWSSFKGK	SQVAQQARDWMTESFS	YWSSFKGKFTDFWESA	R	D	W	G	K	F	0	0	0	2	0	0	1	1	0	0	1	3	1	2	0	5	1	2	1	0	0	20	2	2428.1	sp|P19035|APOC3_BOVIN	sp|P19035|APOC3_BOVIN	61	80	yes	yes	3;4;5	1.6248e-195	278.82	By MS/MS	By MS/MS	By matching	4.5	1.5			2
DYDLVGALR	LPKFKLEKDYDLVGAL	YDLVGALRALGVTALF	K	D	Y	L	R	A	1	1	0	2	0	0	0	1	0	0	2	0	0	0	0	0	0	0	1	1	0	9	0	1020.52	CON__ENSEMBL:ENSBTAP00000018574;tr|F6R4P6|F6R4P6_BOVIN;tr|A0A3Q1MAK6|A0A3Q1MAK6_BOVIN	CON__ENSEMBL:ENSBTAP00000018574	399	407	yes	no	2	8.5969e-10	171.46	By MS/MS	By MS/MS	By MS/MS	2.88	1.17	2		3
DYDTTPPVVR	LLALLARKDYDTTPPV	DTTPPVVRWLNEQRYY	K	D	Y	V	R	W	0	1	0	2	0	0	0	0	0	0	0	0	0	0	2	0	2	0	1	2	0	10	0	1161.57	sp|Q2UVX4|CO3_BOVIN;CON__Q2UVX4;tr|G3X7A5|G3X7A5_BOVIN;tr|A0A3Q1M2B2|A0A3Q1M2B2_BOVIN;tr|A0A3Q1MHV6|A0A3Q1MHV6_BOVIN;tr|A0A3Q1MGT0|A0A3Q1MGT0_BOVIN	sp|Q2UVX4|CO3_BOVIN	1244	1253	yes	no	2;3	6.8622e-35	208.75	By MS/MS	By MS/MS	By MS/MS	3.22	1.4		5
DYFIATCK	LQPQYQYRDYFIATCK	DYFIATCKKGYELVEG	R	D	Y	C	K	K	1	0	0	1	1	0	0	0	0	1	0	1	0	1	0	0	1	0	1	0	0	8	0	1016.46	tr|A5D9E9|A5D9E9_BOVIN;tr|A0A3Q1MGP1|A0A3Q1MGP1_BOVIN	tr|A5D9E9|A5D9E9_BOVIN	332	339	yes	no	2	0.044594	91.867	By MS/MS	By matching	By matching	5	0
DYFMSCPNR	STYPRDVRDYFMSCPN	YFMSCPNRGHAHRNAT	R	D	Y	N	R	G	0	1	1	1	1	0	0	0	0	0	0	0	1	1	1	1	0	0	1	0	0	9	0	1188.47	sp|Q3SZV7|HEMO_BOVIN;tr|A0A452DI25|A0A452DI25_BOVIN;CON__Q3SZV7;tr|A0A3Q1N2E0|A0A3Q1N2E0_BOVIN	sp|Q3SZV7|HEMO_BOVIN	227	235	yes	no	2;3	1.476e-07	163.16	By MS/MS	By MS/MS	By MS/MS	4.12	1.31	1	3	2
DYIFGDYIER	MEKALQERDYIFGDYI	IFGDYIERLWAYLTIE	R	D	Y	E	R	L	0	1	0	2	0	0	1	1	0	2	0	0	0	1	0	0	0	0	2	0	0	10	0	1289.59	tr|A0A3Q1LQ21|A0A3Q1LQ21_BOVIN;sp|P56652|ITIH3_BOVIN;CON__Q0V8M9	tr|A0A3Q1LQ21|A0A3Q1LQ21_BOVIN	547	556	yes	no	2	0.035312	88.596	By matching	By matching	By MS/MS	3	0			1
DYIVPNLF	GLIDGIHRDYIVPNLF	DYIVPNLF________	R	D	Y	L	F	-	0	0	1	1	0	0	0	0	0	1	1	0	0	1	1	0	0	0	1	1	0	8	0	979.501	tr|A0A3Q1LQ21|A0A3Q1LQ21_BOVIN;sp|P56652|ITIH3_BOVIN;CON__Q0V8M9	tr|A0A3Q1LQ21|A0A3Q1LQ21_BOVIN	879	886	yes	no	2	0.072157	85.212	By matching	By matching	By MS/MS	5	0
DYPKQLEK	RAGYTLVKDYPKQLEK	DYPKQLEKEFGSPDGV	K	D	Y	E	K	E	0	0	0	1	0	1	1	0	0	0	1	2	0	0	1	0	0	0	1	0	0	8	1	1019.53	sp|Q3SZV7|HEMO_BOVIN;tr|A0A452DI25|A0A452DI25_BOVIN;CON__Q3SZV7;tr|A0A3Q1N2E0|A0A3Q1N2E0_BOVIN	sp|Q3SZV7|HEMO_BOVIN	333	340	yes	no	3	0.056545	67.334	By matching	By MS/MS	By matching	5	0
DYTNIFLK	TPICIADRDYTNIFLK	DYTNIFLKFGYGYVSG	R	D	Y	L	K	F	0	0	1	1	0	0	0	0	0	1	1	1	0	1	0	0	1	0	1	0	0	8	0	1012.52	tr|F1MBC5|F1MBC5_BOVIN;sp|P00741|FA9_BOVIN	tr|F1MBC5|F1MBC5_BOVIN	326	333	yes	no	2	0.0096091	113.62	By MS/MS	By MS/MS	By matching	1	0	2
DYVAQFEASALGK	EAIKDSGRDYVAQFEA	FEASALGKQLNLKLLD	R	D	Y	G	K	Q	3	0	0	1	0	1	1	1	0	0	1	1	0	1	0	1	0	0	1	1	0	13	0	1397.68	sp|P15497|APOA1_BOVIN;CON__P15497;tr|A0A3Q1MJJ4|A0A3Q1MJJ4_BOVIN	sp|P15497|APOA1_BOVIN	51	63	yes	no	2;3	1.0333e-35	197.06	By MS/MS	By MS/MS	By MS/MS	4.08	1.85	6
DYWSSFK	TESFSSLKDYWSSFKG	KDYWSSFKGKFTDFWE	K	D	Y	F	K	G	0	0	0	1	0	0	0	0	0	0	0	1	0	1	0	2	0	1	1	0	0	7	0	931.408	sp|P19035|APOC3_BOVIN	sp|P19035|APOC3_BOVIN	72	78	yes	yes	2;3	0.0018315	138.83	By MS/MS	By MS/MS	By MS/MS	4.4	2.01	1	2	1
DYWSSFKGK	TESFSSLKDYWSSFKG	YWSSFKGKFTDFWESA	K	D	Y	G	K	F	0	0	0	1	0	0	0	1	0	0	0	2	0	1	0	2	0	1	1	0	0	9	1	1116.52	sp|P19035|APOC3_BOVIN	sp|P19035|APOC3_BOVIN	72	80	yes	yes	3	0.0023765	102.52	By MS/MS	By MS/MS	By matching	2	0		2
EAAEMLTADMDAER	ETGHPEIKEAAEMLTA	TADMDAERKFTKSFLP	K	E	A	E	R	K	4	1	0	2	0	0	3	0	0	0	1	0	2	0	0	0	1	0	0	0	0	14	0	1551.65	tr|A0A3Q1MIF4|A0A3Q1MIF4_BOVIN;tr|A0A3Q1MF14|A0A3Q1MF14_BOVIN;CON__Q32PI4;tr|A0A3Q1LGM4|A0A3Q1LGM4_BOVIN;tr|A0A3Q1M2A8|A0A3Q1M2A8_BOVIN	tr|A0A3Q1MIF4|A0A3Q1MIF4_BOVIN	322	335	yes	no	2;3	3.6593e-139	269.78	By MS/MS	By MS/MS	By MS/MS	1.2	0.4	4	1
EAAEMLTADMDAERK	ETGHPEIKEAAEMLTA	ADMDAERKFTKSFLPK	K	E	A	R	K	F	4	1	0	2	0	0	3	0	0	0	1	1	2	0	0	0	1	0	0	0	0	15	1	1679.75	tr|A0A3Q1MIF4|A0A3Q1MIF4_BOVIN;tr|A0A3Q1MF14|A0A3Q1MF14_BOVIN;CON__Q32PI4;tr|A0A3Q1LGM4|A0A3Q1LGM4_BOVIN;tr|A0A3Q1M2A8|A0A3Q1M2A8_BOVIN	tr|A0A3Q1MIF4|A0A3Q1MIF4_BOVIN	322	336	yes	no	3	1.5998e-65	219.52	By MS/MS	By MS/MS	By matching	2.33	0.471		2	1
EACFAVEGPK	KCCAADDKEACFAVEG	CFAVEGPKLVVSTQTA	K	E	A	P	K	L	2	0	0	0	1	0	2	1	0	0	0	1	0	1	1	0	0	0	0	1	0	10	0	1106.51	tr|A0A140T897|A0A140T897_BOVIN;sp|P02769|ALBU_BOVIN;CON__P02769	tr|A0A140T897|A0A140T897_BOVIN	588	597	yes	no	2;3	6.6336e-05	143.28	By MS/MS	By MS/MS	By MS/MS	3.71	0.7			6
EACQAAPCPAR	ASKPGSRREACQAAPC	QAAPCPARWETRALAP	R	E	A	A	R	W	4	1	0	0	2	1	1	0	0	0	0	0	0	0	2	0	0	0	0	0	0	11	0	1229.53	tr|F1MVP0|F1MVP0_BOVIN	tr|F1MVP0|F1MVP0_BOVIN	883	893	yes	yes	2	4.3661e-18	178.53	By MS/MS	By matching	By MS/MS	1.75	0.433	1	3
EAENLKVR	RAILYNYREAENLKVR	EAENLKVRVELLYNPA	R	E	A	V	R	V	1	1	1	0	0	0	2	0	0	0	1	1	0	0	0	0	0	0	0	1	0	8	1	957.524	sp|Q2UVX4|CO3_BOVIN;CON__Q2UVX4;tr|G3X7A5|G3X7A5_BOVIN;tr|A0A3Q1M2B2|A0A3Q1M2B2_BOVIN;tr|A0A3Q1MHV6|A0A3Q1MHV6_BOVIN;tr|A0A3Q1MGT0|A0A3Q1MGT0_BOVIN	sp|Q2UVX4|CO3_BOVIN	855	862	yes	no	2;3	2.782e-09	166.16	By MS/MS	By MS/MS	By MS/MS	4	0
EAFTMIGPR	DSVEFSCREAFTMIGP	AFTMIGPRFITCISGE	R	E	A	P	R	F	1	1	0	0	0	0	1	1	0	1	0	0	1	1	1	0	1	0	0	0	0	9	0	1020.51	tr|A0A3Q1LS74|A0A3Q1LS74_BOVIN;tr|A0A3Q1MP45|A0A3Q1MP45_BOVIN;sp|Q28085|CFAH_BOVIN;CON__Q28085;tr|G3X7F3|G3X7F3_BOVIN;tr|F1MC45|F1MC45_BOVIN;tr|E1BFN5|E1BFN5_BOVIN	sp|Q28085|CFAH_BOVIN	720	728	no	no	2	3.1208e-12	121.73	By MS/MS	By matching	By matching	5	0
EAHLPVIENK	TFGEGLLKEAHLPVIE	HLPVIENKVCNRNEYL	K	E	A	N	K	V	1	0	1	0	0	0	2	0	1	1	1	1	0	0	1	0	0	0	0	1	0	10	0	1148.62	tr|E1B726|E1B726_BOVIN;sp|P06868|PLMN_BOVIN;CON__P06868	sp|P06868|PLMN_BOVIN	720	729	no	no	2;3	1.8293e-08	157.75	By MS/MS	By MS/MS	By MS/MS	4.27	0.445
EALAIVFFGK	RGSPPPAREALAIVFF	LAIVFFGKQPQPNVTE	R	E	A	G	K	Q	2	0	0	0	0	0	1	1	0	1	1	1	0	2	0	0	0	0	0	1	0	10	0	1093.62	tr|A0A452DHX8|A0A452DHX8_BOVIN	tr|A0A452DHX8|A0A452DHX8_BOVIN	122	131	yes	yes	2	0.0014588	127.76	By MS/MS	By MS/MS	By matching	2.5	0.5		2	2
EALIQFLEQVHQGIK	QREWLGNREALIQFLE	EQVHQGIKGMVRDENY	R	E	A	I	K	G	1	0	0	0	0	3	2	1	1	2	2	1	0	1	0	0	0	0	0	1	0	15	0	1751.96	tr|G5E5V0|G5E5V0_BOVIN;sp|Q2KJ83|CBPN_BOVIN;CON__Q2KJ83	tr|G5E5V0|G5E5V0_BOVIN	329	343	yes	no	3	2.4252e-33	178.85	By MS/MS	By MS/MS	By MS/MS	2.5	0.5		3	3
EALVPLVADHK	SGYSPSLREALVPLVA	VPLVADHKCSSPEVYG	R	E	A	H	K	C	2	0	0	1	0	0	1	0	1	0	2	1	0	0	1	0	0	0	0	2	0	11	0	1190.67	tr|E1BCW0|E1BCW0_BOVIN;CON__ENSEMBL:ENSBTAP00000023055	tr|E1BCW0|E1BCW0_BOVIN	552	562	yes	no	3	3.3491e-06	142.1	By matching	By MS/MS	By MS/MS	4.5	0.5
EAMDRGDYSLK	EYTLIMNKEAMDRGDY	DRGDYSLKNIHDCAKH	K	E	A	L	K	N	1	1	0	2	0	0	1	1	0	0	1	1	1	0	0	1	0	0	1	0	0	11	1	1283.58	tr|F1N102|F1N102_BOVIN	tr|F1N102|F1N102_BOVIN	363	373	yes	yes	3	0.0010462	100.38	By matching	By matching	By MS/MS	3	0			1
EANYKDADKYFHAR	WRAYSDMREANYKDAD	ADKYFHARGNYDAARR	R	E	A	A	R	G	3	1	1	2	0	0	1	0	1	0	0	2	0	1	0	0	0	0	2	0	0	14	2	1726.81	tr|E1BJF9|E1BJF9_BOVIN	tr|E1BJF9|E1BJF9_BOVIN	90	103	yes	yes	3;4;5	2.48e-28	184.48	By MS/MS	By matching	By MS/MS	2	1.73	6
EANYKGADKYFHAR	WRAYSDMREANYKGAD	ADKYFHARGNYDAAQR	R	E	A	A	R	G	3	1	1	1	0	0	1	1	1	0	0	2	0	1	0	0	0	0	2	0	0	14	2	1668.8	sp|P35541|SAA_BOVIN;tr|A0A452DJ43|A0A452DJ43_BOVIN;tr|A0A3Q1M5X4|A0A3Q1M5X4_BOVIN	sp|P35541|SAA_BOVIN	43	56	yes	no	5	6.5598e-21	165.34	By matching	By matching	By MS/MS	6	0
EAPKAAEERESR	GRRNRRRREAPKAAEE	AAEERESRVQYTVCIW	R	E	A	S	R	V	3	2	0	0	0	0	4	0	0	0	0	1	0	0	1	1	0	0	0	0	0	12	2	1371.67	tr|E1BH06|E1BH06_BOVIN;CON__P01030;CON__ENSEMBL:ENSBTAP00000007350;tr|F1MVK1|F1MVK1_BOVIN;sp|P01030|CO4_BOVIN	CON__ENSEMBL:ENSBTAP00000007350	1452	1463	no	no	3;4	0.0001013	113.25	By MS/MS	By matching	By MS/MS	2	0		5
EAREEQLLLGTTDEDDDLDDFFLEDEPVR	QLSETLTREAREEQLL	FLEDEPVRSVFPESWF	R	E	A	V	R	S	1	2	0	7	0	1	6	1	0	0	5	0	0	2	1	0	2	0	0	1	0	29	1	3423.55	tr|E1B805|E1B805_BOVIN;tr|A0A3Q1M3A4|A0A3Q1M3A4_BOVIN	tr|E1B805|E1B805_BOVIN	740	768	yes	no	3	0.0027041	55.406	By MS/MS	By matching	By matching	1	0	2
EASNLGFSLLR	AEGQQLSREASNLGFS	NLGFSLLRKISLKHDG	R	E	A	L	R	K	1	1	1	0	0	0	1	1	0	0	3	0	0	1	0	2	0	0	0	0	0	11	0	1205.64	tr|A5PJ69|A5PJ69_BOVIN;CON__ENSEMBL:ENSBTAP00000013050;tr|A0A3Q1NJ03|A0A3Q1NJ03_BOVIN	tr|A5PJ69|A5PJ69_BOVIN	80	90	yes	no	2	0.00042621	127.71	By MS/MS	By matching	By matching	2.67	2.36	2
EATFQMELPK	VNKADAVREATFQMEL	TFQMELPKKAFITNFS	R	E	A	P	K	K	1	0	0	0	0	1	2	0	0	0	1	1	1	1	1	0	1	0	0	0	0	10	0	1192.58	tr|A0A3Q1MA31|A0A3Q1MA31_BOVIN;tr|F1MMD7|F1MMD7_BOVIN;tr|A0A3Q1LZ09|A0A3Q1LZ09_BOVIN;sp|Q3T052|ITIH4_BOVIN;CON__Q3T052;tr|A0A3Q1MGQ6|A0A3Q1MGQ6_BOVIN	tr|F1MMD7|F1MMD7_BOVIN	67	76	no	no	2;3	2.4407e-26	197.73	By MS/MS	By MS/MS	By MS/MS	4.5	0.5
EATFQMELPKK	VNKADAVREATFQMEL	FQMELPKKAFITNFSM	R	E	A	K	K	A	1	0	0	0	0	1	2	0	0	0	1	2	1	1	1	0	1	0	0	0	0	11	1	1320.67	tr|A0A3Q1MA31|A0A3Q1MA31_BOVIN;tr|F1MMD7|F1MMD7_BOVIN;tr|A0A3Q1LZ09|A0A3Q1LZ09_BOVIN;sp|Q3T052|ITIH4_BOVIN;CON__Q3T052;tr|A0A3Q1MGQ6|A0A3Q1MGQ6_BOVIN	tr|F1MMD7|F1MMD7_BOVIN	67	77	no	no	3;4	1.7478e-06	145.31	By MS/MS	By MS/MS	By MS/MS	4.12	2.42	3
EATKTAK	DKMQGYVKEATKTAKD	KEATKTAKDALSSVQE	K	E	A	A	K	D	2	0	0	0	0	0	1	0	0	0	0	2	0	0	0	0	2	0	0	0	0	7	1	747.413	sp|P19035|APOC3_BOVIN	sp|P19035|APOC3_BOVIN	38	44	yes	yes	2;3	0.013067	92.491	By MS/MS	By MS/MS	By MS/MS	5.17	0.373
EATKTAKDALSSVQESQVAQQAR	DKMQGYVKEATKTAKD	SQVAQQARDWMTESFS	K	E	A	A	R	D	5	1	0	1	0	4	2	0	0	0	1	2	0	0	0	3	2	0	0	2	0	23	2	2445.25	sp|P19035|APOC3_BOVIN	sp|P19035|APOC3_BOVIN	38	60	yes	yes	3	5.3133e-191	230.54	By MS/MS	By MS/MS	By MS/MS	4.33	2.36	1
EAVFAMENIHR	EELSLVAREAVFAMEN	FAMENIHRNIRYTHGS	R	E	A	H	R	N	2	1	1	0	0	0	2	0	1	1	0	0	1	1	0	0	0	0	0	1	0	11	0	1315.63	tr|A0A3Q1LKB9|A0A3Q1LKB9_BOVIN;sp|Q2KIG3|CBPB2_BOVIN;CON__Q2KIG3;tr|A0A3Q1NJ24|A0A3Q1NJ24_BOVIN;tr|A0A3Q1N1A7|A0A3Q1N1A7_BOVIN	tr|A0A3Q1LKB9|A0A3Q1LKB9_BOVIN	302	312	yes	no	3	0.031798	62.338	By matching	By matching	By MS/MS	4	0
EAVKEEDSIHWQRPR	ELLESLHKEAVKEEDS	SIHWQRPRKPQEVNEL	K	E	A	P	R	K	1	2	0	1	0	1	3	0	1	1	0	1	0	0	1	1	0	1	0	1	0	15	2	1878.93	tr|A0A3Q1MNN6|A0A3Q1MNN6_BOVIN;tr|A0A3Q1M2P2|A0A3Q1M2P2_BOVIN;tr|F1MJK3|F1MJK3_BOVIN;tr|A0A3Q1M8I5|A0A3Q1M8I5_BOVIN;tr|A0A3Q1NGH3|A0A3Q1NGH3_BOVIN;tr|F1MI18|F1MI18_BOVIN;tr|A0A3Q1MCP0|A0A3Q1MCP0_BOVIN	tr|F1MJK3|F1MJK3_BOVIN	1160	1174	no	no	3;5	1.6451e-93	240.92	By MS/MS	By MS/MS	By MS/MS	3	0			6
EAVPFEGVQDLHIQIK	IEALTRFREAVPFEGV	QDLHIQIKSSKKALHV	R	E	A	I	K	S	1	0	0	1	0	2	2	1	1	2	1	1	0	1	1	0	0	0	0	2	0	16	0	1821.96	tr|E1B805|E1B805_BOVIN;tr|A0A3Q1M3A4|A0A3Q1M3A4_BOVIN	tr|E1B805|E1B805_BOVIN	1286	1301	yes	no	3	6.6755e-65	211.9	By MS/MS	By MS/MS	By matching	5	0
EAVQGASDLWR	DSWYSFFKEAVQGASD	QGASDLWRAYWDMRDA	K	E	A	W	R	A	2	1	0	1	0	1	1	1	0	0	1	0	0	0	0	1	0	1	0	1	0	11	0	1230.6	sp|Q32L76|SAA4_BOVIN	sp|Q32L76|SAA4_BOVIN	27	37	yes	yes	2;3	4.5699e-35	207.47	By MS/MS	By MS/MS	By MS/MS	3.33	0.471			6
EAVSDLTQHR	DVELLYPREAVSDLTQ	VSDLTQHRHKQYYEGS	R	E	A	H	R	H	1	1	0	1	0	1	1	0	1	0	1	0	0	0	0	1	1	0	0	1	0	10	0	1154.57	tr|F1MMP5|F1MMP5_BOVIN;sp|Q0VCM5|ITIH1_BOVIN;CON__Q0VCM5;tr|A0A3Q1LVM5|A0A3Q1LVM5_BOVIN;tr|A0A3Q1LW96|A0A3Q1LW96_BOVIN	tr|F1MMP5|F1MMP5_BOVIN	485	494	no	no	2;3	3.4437e-89	254.24	By MS/MS	By MS/MS	By MS/MS	3.67	1.49		6	1
ECCDKPLLEK	DTISSKLKECCDKPLL	CDKPLLEKSHCIAEVE	K	E	C	E	K	S	0	0	0	1	2	0	2	0	0	0	2	2	0	0	1	0	0	0	0	0	0	10	1	1290.59	tr|A0A140T897|A0A140T897_BOVIN;sp|P02769|ALBU_BOVIN;CON__P02769;tr|A0A3Q1LNN7|A0A3Q1LNN7_BOVIN	tr|A0A140T897|A0A140T897_BOVIN	300	309	yes	no	2;3;4	3.7183e-08	159.99	By MS/MS	By MS/MS	By MS/MS	4.32	0.614
ECCHGDLLECADDR	TDLTKVHKECCHGDLL	LLECADDRADLAKYIC	K	E	C	D	R	A	1	1	0	3	3	0	2	1	1	0	2	0	0	0	0	0	0	0	0	0	0	14	0	1748.66	tr|A0A140T897|A0A140T897_BOVIN;sp|P02769|ALBU_BOVIN;CON__P02769;tr|A0A3Q1LNN7|A0A3Q1LNN7_BOVIN	tr|A0A140T897|A0A140T897_BOVIN	267	280	yes	no	2;3	5.6364e-161	281.68	By MS/MS	By MS/MS	By MS/MS	1.71	1.31	16	5
ECCHGDLLECADDRADLAK	TDLTKVHKECCHGDLL	DDRADLAKYICDNQDT	K	E	C	A	K	Y	3	1	0	4	3	0	2	1	1	0	3	1	0	0	0	0	0	0	0	0	0	19	1	2246.94	tr|A0A140T897|A0A140T897_BOVIN;sp|P02769|ALBU_BOVIN;CON__P02769;tr|A0A3Q1LNN7|A0A3Q1LNN7_BOVIN	tr|A0A140T897|A0A140T897_BOVIN	267	285	yes	no	2;3;4;5	2.8748e-260	322.43	By MS/MS	By MS/MS	By MS/MS	2.4	0.754		53	13
ECCHGDLLECADDRADLAKYICDNQDTISSK	TDLTKVHKECCHGDLL	NQDTISSKLKECCDKP	K	E	C	S	K	L	3	1	1	6	4	1	2	1	1	2	3	2	0	0	0	2	1	0	1	0	0	31	2	3671.56	tr|A0A140T897|A0A140T897_BOVIN;sp|P02769|ALBU_BOVIN;CON__P02769;tr|A0A3Q1LNN7|A0A3Q1LNN7_BOVIN	tr|A0A140T897|A0A140T897_BOVIN	267	297	yes	no	4;5;6	0	399.74	By matching	By MS/MS	By MS/MS	3.18	0.386			9
ECDTNGWTNDIPICEVVK	MVGEMNFRECDTNGWT	IPICEVVKCLPVTEPE	R	E	C	V	K	C	0	0	2	2	2	0	2	1	0	2	0	1	0	0	1	0	2	1	0	2	0	18	0	2148.95	tr|A0A3Q1LS74|A0A3Q1LS74_BOVIN;tr|A0A3Q1MP45|A0A3Q1MP45_BOVIN;sp|Q28085|CFAH_BOVIN;CON__Q28085	sp|Q28085|CFAH_BOVIN	128	145	no	no	2;3	5.2828e-41	180.93	By MS/MS	By MS/MS	By MS/MS	3	0			5
ECEHFQNLGK	KSLKIVQRECEHFQNL	EHFQNLGKDDLKYHYL	R	E	C	G	K	D	0	0	1	0	1	1	2	1	1	0	1	1	0	1	0	0	0	0	0	0	0	10	0	1260.56	sp|G3MYZ3|AFAM_BOVIN;CON__REFSEQ:XP_585019	sp|G3MYZ3|AFAM_BOVIN	415	424	yes	no	3	7.4541e-10	146.11	By MS/MS	By MS/MS	By MS/MS	3.5	0.5			2
ECEHFQNLGKDDLK	KSLKIVQRECEHFQNL	NLGKDDLKYHYLINLT	R	E	C	L	K	Y	0	0	1	2	1	1	2	1	1	0	2	2	0	1	0	0	0	0	0	0	0	14	1	1731.79	sp|G3MYZ3|AFAM_BOVIN;CON__REFSEQ:XP_585019	sp|G3MYZ3|AFAM_BOVIN	415	428	yes	no	3;4	9.4052e-21	168.41	By MS/MS	By MS/MS	By MS/MS	4	0
ECKEYCGIPGEADEELLR	GNKFYSEKECKEYCGI	EADEELLRFSN_____	K	E	C	L	R	F	1	1	0	1	2	0	5	2	0	1	2	1	0	0	1	0	0	0	1	0	0	18	1	2166.96	tr|F1MMK9|F1MMK9_BOVIN;sp|P00978|AMBP_BOVIN;CON__P00978	tr|F1MMK9|F1MMK9_BOVIN	462	479	yes	no	3	1.1535e-87	223.46	By MS/MS	By MS/MS	By MS/MS	2	0		3
ECKEYCGIPGEADEELLRFSN	GNKFYSEKECKEYCGI	EELLRFSN________	K	E	C	S	N	-	1	1	1	1	2	0	5	2	0	1	2	1	0	1	1	1	0	0	1	0	0	21	2	2515.1	tr|F1MMK9|F1MMK9_BOVIN;sp|P00978|AMBP_BOVIN;CON__P00978	tr|F1MMK9|F1MMK9_BOVIN	462	482	yes	no	3	5.5584e-18	125.31	By matching	By matching	By MS/MS	3	0			1
ECLQTCR	GNNFLSEKECLQTCRT	KECLQTCRTVEACNLP	K	E	C	C	R	T	0	1	0	0	2	1	1	0	0	0	1	0	0	0	0	0	1	0	0	0	0	7	0	965.406	tr|F1MMK9|F1MMK9_BOVIN;sp|P00978|AMBP_BOVIN;CON__P00978;tr|A0A3Q1MGB8|A0A3Q1MGB8_BOVIN	tr|F1MMK9|F1MMK9_BOVIN	406	412	yes	no	2	1.7595e-08	163.9	By MS/MS	By MS/MS	By matching	2.5	0.5		2	2
ECNNPAPQNGGASCPGHR	SGTQERRRECNNPAPQ	GASCPGHRVQTQAC__	R	E	C	H	R	V	2	1	3	0	2	1	1	3	1	0	0	0	0	0	3	1	0	0	0	0	0	18	0	1921.79	tr|A0A3Q1LSP4|A0A3Q1LSP4_BOVIN;tr|F1MX87|F1MX87_BOVIN	tr|A0A3Q1LSP4|A0A3Q1LSP4_BOVIN	559	576	yes	no	3	1.5379e-05	68.525	By MS/MS	By matching	By matching	4	0
ECNNPAPQQGGK	TYRRSRTRECNNPAPQ	PAPQQGGKRCEGERRQ	R	E	C	G	K	R	1	0	2	0	1	2	1	2	0	0	0	1	0	0	2	0	0	0	0	0	0	12	0	1298.57	tr|F1MM86|F1MM86_BOVIN;sp|Q29RU4|CO6_BOVIN;tr|A0A3Q1LM32|A0A3Q1LM32_BOVIN	tr|F1MM86|F1MM86_BOVIN	588	599	yes	no	3	0.0001406	109.16	By matching	By MS/MS	By MS/MS	2.33	0.471		2	1
ECNNPAPQQGGKR	TYRRSRTRECNNPAPQ	APQQGGKRCEGERRQE	R	E	C	K	R	C	1	1	2	0	1	2	1	2	0	0	0	1	0	0	2	0	0	0	0	0	0	13	1	1454.67	tr|F1MM86|F1MM86_BOVIN;sp|Q29RU4|CO6_BOVIN;tr|A0A3Q1LM32|A0A3Q1LM32_BOVIN	tr|F1MM86|F1MM86_BOVIN	588	600	yes	no	3	5.9431e-12	145.31	By MS/MS	By MS/MS	By matching	3.33	0.471			2
ECNWQTCPINCR	LCTKQESRECNWQTCP	QTCPINCRLGDYGPWS	R	E	C	C	R	L	0	1	2	0	3	1	1	0	0	1	0	0	0	0	1	0	1	1	0	0	0	12	0	1636.65	tr|F1MM86|F1MM86_BOVIN;sp|Q29RU4|CO6_BOVIN;tr|A0A3Q1LM32|A0A3Q1LM32_BOVIN	tr|F1MM86|F1MM86_BOVIN	72	83	yes	no	2;3	1.3433e-29	191.53	By MS/MS	By MS/MS	By MS/MS	4	0
ECQDDGVWSGTEAICR	VLTGSAERECQDDGVW	SGTEAICRQPYSYDFP	R	E	C	C	R	Q	1	1	0	2	2	1	2	2	0	1	0	0	0	0	0	1	1	1	0	1	0	16	0	1881.76	tr|A0A0A0MP91|A0A0A0MP91_BOVIN;sp|Q3SYW2|CO2_BOVIN;tr|A0A3S5ZPC6|A0A3S5ZPC6_BOVIN	tr|A0A0A0MP91|A0A0A0MP91_BOVIN	190	205	yes	no	3	0.0040145	72.583	By MS/MS	By matching	By matching	1	0	1
ECSIPEMDPYLNAYPR	DKAACYERECSIPEMD	PYLNAYPRKETYKVGD	R	E	C	P	R	K	1	1	1	1	1	0	2	0	0	1	1	0	1	0	3	1	0	0	2	0	0	16	0	1953.86	tr|A0A3Q1LS74|A0A3Q1LS74_BOVIN;tr|A0A3Q1MP45|A0A3Q1MP45_BOVIN;sp|Q28085|CFAH_BOVIN;CON__Q28085;tr|G3X7F3|G3X7F3_BOVIN;tr|F1MC45|F1MC45_BOVIN;tr|E1BFN5|E1BFN5_BOVIN	sp|Q28085|CFAH_BOVIN	566	581	no	no	2;3	7.7327e-78	221.59	By MS/MS	By MS/MS	By MS/MS	3.14	0.35			6
ECTVELSCK	ECCPDFKKECTVELSC	CTVELSCKGRCFETFA	K	E	C	C	K	G	0	0	0	0	2	0	2	0	0	0	1	1	0	0	0	1	1	0	0	1	0	9	0	1124.48	tr|F1MDS0|F1MDS0_BOVIN;tr|A0A3Q1LZ67|A0A3Q1LZ67_BOVIN	tr|F1MDS0|F1MDS0_BOVIN	62	70	yes	no	2	0.004503	113.93	By matching	By matching	By MS/MS	3	0			1
ECVGFGAVQEVPVGLVQPASAILYDYYNPEHK	FDSVPTSRECVGFGAV	DYYNPEHKCSVFYGAP	R	E	C	H	K	C	3	0	1	1	1	2	3	3	1	1	2	1	0	1	3	1	0	0	3	5	0	32	0	3548.73	tr|E1BH06|E1BH06_BOVIN;CON__P01030;CON__ENSEMBL:ENSBTAP00000007350;tr|F1MVK1|F1MVK1_BOVIN;sp|P01030|CO4_BOVIN	CON__ENSEMBL:ENSBTAP00000007350	1532	1563	no	no	3;4;5	5.8551e-77	173.95	By MS/MS	By MS/MS	By MS/MS	3.27	2.49	6
ECVPNSNER	GSEKGTGKECVPNSNE	CVPNSNERYYGYTGAF	K	E	C	E	R	Y	0	1	2	0	1	0	2	0	0	0	0	0	0	0	1	1	0	0	0	1	0	9	0	1103.47	tr|G3X6N3|G3X6N3_BOVIN;CON__Q0IIK2;sp|Q29443|TRFE_BOVIN;CON__Q29443	CON__Q0IIK2	531	539	no	no	2	5.5697e-06	157.78	By MS/MS	By MS/MS	By matching	1.6	0.8	3	1	1
ECVPNSNERYYGYTGAFR	GSEKGTGKECVPNSNE	YGYTGAFRCLVEKGDV	K	E	C	F	R	C	1	2	2	0	1	0	2	2	0	0	0	0	0	1	1	1	1	0	3	1	0	18	1	2181.95	tr|G3X6N3|G3X6N3_BOVIN;CON__Q0IIK2;sp|Q29443|TRFE_BOVIN;CON__Q29443	CON__Q0IIK2	531	548	no	no	3	0.00023924	74.029	By matching	By matching	By MS/MS	2.5	1.5	1
EDAANRK	AGTEDTAKEDAANRKL	KEDAANRKLAKLYKVS	K	E	D	R	K	L	2	1	1	1	0	0	1	0	0	0	0	1	0	0	0	0	0	0	0	0	0	7	1	802.393	CON__Q3SX14;tr|F1N1I6|F1N1I6_BOVIN;tr|F1MJH1|F1MJH1_BOVIN;sp|Q3SX14|GELS_BOVIN;tr|A0A3Q1MIW2|A0A3Q1MIW2_BOVIN;tr|A0A3Q1MIS1|A0A3Q1MIS1_BOVIN	CON__Q3SX14	289	295	yes	no	3	0.0045692	104.75	By MS/MS	By MS/MS	By matching	2	0		2
EDAVSAALK	HLQHNQLKEDAVSAAL	DAVSAALKGLKSLEYL	K	E	D	L	K	G	3	0	0	1	0	0	1	0	0	0	1	1	0	0	0	1	0	0	0	1	0	9	0	902.471	sp|Q05443|LUM_BOVIN;CON__Q05443	sp|Q05443|LUM_BOVIN	177	185	yes	no	2	9.1448e-06	107.79	By matching	By MS/MS	By matching	3	0			1
EDDLEADFYDDLIPLEDNKDQEALGSGLATSSFR	VNFEVQTKEDDLEADF	GLATSSFRVPIFYSSK	K	E	D	F	R	V	3	1	1	7	0	1	4	2	0	1	5	1	0	2	1	3	1	0	1	0	0	34	1	3787.72	tr|F1MM86|F1MM86_BOVIN;sp|Q29RU4|CO6_BOVIN;tr|A0A3Q1LM32|A0A3Q1LM32_BOVIN	tr|F1MM86|F1MM86_BOVIN	247	280	yes	no	3	1.5734e-65	155.32	By MS/MS	By matching	By matching	2	0		2
EDDTWYAAGILSFDK	SAFVVHDKEDDTWYAA	AGILSFDKSCAVAEYG	K	E	D	D	K	S	2	0	0	3	0	0	1	1	0	1	1	1	0	1	0	1	1	1	1	0	0	15	0	1729.78	tr|A0A3Q1MB98|A0A3Q1MB98_BOVIN;sp|Q2TBU0|HPT_BOVIN;tr|G3X6K8|G3X6K8_BOVIN	tr|A0A3Q1MB98|A0A3Q1MB98_BOVIN	349	363	yes	no	2;3	4.7595e-21	155.09	By MS/MS	By MS/MS	By matching	4	0
EDFLEQSEQLFGAK	LQKGFPIKEDFLEQSE	SEQLFGAKPMSLTGMK	K	E	D	A	K	P	1	0	0	1	0	2	3	1	0	0	2	1	0	2	0	1	0	0	0	0	0	14	0	1639.77	sp|P28800|A2AP_BOVIN;CON__P28800	sp|P28800|A2AP_BOVIN	177	190	yes	no	3	3.1793e-09	132.97	By MS/MS	By matching	By MS/MS	4	0
EDIIQTDGYK	ECSWWSCREDIIQTDG	IIQTDGYKVTFQKDRR	R	E	D	Y	K	V	0	0	0	2	0	1	1	1	0	2	0	1	0	0	0	0	1	0	1	0	0	10	0	1180.56	tr|A0A3Q1LU84|A0A3Q1LU84_BOVIN;tr|F6QN80|F6QN80_BOVIN	tr|A0A3Q1LU84|A0A3Q1LU84_BOVIN	59	68	yes	no	2;3	0.00018566	131.09	By MS/MS	By MS/MS	By MS/MS	2.57	0.495		3	4
EDIIQTDGYKVTFQK	ECSWWSCREDIIQTDG	GYKVTFQKDRRYQLRG	R	E	D	Q	K	D	0	0	0	2	0	2	1	1	0	2	0	2	0	1	0	0	2	0	1	1	0	15	1	1783.9	tr|A0A3Q1LU84|A0A3Q1LU84_BOVIN;tr|F6QN80|F6QN80_BOVIN	tr|A0A3Q1LU84|A0A3Q1LU84_BOVIN	59	73	yes	no	3	9.8508e-24	119.92	By MS/MS	By matching	By MS/MS	6	0
EDNTIHWTRPQKPR	SLYEEAVKEDNTIHWT	WTRPQKPRLLTEDIYQ	K	E	D	P	R	L	0	2	1	1	0	1	1	0	1	1	0	1	0	0	2	0	2	1	0	0	0	14	2	1776.9	sp|Q7SIH1|A2MG_BOVIN;CON__ENSEMBL:ENSBTAP00000024146;tr|A0A452DI08|A0A452DI08_BOVIN;tr|A0A3Q1LMP7|A0A3Q1LMP7_BOVIN	sp|Q7SIH1|A2MG_BOVIN	1214	1227	yes	no	4;5	5.5279e-11	140.33	By MS/MS	By matching	By MS/MS	6	0
EDRVPPSR	ENMGGRPREDRVPPSR	EDRVPPSRNSITLTNL	R	E	D	S	R	N	0	2	0	1	0	0	1	0	0	0	0	0	0	0	2	1	0	0	0	1	0	8	1	954.488	sp|P07589|FINC_BOVIN;tr|G5E5A8|G5E5A8_BOVIN;tr|G5E5B0|G5E5B0_BOVIN;tr|G5E5A9|G5E5A9_BOVIN;tr|A0A3Q1NHX9|A0A3Q1NHX9_BOVIN;tr|A0A3Q1M4K6|A0A3Q1M4K6_BOVIN	sp|P07589|FINC_BOVIN	1495	1502	yes	no	3	0.0046882	99.973	By MS/MS	By MS/MS	By matching	2	0.707	1	2	1
EDVIWELLNHAQEHFGK	VARTVGGKEDVIWELL	HAQEHFGKDKPDNFQL	K	E	D	G	K	D	1	0	1	1	0	1	3	1	2	1	2	1	0	1	0	0	0	1	0	1	0	17	0	2064.01	tr|G3X6N3|G3X6N3_BOVIN;CON__Q0IIK2;sp|Q29443|TRFE_BOVIN;CON__Q29443	CON__Q0IIK2	283	299	no	no	2;3;4	1.6901e-218	272.4	By MS/MS	By MS/MS	By MS/MS	1.47	0.499	9	8
EECSVPVCGQDR	TTSPTLRREECSVPVC	VPVCGQDRVTVEVIPR	R	E	E	D	R	V	0	1	0	1	2	1	2	1	0	0	0	0	0	0	1	1	0	0	0	2	0	12	0	1434.59	sp|P00735|THRB_BOVIN;CON__P00735;tr|A0A452DI66|A0A452DI66_BOVIN	sp|P00735|THRB_BOVIN	180	191	yes	no	2;3	1.0781e-93	249.69	By MS/MS	By MS/MS	By matching	1	0	4
EECSVPVCGQDRVTVEVIPR	TTSPTLRREECSVPVC	VTVEVIPRSGGSTTSQ	R	E	E	P	R	S	0	2	0	1	2	1	3	1	0	1	0	0	0	0	2	1	1	0	0	5	0	20	1	2328.12	sp|P00735|THRB_BOVIN;CON__P00735;tr|A0A452DI66|A0A452DI66_BOVIN	sp|P00735|THRB_BOVIN	180	199	yes	no	3	2.2721e-196	288.98	By MS/MS	By MS/MS	By MS/MS	2.5	0.5		2	2
EEFSFLTPDCK	IAQTNCSKEEFSFLTP	SFLTPDCKSLSSGDTG	K	E	E	C	K	S	0	0	0	1	1	0	2	0	0	0	1	1	0	2	1	1	1	0	0	0	0	11	0	1371.6	tr|F1MNV5|F1MNV5_BOVIN;sp|P01044|KNG1_BOVIN;CON__P01044-1;sp|P01045|KNG2_BOVIN;CON__P01045-1;tr|A0A140T8C8|A0A140T8C8_BOVIN;CON__Q2KJ62	tr|A0A140T8C8|A0A140T8C8_BOVIN	208	218	no	no	2;3	2.4767e-34	198.81	By MS/MS	By MS/MS	By MS/MS	3.45	0.498			6
EEKPAYHVPLSPR	IRTRRKKKEEKPAYHV	YHVPLSPRSFHPLRGE	K	E	E	P	R	S	1	1	0	0	0	0	2	0	1	0	1	1	0	0	3	1	0	0	1	1	0	13	1	1521.79	tr|F1N0I3|F1N0I3_BOVIN	tr|F1N0I3|F1N0I3_BOVIN	1013	1025	no	no	3;4	0.00156	88.561	By MS/MS	By matching	By MS/MS	5	0
EEMVYELNPLDPLGR	EREGALHREEMVYELN	NPLDPLGRTLEIPGNS	R	E	E	G	R	T	0	1	1	1	0	0	3	1	0	0	3	0	1	0	2	0	0	0	1	1	0	15	0	1773.86	tr|E1BH06|E1BH06_BOVIN;CON__P01030;sp|P01030|CO4_BOVIN	tr|E1BH06|E1BH06_BOVIN	940	954	no	no	3	0.0012007	85.493	By MS/MS	By MS/MS	By matching	3	0			3
EEMVYELNPLDPR	EREGALHREEMVYELN	ELNPLDPRGRTLEIPG	R	E	E	P	R	G	0	1	1	1	0	0	3	0	0	0	2	0	1	0	2	0	0	0	1	1	0	13	0	1603.76	CON__ENSEMBL:ENSBTAP00000007350;tr|F1MVK1|F1MVK1_BOVIN	CON__ENSEMBL:ENSBTAP00000007350	941	953	yes	no	2;3	2.7179e-06	117.48	By MS/MS	By MS/MS	By matching	2.67	0.471		3	6
EEQFNSTYR	NTATTKPREEQFNSTY	EQFNSTYRVVSALRIQ	R	E	E	Y	R	V	0	1	1	0	0	1	2	0	0	0	0	0	0	1	0	1	1	0	1	0	0	9	0	1172.51	tr|G3N0V0|G3N0V0_BOVIN;tr|A0A3Q1N3I9|A0A3Q1N3I9_BOVIN;CON__ENSEMBL:ENSBTAP00000024462;tr|A0A3Q1M3L6|A0A3Q1M3L6_BOVIN;CON__ENSEMBL:ENSBTAP00000024466;tr|A0A3Q1LPG0|A0A3Q1LPG0_BOVIN	CON__ENSEMBL:ENSBTAP00000024462	263	271	no	no	2	0.003272	129.89	By matching	By MS/MS	By MS/MS	2	0		3
EEQLLLGTTDEDDDLDDFFLEDEPVR	ETLTREAREEQLLLGT	FLEDEPVRSVFPESWF	R	E	E	V	R	S	0	1	0	7	0	1	5	1	0	0	5	0	0	2	1	0	2	0	0	1	0	26	0	3067.37	tr|E1B805|E1B805_BOVIN;tr|A0A3Q1M3A4|A0A3Q1M3A4_BOVIN	tr|E1B805|E1B805_BOVIN	743	768	yes	no	3	2.3462e-51	138.54	By MS/MS	By MS/MS	By matching	1	0	2
EEQLVCPITR	GQVVPALKEEQLVCPI	QLVCPITRDHLGFQAA	K	E	E	T	R	D	0	1	0	0	1	1	2	0	0	1	1	0	0	0	1	0	1	0	0	1	0	10	0	1243.62	tr|A6QP30|A6QP30_BOVIN	tr|A6QP30|A6QP30_BOVIN	440	449	yes	yes	2	0.050239	83.137	By matching	By MS/MS	By matching	2	0		2
EEQVVCQQLGCGKPIFVPAK	CDDGWAKKEEQVVCQQ	KPIFVPAKARKKFVPG	K	E	E	A	K	A	1	0	0	0	2	3	2	2	0	1	1	2	0	1	2	0	0	0	0	3	0	20	1	2286.15	tr|A6QNW7|A6QNW7_BOVIN;CON__ENSEMBL:ENSBTAP00000031360	tr|A6QNW7|A6QNW7_BOVIN	376	395	yes	no	3;4	1.686e-116	193.54	By MS/MS	By MS/MS	By MS/MS	6	0
EESLPLVGQQSTVSDVPR	SIVALNSKEESLPLVG	STVSDVPRDLEVIAAT	K	E	E	P	R	D	0	1	0	1	0	2	2	1	0	0	2	0	0	0	2	3	1	0	0	3	0	18	0	1939.99	sp|P07589|FINC_BOVIN;tr|G5E5A8|G5E5A8_BOVIN;tr|G5E5B0|G5E5B0_BOVIN;tr|G5E5A9|G5E5A9_BOVIN;tr|A0A3Q1NHX9|A0A3Q1NHX9_BOVIN;tr|A0A3Q1M4K6|A0A3Q1M4K6_BOVIN	sp|P07589|FINC_BOVIN	1527	1544	yes	no	2;3	1.3608e-28	157.11	By matching	By MS/MS	By matching	2	0		3
EETFNTLLCASETGGSEK	VEPEGIEREETFNTLL	SETGGSEKLSLKLPSN	R	E	E	E	K	L	1	0	1	0	1	0	4	2	0	0	2	1	0	1	0	2	3	0	0	0	0	18	0	1971.87	tr|A0A3Q1MNN6|A0A3Q1MNN6_BOVIN	tr|A0A3Q1MNN6|A0A3Q1MNN6_BOVIN	847	864	yes	yes	2;3	2.0096e-41	176.85	By MS/MS	By MS/MS	By matching	3	0			4
EEVPAADLSDQVPDTESETK	LGQGGVQREEVPAADL	PDTESETKILLQGTPV	R	E	E	T	K	I	2	0	0	3	0	1	4	0	0	0	1	1	0	0	2	2	2	0	0	2	0	20	0	2158.98	sp|Q2UVX4|CO3_BOVIN;CON__Q2UVX4;tr|G3X7A5|G3X7A5_BOVIN;tr|A0A3Q1M2B2|A0A3Q1M2B2_BOVIN;tr|A0A3Q1MHV6|A0A3Q1MHV6_BOVIN;tr|A0A3Q1MGT0|A0A3Q1MGT0_BOVIN	sp|Q2UVX4|CO3_BOVIN	959	978	yes	no	2;3;4	8.6268e-60	193.72	By MS/MS	By MS/MS	By MS/MS	1.27	0.442	11	4
EFGSPDGVCLHSVDAAFTCPGSSQLYIMAGQK	DYPKQLEKEFGSPDGV	LYIMAGQKLWRLDLNL	K	E	F	Q	K	L	3	0	0	2	2	2	1	4	1	1	2	1	1	2	2	4	1	0	1	2	0	32	0	3428.55	sp|Q3SZV7|HEMO_BOVIN;tr|A0A452DI25|A0A452DI25_BOVIN;CON__Q3SZV7	sp|Q3SZV7|HEMO_BOVIN	341	372	yes	no	3;4	1.5089e-175	249.39	By MS/MS	By MS/MS	By MS/MS	3.73	2.49	5
EFHIPYSK	NSNSPVVKEFHIPYSK	EFHIPYSKLQVIFRSD	K	E	F	S	K	L	0	0	0	0	0	0	1	0	1	1	0	1	0	1	1	1	0	0	1	0	0	8	0	1019.51	sp|Q0VCX1|C1S_BOVIN;tr|F1MJ12|F1MJ12_BOVIN;tr|A0A3Q1M7Q5|A0A3Q1M7Q5_BOVIN	sp|Q0VCX1|C1S_BOVIN	98	105	yes	no	3	0.01196	87.476	By MS/MS	By matching	By matching	6	0
EFHMHLR	PARLRVFREFHMHLRL	REFHMHLRLPVSVRRF	R	E	F	L	R	L	0	1	0	0	0	0	1	0	2	0	1	0	1	1	0	0	0	0	0	0	0	7	0	968.465	tr|E1BH06|E1BH06_BOVIN;CON__P01030;CON__ENSEMBL:ENSBTAP00000007350;tr|F1MVK1|F1MVK1_BOVIN	CON__ENSEMBL:ENSBTAP00000007350	831	837	no	no	3	0.00023449	143.02	By MS/MS	By MS/MS	By MS/MS	5.4	0.49
EFKAAATDVTQK	LPNTELVKEFKAAATD	AATDVTQKCTDESWEY	K	E	F	Q	K	C	3	0	0	1	0	1	1	0	0	0	0	2	0	1	0	0	2	0	0	1	0	12	1	1307.67	tr|Q2KIH2|Q2KIH2_BOVIN;CON__Q2KIH2	tr|Q2KIH2|Q2KIH2_BOVIN	183	194	yes	no	3	0.028807	64.104	By matching	By matching	By MS/MS	6	0
EFKGVACEIK	ECVCSCPKEFKGVACE	KGVACEIKK_______	K	E	F	I	K	K	1	0	0	0	1	0	2	1	0	1	0	2	0	1	0	0	0	0	0	1	0	10	1	1179.6	sp|Q3MHN2|CO9_BOVIN;CON__Q3MHN2;tr|A0A3Q1MU98|A0A3Q1MU98_BOVIN	sp|Q3MHN2|CO9_BOVIN	538	547	yes	no	3	0.053276	62.088	By matching	By matching	By MS/MS	6	0
EFLDVIK	EVTQEQKKEFLDVIKC	KEFLDVIKCIGIQESE	K	E	F	I	K	C	0	0	0	1	0	0	1	0	0	1	1	1	0	1	0	0	0	0	0	1	0	7	0	862.48	tr|Q5GN72|Q5GN72_BOVIN;sp|Q3SZR3|A1AG_BOVIN;CON__Q3SZR3;tr|A0A3Q1LS55|A0A3Q1LS55_BOVIN	tr|Q5GN72|Q5GN72_BOVIN	159	165	yes	no	2;3	0.0010936	108.46	By MS/MS	By MS/MS	By MS/MS	5.1	0.7
EFQIEEAVISPGFNVFSK	DPNFQGSKEFQIEEAV	PGFNVFSKKSQGIPEF	K	E	F	S	K	K	1	0	1	0	0	1	3	1	0	2	0	1	0	3	1	2	0	0	0	2	0	18	0	2040.02	tr|A0A0A0MP91|A0A0A0MP91_BOVIN;sp|Q3SYW2|CO2_BOVIN;tr|A0A3S5ZPC6|A0A3S5ZPC6_BOVIN	tr|A0A0A0MP91|A0A0A0MP91_BOVIN	533	550	yes	no	3	3.5254e-07	102.79	By matching	By MS/MS	By MS/MS	6	0
EFTEAFLGCPAIHPR	QVATHATKEFTEAFLG	GCPAIHPRCRWGAAPY	K	E	F	P	R	C	2	1	0	0	1	0	2	1	1	1	1	0	0	2	2	0	1	0	0	0	0	15	0	1743.84	tr|E1BH94|E1BH94_BOVIN;CON__ENSEMBL:ENSBTAP00000016285	tr|E1BH94|E1BH94_BOVIN	386	400	yes	no	3	7.7938e-27	172.33	By MS/MS	By MS/MS	By matching	5	0
EFTPVLQADFQK	VLARNFGKEFTPVLQA	VLQADFQKVVAGVANA	K	E	F	Q	K	V	1	0	0	1	0	2	1	0	0	0	1	1	0	2	1	0	1	0	0	1	0	12	0	1421.72	sp|P02070|HBB_BOVIN;CON__P02070	sp|P02070|HBB_BOVIN	120	131	yes	no	2;3;4	7.432e-64	230.06	By MS/MS	By MS/MS	By MS/MS	5.25	0.661
EFTRPEEIIFLR	VVSLPTFREFTRPEEI	PEEIIFLRAITPAYPA	R	E	F	L	R	A	0	2	0	0	0	0	3	0	0	2	1	0	0	2	1	0	1	0	0	0	0	12	1	1548.83	CON__ENSEMBL:ENSBTAP00000016046;tr|A0A3Q1MG73|A0A3Q1MG73_BOVIN;tr|F1MYN5|F1MYN5_BOVIN;tr|A0A3Q1MJB2|A0A3Q1MJB2_BOVIN	CON__ENSEMBL:ENSBTAP00000016046	611	622	yes	no	2;3	1.4191e-22	180.84	By MS/MS	By MS/MS	By MS/MS	5.17	0.373
EGAHYLVWGVSSDLWGEKPK	CREALKLKEGAHYLVW	DLWGEKPKISYIIGKD	K	E	G	P	K	I	1	0	0	1	0	0	2	3	1	0	2	2	0	0	1	2	0	2	1	2	0	20	1	2257.12	sp|Q2UVX4|CO3_BOVIN;CON__Q2UVX4;tr|G3X7A5|G3X7A5_BOVIN;tr|A0A3Q1M2B2|A0A3Q1M2B2_BOVIN;tr|A0A3Q1MHV6|A0A3Q1MHV6_BOVIN;tr|A0A3Q1MGT0|A0A3Q1MGT0_BOVIN	sp|Q2UVX4|CO3_BOVIN	1596	1615	yes	no	3;4	3.3782e-114	236.27	By MS/MS	By MS/MS	By MS/MS	1.5	0.5	4	4
EGALHREEMVYELNPLDPLGR	SKILQVEREGALHREE	NPLDPLGRTLEIPGNS	R	E	G	G	R	T	1	2	1	1	0	0	4	2	1	0	4	0	1	0	2	0	0	0	1	1	0	21	1	2437.21	tr|E1BH06|E1BH06_BOVIN;CON__P01030;sp|P01030|CO4_BOVIN	tr|E1BH06|E1BH06_BOVIN	934	954	no	no	4	1.6015e-05	83.064	By matching	By matching	By MS/MS	3	0			1
EGALHREEMVYELNPLDPR	SKILQVEREGALHREE	ELNPLDPRGRTLEIPG	R	E	G	P	R	G	1	2	1	1	0	0	4	1	1	0	3	0	1	0	2	0	0	0	1	1	0	19	1	2267.1	CON__ENSEMBL:ENSBTAP00000007350;tr|F1MVK1|F1MVK1_BOVIN	CON__ENSEMBL:ENSBTAP00000007350	935	953	yes	no	4	0.0011675	61.959	By matching	By matching	By MS/MS	3	0			1
EGDCPFQSNK	YSLKYQIKEGDCPFQS	DCPFQSNKTWQDCDYK	K	E	G	N	K	T	0	0	1	1	1	1	1	1	0	0	0	1	0	1	1	1	0	0	0	0	0	10	0	1180.48	tr|F1MNV5|F1MNV5_BOVIN;sp|P01044|KNG1_BOVIN;CON__P01044-1;sp|P01045|KNG2_BOVIN;CON__P01045-1;tr|A0A140T8C8|A0A140T8C8_BOVIN;CON__Q2KJ62	tr|A0A140T8C8|A0A140T8C8_BOVIN	79	88	no	no	2;3	1.6605e-57	228.54	By MS/MS	By MS/MS	By MS/MS	2.5	0.5		4	4
EGGGSLAEYHAK	TARLEALKEGGGSLAE	SLAEYHAKASEQLKAL	K	E	G	A	K	A	2	0	0	0	0	0	2	3	1	0	1	1	0	0	0	1	0	0	1	0	0	12	0	1217.57	sp|P15497|APOA1_BOVIN;CON__P15497;tr|A0A3Q1MJJ4|A0A3Q1MJJ4_BOVIN	sp|P15497|APOA1_BOVIN	206	217	yes	no	2;3;4	2.459e-34	184.65	By MS/MS	By MS/MS	By MS/MS	3.7	1.66	7	3	11
EGGKDACKGDSGGPLSCK	KMVCAGYREGGKDACK	SGGPLSCKHNEVWHLV	R	E	G	C	K	H	1	0	0	2	2	0	1	5	0	0	1	3	0	0	1	2	0	0	0	0	0	18	2	1821.8	tr|F1MUT4|F1MUT4_BOVIN;sp|Q5NTB3|FA11_BOVIN;tr|A0A3Q1LT55|A0A3Q1LT55_BOVIN	tr|F1MUT4|F1MUT4_BOVIN	565	582	yes	no	4	0.021667	49.188	By matching	By matching	By MS/MS	5	0
EGGQTAPASTR	IYRGGTSREGGQTAPA	QTAPASTRLFQVRASS	R	E	G	T	R	L	2	1	0	0	0	1	1	2	0	0	0	0	0	0	1	1	2	0	0	0	0	11	0	1073.51	CON__Q3SX14;tr|F1N1I6|F1N1I6_BOVIN;tr|F1MJH1|F1MJH1_BOVIN;sp|Q3SX14|GELS_BOVIN;tr|A0A3Q1MIW2|A0A3Q1MIW2_BOVIN;tr|A0A3Q1MIS1|A0A3Q1MIS1_BOVIN	CON__Q3SX14	553	563	yes	no	2	1.1963e-05	145.29	By MS/MS	By MS/MS	By matching	2.67	2.36	2
EGGQTAPASTRLFQVR	IYRGGTSREGGQTAPA	STRLFQVRASSSGATR	R	E	G	V	R	A	2	2	0	0	0	2	1	2	0	0	1	0	0	1	1	1	2	0	0	1	0	16	1	1716.89	CON__Q3SX14;tr|F1N1I6|F1N1I6_BOVIN;tr|F1MJH1|F1MJH1_BOVIN;sp|Q3SX14|GELS_BOVIN;tr|A0A3Q1MIW2|A0A3Q1MIW2_BOVIN;tr|A0A3Q1MIS1|A0A3Q1MIS1_BOVIN	CON__Q3SX14	553	568	yes	no	3	7.9236e-06	104.26	By MS/MS	By matching	By MS/MS	6	0
EGKVVYPR	HTFRATCREGKVVYPR	EGKVVYPRCG______	R	E	G	P	R	C	0	1	0	0	0	0	1	1	0	0	0	1	0	0	1	0	0	0	1	2	0	8	1	946.524	tr|A0A3Q1LS74|A0A3Q1LS74_BOVIN;tr|A0A3Q1MP45|A0A3Q1MP45_BOVIN;tr|A0A3Q1LKA0|A0A3Q1LKA0_BOVIN;sp|Q28085|CFAH_BOVIN;CON__Q28085;tr|A0A3Q1M315|A0A3Q1M315_BOVIN	sp|Q28085|CFAH_BOVIN	1227	1234	no	no	3	0.029127	76.1	By MS/MS	By matching	By matching	5.25	0.433
EGLLLLSRPDR	GLKVTMDKEGLLLLSR	LLLSRPDRVTIGLLFW	K	E	G	D	R	V	0	2	0	1	0	0	1	1	0	0	4	0	0	0	1	1	0	0	0	0	0	11	1	1267.72	tr|A0A3Q1MA31|A0A3Q1MA31_BOVIN;tr|F1MMD7|F1MMD7_BOVIN;tr|A0A3Q1LZ09|A0A3Q1LZ09_BOVIN;sp|Q3T052|ITIH4_BOVIN;CON__Q3T052;tr|A0A3Q1MGQ6|A0A3Q1MGQ6_BOVIN	tr|F1MMD7|F1MMD7_BOVIN	818	828	no	no	2;3	1.6568e-13	171.49	By MS/MS	By MS/MS	By MS/MS	3.27	2.49	6
EGMVSIMSFR	QNLKTKLKEGMVSIMS	MVSIMSFRNADYSYSM	K	E	G	F	R	N	0	1	0	0	0	0	1	1	0	1	0	0	2	1	0	2	0	0	0	1	0	10	0	1155.54	tr|F1MY85|F1MY85_BOVIN;CON__Q1A7A4	tr|F1MY85|F1MY85_BOVIN	1051	1060	yes	no	2	1.6122e-05	149.96	By MS/MS	By MS/MS	By matching	1	0	2
EGQDAGSCEINPLACLPQAATCAPDLPVFSHGGYPEY	SADSIYFREGQDAGSC	SHGGYPEY________	R	E	G	E	Y	-	5	0	1	2	3	2	3	4	1	1	3	0	0	1	5	2	1	0	2	1	0	37	0	3990.75	sp|Q29437|AOCX_BOVIN;tr|E1BJN3|E1BJN3_BOVIN	sp|Q29437|AOCX_BOVIN	726	762	no	no	3;4	2.7838e-31	119.3	By MS/MS	By MS/MS	By matching	4	0.853			4
EGQMEWVEGAMSSK	LALFVLPKEGQMEWVE	VEGAMSSKTLKKWNRL	K	E	G	S	K	T	1	0	0	0	0	1	3	2	0	0	0	1	2	0	0	2	0	1	0	1	0	14	0	1567.66	tr|Q3SYR0|Q3SYR0_BOVIN;sp|Q9TT36|THBG_BOVIN;CON__Q9TT36	tr|Q3SYR0|Q3SYR0_BOVIN	272	285	yes	no	3	0.025745	61.165	By matching	By MS/MS	By MS/MS	3	0			3
EGQPCGVYTER	CCLTCALREGQPCGVY	PCGVYTERCGSGLRCQ	R	E	G	E	R	C	0	1	0	0	1	1	2	2	0	0	0	0	0	0	1	0	1	0	1	1	0	11	0	1294.56	sp|P20959|IBP3_BOVIN	sp|P20959|IBP3_BOVIN	79	89	yes	yes	2	0.0025755	108.23	By MS/MS	By matching	By matching	1.33	0.471	2	1
EGSHTFQGAFGCELR	IMDYYKDREGSHTFQG	GAFGCELRNNESSGAF	R	E	G	L	R	N	1	1	0	0	1	1	2	3	1	0	1	0	0	2	0	1	1	0	0	0	0	15	0	1694.75	tr|A0A452DK44|A0A452DK44_BOVIN;sp|Q3ZCH5|ZA2G_BOVIN	tr|A0A452DK44|A0A452DK44_BOVIN	109	123	yes	no	3	3.018e-26	164.63	By MS/MS	By matching	By MS/MS	3.4	0.49			3
EGSQGSHVYTK	DSAWKSAKEGSQGSHV	QGSHVYTKALLAYAFA	K	E	G	T	K	A	0	0	0	0	0	1	1	2	1	0	0	1	0	0	0	2	1	0	1	1	0	11	0	1191.55	sp|Q7SIH1|A2MG_BOVIN;CON__ENSEMBL:ENSBTAP00000024146;tr|A0A452DI08|A0A452DI08_BOVIN;tr|A0A3Q1LMP7|A0A3Q1LMP7_BOVIN	sp|Q7SIH1|A2MG_BOVIN	1174	1184	yes	no	2;3	9.6636e-10	162.22	By MS/MS	By MS/MS	By MS/MS	4.5	1.22			3
EGVNTYEAR	GAFNYTTREGVNTYEA	GVNTYEARIQYYCHEP	R	E	G	A	R	I	1	1	1	0	0	0	2	1	0	0	0	0	0	0	0	0	1	0	1	1	0	9	0	1037.48	tr|A5D9E9|A5D9E9_BOVIN;tr|A0A3Q1MGP1|A0A3Q1MGP1_BOVIN	tr|A5D9E9|A5D9E9_BOVIN	393	401	yes	no	2	0.0015177	138.25	By MS/MS	By MS/MS	By MS/MS	1.8	1.17	3	1
EGYSLVGDPVAR	KNIMYTCKEGYSLVGD	LVGDPVARCGEDLQWL	K	E	G	A	R	C	1	1	0	1	0	0	1	2	0	0	1	0	0	0	1	1	0	0	1	2	0	12	0	1261.63	tr|A0A3Q1MP40|A0A3Q1MP40_BOVIN;tr|A0A3Q1LI40|A0A3Q1LI40_BOVIN;tr|F1N045|F1N045_BOVIN;sp|Q29RQ1|CO7_BOVIN;CON__Q29RQ1	tr|A0A3Q1MP40|A0A3Q1MP40_BOVIN	574	585	no	no	2;3	1.7237e-10	153.75	By MS/MS	By matching	By MS/MS	3	0			3
EHFVDLLLSK	LSKVESDREHFVDLLL	FVDLLLSKHFRTFMLA	R	E	H	S	K	H	0	0	0	1	0	0	1	0	1	0	3	1	0	1	0	1	0	0	0	1	0	10	0	1199.65	tr|Q5GN72|Q5GN72_BOVIN;sp|Q3SZR3|A1AG_BOVIN;CON__Q3SZR3;tr|A0A3Q1LS55|A0A3Q1LS55_BOVIN	tr|Q5GN72|Q5GN72_BOVIN	115	124	yes	no	2;3	5.9442e-13	172.27	By MS/MS	By MS/MS	By MS/MS	1.25	0.433	6	2
EHFYATNDHYFVDQYMR	NDLVAVGREHFYATND	YFVDQYMRSWELYLGL	R	E	H	M	R	S	1	1	1	2	0	1	1	0	2	0	0	0	1	2	0	0	1	0	3	1	0	17	0	2234.95	tr|Q2KIW1|Q2KIW1_BOVIN	tr|Q2KIW1|Q2KIW1_BOVIN	176	192	yes	yes	4	3.0065e-28	164.2	By matching	By MS/MS	By MS/MS	4	0
EHSSLAFWK	IEIPKCFKEHSSLAFW	HSSLAFWKTDASDVKP	K	E	H	W	K	T	1	0	0	0	0	0	1	0	1	0	1	1	0	1	0	2	0	1	0	0	0	9	0	1103.54	tr|A0A140T843|A0A140T843_BOVIN;sp|P17690|APOH_BOVIN;CON__P17690	tr|A0A140T843|A0A140T843_BOVIN	328	336	yes	no	3;4	0.00033378	137.13	By MS/MS	By MS/MS	By matching	1	0	5
EICSLDNGGCDQFCR	KNCEFSTREICSLDNG	GGCDQFCREERSEVRC	R	E	I	C	R	E	0	1	1	2	3	1	1	2	0	1	1	0	0	1	0	1	0	0	0	0	0	15	0	1829.71	sp|P00743|FA10_BOVIN;tr|A0A452DIP8|A0A452DIP8_BOVIN	sp|P00743|FA10_BOVIN	127	141	yes	no	2;3	8.3526e-78	226.65	By MS/MS	By matching	By MS/MS	2	0		4
EICSLDNGGCDQFCREER	KNCEFSTREICSLDNG	DQFCREERSEVRCSCA	R	E	I	E	R	S	0	2	1	2	3	1	3	2	0	1	1	0	0	1	0	1	0	0	0	0	0	18	1	2243.9	sp|P00743|FA10_BOVIN;tr|A0A452DIP8|A0A452DIP8_BOVIN	sp|P00743|FA10_BOVIN	127	144	yes	no	3	4.4582e-259	313.12	By MS/MS	By MS/MS	By MS/MS	1.75	0.433	1	3
EIEAFGYSSSEYK	FHLKIETREIEAFGYS	GYSSSEYKRIVACASY	R	E	I	Y	K	R	1	0	0	0	0	0	3	1	0	1	0	1	0	1	0	3	0	0	2	0	0	13	0	1508.67	tr|F1MY85|F1MY85_BOVIN	tr|F1MY85|F1MY85_BOVIN	1386	1398	yes	yes	3	4.2842e-10	140.16	By matching	By MS/MS	By matching	3	0			1
EIEAFGYSSSEYKR	FHLKIETREIEAFGYS	YSSSEYKRIVACASYK	R	E	I	K	R	I	1	1	0	0	0	0	3	1	0	1	0	1	0	1	0	3	0	0	2	0	0	14	1	1664.77	tr|F1MY85|F1MY85_BOVIN	tr|F1MY85|F1MY85_BOVIN	1386	1399	yes	yes	3	5.1749e-36	191.06	By MS/MS	By MS/MS	By MS/MS	3	1.77	3
EIHKEEYAHNEVVEYACNPR	ELPNGKRKEIHKEEYA	VEYACNPRFLMKGSHK	K	E	I	P	R	F	2	1	2	0	1	0	5	0	2	1	0	1	0	0	1	0	0	0	2	2	0	20	1	2486.13	tr|A0A3Q1LS74|A0A3Q1LS74_BOVIN;tr|A0A3Q1MP45|A0A3Q1MP45_BOVIN;sp|Q28085|CFAH_BOVIN;CON__Q28085	sp|Q28085|CFAH_BOVIN	642	661	no	no	3;4;5	9.8851e-196	286.55	By MS/MS	By MS/MS	By MS/MS	3.76	0.73			7
EIIVHPNYK	ETSFSQIKEIIVHPNY	IIVHPNYKISEGSHDI	K	E	I	Y	K	I	0	0	1	0	0	0	1	0	1	2	0	1	0	0	1	0	0	0	1	1	0	9	0	1111.6	sp|Q2KJ63|KLKB1_BOVIN	sp|Q2KJ63|KLKB1_BOVIN	469	477	yes	yes	3	0.0013656	109.66	By MS/MS	By MS/MS	By MS/MS	5	0
EILALPPTGPGSLLDLWVQPHGR	VLSQGAKKEILALPPT	LWVQPHGRLFLGALPG	K	E	I	G	R	L	1	1	0	1	0	1	1	3	1	1	5	0	0	0	4	1	1	1	0	1	0	23	0	2465.34	tr|A5PKC2|A5PKC2_BOVIN;CON__Q6T181	tr|A5PKC2|A5PKC2_BOVIN	323	345	yes	no	3;4	3.4864e-31	139.95	By MS/MS	By MS/MS	By matching	2	0		4
EILFHPK	QRKEWEVKEILFHPKY	KEILFHPKYDLNAKKA	K	E	I	P	K	Y	0	0	0	0	0	0	1	0	1	1	1	1	0	1	1	0	0	0	0	0	0	7	0	882.496	CON__Q3KUS7;sp|P81187|CFAB_BOVIN;tr|A0A3Q1LRP5|A0A3Q1LRP5_BOVIN	CON__Q3KUS7	551	557	yes	no	2;3	0.018814	102.71	By MS/MS	By MS/MS	By MS/MS	4.71	2.05	1	1
EIPAWVPLDPAAQNTK	QDFIKFDKEIPAWVPL	DPAAQNTKRKWEAEAV	K	E	I	T	K	R	3	0	1	1	0	1	1	0	0	1	1	1	0	0	3	0	1	1	0	1	0	16	0	1748.91	tr|A0A452DK44|A0A452DK44_BOVIN;sp|Q3ZCH5|ZA2G_BOVIN	tr|A0A452DK44|A0A452DK44_BOVIN	147	162	yes	no	3	7.5863e-22	160.8	By MS/MS	By MS/MS	By matching	5.4	0.49
EISCWSVEL	YQESPPGKEISCWSVE	ISCWSVEL________	K	E	I	E	L	-	0	0	0	0	1	0	2	0	0	1	1	0	0	0	0	2	0	1	0	1	0	9	0	1121.51	tr|A0A3Q1MA31|A0A3Q1MA31_BOVIN;tr|F1MMD7|F1MMD7_BOVIN;tr|A0A3Q1LZ09|A0A3Q1LZ09_BOVIN;sp|Q3T052|ITIH4_BOVIN;CON__Q3T052	tr|F1MMD7|F1MMD7_BOVIN	908	916	no	no	2	0.00095312	141.39	By MS/MS	By MS/MS	By matching	3	0.707		1	2
EISVTNTHR	LKAGPTSKEISVTNTH	ISVTNTHRRKGVCESI	K	E	I	H	R	R	0	1	1	0	0	0	1	0	1	1	0	0	0	0	0	1	2	0	0	1	0	9	0	1055.54	tr|F1MMK9|F1MMK9_BOVIN;sp|P00978|AMBP_BOVIN;CON__P00978;tr|A0A3Q1MGB8|A0A3Q1MGB8_BOVIN	tr|F1MMK9|F1MMK9_BOVIN	208	216	yes	no	3	5.9354e-55	230.24	By MS/MS	By matching	By matching	3.5	0.5			1
EIWGTDVVEYECQEGYTLVGEAR	GHFVYIQREIWGTDVV	YTLVGEARISCRFVGW	R	E	I	A	R	I	1	1	0	1	1	1	5	3	0	1	1	0	0	0	0	0	2	1	2	3	0	23	0	2702.22	tr|G3N0S9|G3N0S9_BOVIN;CON__ENSEMBL:ENSBTAP00000034412	tr|G3N0S9|G3N0S9_BOVIN	44	66	yes	no	2;3	4.2546e-82	198.05	By MS/MS	By MS/MS	By MS/MS	2.12	0.331		7	1
EKAAAQEQYSAAVAR	VTYPGNIKEKAAAQEQ	QYSAAVARGESAGLVR	K	E	K	A	R	G	6	1	0	0	0	2	2	0	0	0	0	1	0	0	0	1	0	0	1	1	0	15	1	1591.8	tr|A0A3Q1MA31|A0A3Q1MA31_BOVIN;tr|F1MMD7|F1MMD7_BOVIN;tr|A0A3Q1LZ09|A0A3Q1LZ09_BOVIN;sp|Q3T052|ITIH4_BOVIN;CON__Q3T052;tr|A0A3Q1MGQ6|A0A3Q1MGQ6_BOVIN	tr|F1MMD7|F1MMD7_BOVIN	98	112	no	no	2;3	1.1942e-93	237.4	By MS/MS	By matching	By MS/MS	4.14	0.35
EKDNQKVYSLR	CIVSGWGREKDNQKVY	NQKVYSLRWGEVHLIN	R	E	K	L	R	W	0	1	1	1	0	1	1	0	0	0	1	2	0	0	0	1	0	0	1	1	0	11	2	1378.72	tr|A0A3Q1MIF4|A0A3Q1MIF4_BOVIN;tr|A0A3Q1MF14|A0A3Q1MF14_BOVIN;CON__Q32PI4;tr|A0A3Q1N461|A0A3Q1N461_BOVIN;tr|F1N4M7|F1N4M7_BOVIN;tr|A0A3Q1M2A8|A0A3Q1M2A8_BOVIN	tr|A0A3Q1MIF4|A0A3Q1MIF4_BOVIN	494	504	yes	no	3	0.0028552	101.53	By MS/MS	By matching	By MS/MS	6	0
EKDVSLTAFVLIALHEAK	IGGFRDTREKDVSLTA	LIALHEAKDICEAQVN	R	E	K	A	K	D	3	0	0	1	0	0	2	0	1	1	3	2	0	1	0	1	1	0	0	2	0	18	1	1983.1	sp|Q2UVX4|CO3_BOVIN;CON__Q2UVX4;tr|G3X7A5|G3X7A5_BOVIN;tr|A0A3Q1M2B2|A0A3Q1M2B2_BOVIN;tr|A0A3Q1MHV6|A0A3Q1MHV6_BOVIN;tr|A0A3Q1MGT0|A0A3Q1MGT0_BOVIN	sp|Q2UVX4|CO3_BOVIN	1137	1154	yes	no	2	4.3464e-21	115.42	By MS/MS	By MS/MS	By matching	2.5	0.5		1	1
EKESQAPALPAQEEMPVPLGG	SSFFNTLKEKESQAPA	EMPVPLGG________	K	E	K	G	G	-	3	0	0	0	0	2	4	2	0	0	2	1	1	0	4	1	0	0	0	1	0	21	1	2177.07	tr|F1N3Q7|F1N3Q7_BOVIN;sp|Q32PJ2|APOA4_BOVIN;CON__Q32PJ2	tr|F1N3Q7|F1N3Q7_BOVIN	445	465	yes	no	3	2.4382e-31	144.72	By MS/MS	By MS/MS	By MS/MS	3	0			3
EKLNECLEGNCAEGVGMNYR	CESARNPREKLNECLE	EGVGMNYRGNVSVTRS	R	E	K	Y	R	G	1	1	3	0	2	0	4	3	0	0	2	1	1	0	0	0	0	0	1	1	0	20	1	2342.01	sp|P00735|THRB_BOVIN;CON__P00735;tr|A0A452DI66|A0A452DI66_BOVIN	sp|P00735|THRB_BOVIN	99	118	yes	no	2;3	7.3344e-196	287.37	By MS/MS	By MS/MS	By MS/MS	3.67	0.943			6
EKLQNEDLGFL	YQVLPWLKEKLQNEDL	QNEDLGFL________	K	E	K	F	L	-	0	0	1	1	0	1	2	1	0	0	3	1	0	1	0	0	0	0	0	0	0	11	1	1304.66	CON__Q3KUS7;sp|P81187|CFAB_BOVIN;tr|A0A3Q1LRP5|A0A3Q1LRP5_BOVIN	CON__Q3KUS7	750	760	yes	no	2;3	2.1008e-05	136.49	By MS/MS	By MS/MS	By MS/MS	3.33	0.471			6
EKMETAGVTSAEIQK	EYILVLNREKMETAGV	VTSAEIQKCFGVSLGI	R	E	K	Q	K	C	2	0	0	0	0	1	3	1	0	1	0	2	1	0	0	1	2	0	0	1	0	15	1	1620.8	tr|A0A3Q1LSP4|A0A3Q1LSP4_BOVIN;tr|F1MX87|F1MX87_BOVIN	tr|A0A3Q1LSP4|A0A3Q1LSP4_BOVIN	356	370	yes	no	3	4.864e-53	207.05	By MS/MS	By MS/MS	By MS/MS	4	0
EKMTMSTVVLK	CPWLKRFKEKMTMSTV	TMSTVVLKAGPTSKEI	K	E	K	L	K	A	0	0	0	0	0	0	1	0	0	0	1	2	2	0	0	1	2	0	0	2	0	11	1	1265.67	tr|F1MMK9|F1MMK9_BOVIN;tr|A0A3Q1MGB8|A0A3Q1MGB8_BOVIN	tr|F1MMK9|F1MMK9_BOVIN	191	201	yes	no	3	6.3616e-05	96.464	By MS/MS	By matching	By matching	1	0	1
EKNRWEEPNQK	TKFLNTAKEKNRWEEP	RWEEPNQKLYNVEATS	K	E	K	Q	K	L	0	1	2	0	0	1	3	0	0	0	0	2	0	0	1	0	0	1	0	0	0	11	2	1456.71	sp|Q2UVX4|CO3_BOVIN;CON__Q2UVX4;tr|G3X7A5|G3X7A5_BOVIN;tr|A0A3Q1M2B2|A0A3Q1M2B2_BOVIN;tr|A0A3Q1MHV6|A0A3Q1MHV6_BOVIN;tr|A0A3Q1MGT0|A0A3Q1MGT0_BOVIN	sp|Q2UVX4|CO3_BOVIN	1215	1225	yes	no	3;4	3.4563e-09	158.42	By MS/MS	By matching	By matching	4	0
EKTLYLTAFAVIGIR	GTLPVEAREKTLYLTA	AFAVIGIRKAFDICPL	R	E	K	I	R	K	2	1	0	0	0	0	1	1	0	2	2	1	0	1	0	0	2	0	1	1	0	15	1	1693.98	tr|F1MY85|F1MY85_BOVIN;CON__Q1A7A4	tr|F1MY85|F1MY85_BOVIN	1139	1153	yes	no	3	1.3181e-32	133.86	By matching	By MS/MS	By matching	6	0
EKVLTSSAR	LPKIETMREKVLTSSA	KVLTSSARQRLRCASI	R	E	K	A	R	Q	1	1	0	0	0	0	1	0	0	0	1	1	0	0	0	2	1	0	0	1	0	9	1	989.551	tr|A0A140T897|A0A140T897_BOVIN;tr|A0A3Q1LNN7|A0A3Q1LNN7_BOVIN	tr|A0A140T897|A0A140T897_BOVIN	210	218	yes	no	2;3	1.7913e-10	170.89	By MS/MS	By MS/MS	By MS/MS	3.38	2.34	6	3
EKVLTSSARQR	LPKIETMREKVLTSSA	LTSSARQRLRCASIQK	R	E	K	Q	R	L	1	2	0	0	0	1	1	0	0	0	1	1	0	0	0	2	1	0	0	1	0	11	2	1273.71	tr|A0A140T897|A0A140T897_BOVIN;tr|A0A3Q1LNN7|A0A3Q1LNN7_BOVIN	tr|A0A140T897|A0A140T897_BOVIN	210	220	yes	no	3;4	0.00013397	124.21	By matching	By matching	By MS/MS	2	0		2
ELAAQLIK	VEASFLPKELAAQLIK	ELAAQLIKKSFSGKKG	K	E	L	I	K	K	2	0	0	0	0	1	1	0	0	1	2	1	0	0	0	0	0	0	0	0	0	8	0	884.533	tr|F1MMP5|F1MMP5_BOVIN;sp|Q0VCM5|ITIH1_BOVIN;CON__Q0VCM5;tr|A0A3Q1LVM5|A0A3Q1LVM5_BOVIN;tr|A0A3Q1LW96|A0A3Q1LW96_BOVIN	tr|F1MMP5|F1MMP5_BOVIN	210	217	no	no	2;3	0.004617	120.15	By MS/MS	By MS/MS	By MS/MS	4.33	2.36	3
ELAAQLIKK	VEASFLPKELAAQLIK	LAAQLIKKSFSGKKGH	K	E	L	K	K	S	2	0	0	0	0	1	1	0	0	1	2	2	0	0	0	0	0	0	0	0	0	9	1	1012.63	tr|F1MMP5|F1MMP5_BOVIN;sp|Q0VCM5|ITIH1_BOVIN;CON__Q0VCM5;tr|A0A3Q1LVM5|A0A3Q1LVM5_BOVIN;tr|A0A3Q1LW96|A0A3Q1LW96_BOVIN	tr|F1MMP5|F1MMP5_BOVIN	210	218	no	no	2;3	1.1018e-08	117.7	By MS/MS	By matching	By MS/MS	2	0		4
ELATLCGSESTDTER	VKLSAGTKELATLCGS	SESTDTERAPGNDTFY	K	E	L	E	R	A	1	1	0	1	1	0	3	1	0	0	2	0	0	0	0	2	3	0	0	0	0	15	0	1667.73	tr|E1BJ49|E1BJ49_BOVIN	tr|E1BJ49|E1BJ49_BOVIN	85	99	yes	yes	2	3.3127e-185	244.57	By MS/MS	By matching	By matching	1	0	1
ELEDLRAR	KLKEEIRKELEDLRAR	ELEDLRARLLPHATEV	K	E	L	A	R	L	1	2	0	1	0	0	2	0	0	0	2	0	0	0	0	0	0	0	0	0	0	8	1	1000.53	tr|F1N3Q7|F1N3Q7_BOVIN;sp|Q32PJ2|APOA4_BOVIN;CON__Q32PJ2;tr|A0A3Q1M3N0|A0A3Q1M3N0_BOVIN;tr|A0A3Q1MZJ9|A0A3Q1MZJ9_BOVIN	tr|F1N3Q7|F1N3Q7_BOVIN	190	197	yes	no	3	0.01026	88.819	By MS/MS	By MS/MS	By matching	2	0		3
ELELQMGNALFIGK	CSLNFPKKELELQMGN	GNALFIGKQLKPLEKF	K	E	L	G	K	Q	1	0	1	0	0	1	2	2	0	1	3	1	1	1	0	0	0	0	0	0	0	14	0	1561.82	tr|Q3SYR0|Q3SYR0_BOVIN;sp|Q9TT36|THBG_BOVIN;CON__Q9TT36	tr|Q3SYR0|Q3SYR0_BOVIN	123	136	yes	no	3	0.0026368	82.651	By MS/MS	By matching	By matching	6	0
ELFESYIEGR	QVQDQTEKELFESYIE	FESYIEGRIVEGQDAE	K	E	L	G	R	I	0	1	0	0	0	0	3	1	0	1	1	0	0	1	0	1	0	0	1	0	0	10	0	1241.59	sp|P00735|THRB_BOVIN;CON__P00735;tr|A0A452DI66|A0A452DI66_BOVIN	sp|P00735|THRB_BOVIN	357	366	yes	no	2	0.00017694	139.64	By matching	By MS/MS	By MS/MS	2.5	0.5		2	2
ELGCGAAK	KDVEVVCRELGCGAAK	ELGCGAAKGTPSGNLY	R	E	L	A	K	G	2	0	0	0	1	0	1	2	0	0	1	1	0	0	0	0	0	0	0	0	0	8	0	804.38	tr|A6QNW7|A6QNW7_BOVIN;CON__ENSEMBL:ENSBTAP00000031360;tr|A0A3Q1MHR7|A0A3Q1MHR7_BOVIN;tr|F1MLF3|F1MLF3_BOVIN	tr|A6QNW7|A6QNW7_BOVIN	64	71	yes	no	2;3	0.024174	101.54	By MS/MS	By MS/MS	By MS/MS	3.75	0.661			3
ELHHLQEQNLSNAFLDKEEFYIGSK	SPSRKWEKELHHLQEQ	EEFYIGSKYKKVVYRQ	K	E	L	S	K	Y	1	0	2	1	0	2	4	1	2	1	4	2	0	2	0	2	0	0	1	0	0	25	1	2988.46	tr|A0A3Q1NJB1|A0A3Q1NJB1_BOVIN;tr|F1N076|F1N076_BOVIN;tr|A0A3Q1LQ81|A0A3Q1LQ81_BOVIN;tr|A0A3Q1MI22|A0A3Q1MI22_BOVIN;tr|A0A3Q1LR93|A0A3Q1LR93_BOVIN;CON__ENSEMBL:ENSBTAP00000031900	CON__ENSEMBL:ENSBTAP00000031900	753	777	no	no	4	3.4825e-73	196.41	By matching	By MS/MS	By matching	6	0
ELHYDCCQK	IAKALGEKELHYDCCQ	LHYDCCQKNLCNKSGG	K	E	L	Q	K	N	0	0	0	1	2	1	1	0	1	0	1	1	0	0	0	0	0	0	1	0	0	9	0	1251.5	tr|Q32PA1|Q32PA1_BOVIN	tr|Q32PA1|Q32PA1_BOVIN	82	90	yes	yes	2;3	7.5861e-11	173.37	By MS/MS	By MS/MS	By MS/MS	3.75	1.25		3	5
ELKLDYQESPPGK	GRDYSATRELKLDYQE	YQESPPGKEISCWSVE	R	E	L	G	K	E	0	0	0	1	0	1	2	1	0	0	2	2	0	0	2	1	0	0	1	0	0	13	1	1502.76	tr|A0A3Q1MA31|A0A3Q1MA31_BOVIN;tr|F1MMD7|F1MMD7_BOVIN;tr|A0A3Q1LZ09|A0A3Q1LZ09_BOVIN;sp|Q3T052|ITIH4_BOVIN;CON__Q3T052	tr|F1MMD7|F1MMD7_BOVIN	895	907	no	no	2;3;4	4.5283e-62	171.76	By MS/MS	By MS/MS	By MS/MS	4.82	0.856
ELKLDYQESPPGKEISCWSVEL	GRDYSATRELKLDYQE	ISCWSVEL________	R	E	L	E	L	-	0	0	0	1	1	1	4	1	0	1	3	2	0	0	2	3	0	1	1	1	0	22	2	2606.26	tr|A0A3Q1MA31|A0A3Q1MA31_BOVIN;tr|F1MMD7|F1MMD7_BOVIN;tr|A0A3Q1LZ09|A0A3Q1LZ09_BOVIN;sp|Q3T052|ITIH4_BOVIN;CON__Q3T052	tr|F1MMD7|F1MMD7_BOVIN	895	916	no	no	3;4	1.1504e-31	147.67	By MS/MS	By MS/MS	By matching	4.4	0.49
ELLDQLAGFSDYMHTHGCES	ANGTVGKKELLDQLAG	MHTHGCES________	K	E	L	E	S	-	1	0	0	2	1	1	2	2	2	0	3	0	1	1	0	2	1	0	1	0	0	20	0	2308.97	tr|E1B805|E1B805_BOVIN	tr|E1B805|E1B805_BOVIN	1643	1662	yes	yes	3	5.5225e-10	98.175	By MS/MS	By MS/MS	By matching	4	0
ELNLDVSIQLPSR	QKDVPDHKELNLDVSI	VSIQLPSRNSAVRHRI	K	E	L	S	R	N	0	1	1	1	0	1	1	0	0	1	3	0	0	0	1	2	0	0	0	1	0	13	0	1482.8	sp|Q2UVX4|CO3_BOVIN;CON__Q2UVX4;tr|G3X7A5|G3X7A5_BOVIN;tr|A0A3Q1M2B2|A0A3Q1M2B2_BOVIN;tr|A0A3Q1MHV6|A0A3Q1MHV6_BOVIN;tr|A0A3Q1MGT0|A0A3Q1MGT0_BOVIN	sp|Q2UVX4|CO3_BOVIN	1290	1302	yes	no	2;3	3.6526e-35	194.77	By MS/MS	By MS/MS	By MS/MS	5.62	0.484
ELPDPQESIQR	IPMGKLYKELPDPQES	DPQESIQRAAANFFSA	K	E	L	Q	R	A	0	1	0	1	0	2	2	0	0	1	1	0	0	0	2	1	0	0	0	0	0	11	0	1310.65	tr|G3X6N3|G3X6N3_BOVIN;CON__Q0IIK2;sp|Q29443|TRFE_BOVIN;CON__Q29443	CON__Q0IIK2	156	166	no	no	1;2;3	4.7889e-72	243.53	By MS/MS	By MS/MS	By MS/MS	2.1	0.3		9	1
ELPEYAVK	SVSEDCIKELPEYAVK	ELPEYAVKLCDNLSTK	K	E	L	V	K	L	1	0	0	0	0	0	2	0	0	0	1	1	0	0	1	0	0	0	1	1	0	8	0	947.496	tr|F1N5M2|F1N5M2_BOVIN;CON__ENSEMBL:ENSBTAP00000018229;tr|A0A3Q1MKX8|A0A3Q1MKX8_BOVIN;tr|A0A3Q1LQ02|A0A3Q1LQ02_BOVIN;sp|Q3MHN5|VTDB_BOVIN;CON__Q3MHN5	tr|F1N5M2|F1N5M2_BOVIN	276	283	no	no	2;3	0.004617	120.15	By MS/MS	By MS/MS	By MS/MS	3.88	1.41	2		2
ELPQAAGVLHHCCSYK	IDQMIFNRELPQAAGV	LHHCCSYKQGGQKLLT	R	E	L	Y	K	Q	2	0	0	0	2	1	1	1	2	0	2	1	0	0	1	1	0	0	1	1	0	16	0	1868.87	tr|A0A452DHX8|A0A452DHX8_BOVIN;sp|Q29437|AOCX_BOVIN;tr|E1BJN3|E1BJN3_BOVIN	sp|Q29437|AOCX_BOVIN	186	201	no	no	2;3;4	1.8931e-94	241.08	By MS/MS	By MS/MS	By MS/MS	3.38	2.43	6	1
ELPTADLMQEWGDAVQYNPDIIK	YVTALAYKELPTADLM	QYNPDIIKVKVMPLYE	K	E	L	I	K	V	2	0	1	3	0	2	2	1	0	2	2	1	1	0	2	0	1	1	1	1	0	23	0	2645.27	tr|F1N102|F1N102_BOVIN	tr|F1N102|F1N102_BOVIN	442	464	yes	yes	3;4	3.3771e-96	215.98	By MS/MS	By matching	By matching	4.5	0.5
ELQYDPACER	TVYNGEWRELQYDPAC	QYDPACERLYYGDDDK	R	E	L	E	R	L	1	1	0	1	1	1	2	0	0	0	1	0	0	0	1	0	0	0	1	0	0	10	0	1279.55	tr|A0A3Q1LSP4|A0A3Q1LSP4_BOVIN;tr|F1MX87|F1MX87_BOVIN	tr|A0A3Q1LSP4|A0A3Q1LSP4_BOVIN	183	192	yes	no	2;3	5.9081e-25	192.6	By MS/MS	By MS/MS	By MS/MS	2.17	1.07	2	2	1
ELSCTSSGWSPAVPQCK	GYILVGAKELSCTSSG	SPAVPQCKALCLKPEI	K	E	L	C	K	A	1	0	0	0	2	1	1	1	0	0	1	1	0	0	2	4	1	1	0	1	0	17	0	1892.84	sp|Q28065|C4BPA_BOVIN;CON__Q28065;tr|Q1RMN9|Q1RMN9_BOVIN	sp|Q28065|C4BPA_BOVIN	468	484	no	no	2;3;4	5.5755e-67	218.16	By MS/MS	By MS/MS	By MS/MS	5.36	0.479
ELSELSLPEFK	LPALPVPKELSELSLP	ELSLPEFKVLSTINKI	K	E	L	F	K	V	0	0	0	0	0	0	3	0	0	0	3	1	0	1	1	2	0	0	0	0	0	11	0	1290.67	tr|E1BNR0|E1BNR0_BOVIN;tr|A0A3Q1MFR4|A0A3Q1MFR4_BOVIN	tr|E1BNR0|E1BNR0_BOVIN	3303	3313	yes	no	3	0.0023729	92.611	By matching	By MS/MS	By MS/MS	4.75	0.433
ELSSFIQK	AKGPQLTRELSSFIQK	ELSSFIQKGQELCADY	R	E	L	Q	K	G	0	0	0	0	0	1	1	0	0	1	1	1	0	1	0	2	0	0	0	0	0	8	0	950.507	tr|F1N5M2|F1N5M2_BOVIN;tr|A0A3Q1MKX8|A0A3Q1MKX8_BOVIN;tr|A0A3Q1LQ02|A0A3Q1LQ02_BOVIN;sp|Q3MHN5|VTDB_BOVIN;CON__Q3MHN5	tr|F1N5M2|F1N5M2_BOVIN	394	401	no	no	2;3	5.7254e-09	171.75	By MS/MS	By MS/MS	By MS/MS	3.5	2.5	6
ELSSFIQKGQELCADYSENTFTEYK	AKGPQLTRELSSFIQK	ENTFTEYKKKLAERLR	R	E	L	Y	K	K	1	0	1	1	1	2	4	1	0	1	2	2	0	2	0	3	2	0	2	0	0	25	1	2986.35	tr|F1N5M2|F1N5M2_BOVIN;tr|A0A3Q1MKX8|A0A3Q1MKX8_BOVIN;tr|A0A3Q1LQ02|A0A3Q1LQ02_BOVIN;sp|Q3MHN5|VTDB_BOVIN;CON__Q3MHN5	tr|F1N5M2|F1N5M2_BOVIN	394	418	no	no	3;4	3.5399e-16	108.44	By MS/MS	By matching	By MS/MS	5.5	0.5
ELSSFIQKGQELCADYSENTFTEYKK	AKGPQLTRELSSFIQK	NTFTEYKKKLAERLRG	R	E	L	K	K	K	1	0	1	1	1	2	4	1	0	1	2	3	0	2	0	3	2	0	2	0	0	26	2	3114.45	tr|F1N5M2|F1N5M2_BOVIN;tr|A0A3Q1MKX8|A0A3Q1MKX8_BOVIN;tr|A0A3Q1LQ02|A0A3Q1LQ02_BOVIN;sp|Q3MHN5|VTDB_BOVIN;CON__Q3MHN5	tr|F1N5M2|F1N5M2_BOVIN	394	419	no	no	4;5	1.2028e-179	264.85	By matching	By matching	By MS/MS	3.5	2.5	2
ELTFYYLIK	GQILTDERELTFYYLI	LTFYYLIKARGSIAQS	R	E	L	I	K	A	0	0	0	0	0	0	1	0	0	1	2	1	0	1	0	0	1	0	2	0	0	9	0	1188.64	tr|A0A3Q1MNN6|A0A3Q1MNN6_BOVIN;tr|A0A3Q1M2P2|A0A3Q1M2P2_BOVIN;tr|F1MJK3|F1MJK3_BOVIN;CON__ENSEMBL:ENSBTAP00000037665;tr|A0A3Q1M8I5|A0A3Q1M8I5_BOVIN;tr|A0A3Q1NGH3|A0A3Q1NGH3_BOVIN;tr|A0A3Q1MCP0|A0A3Q1MCP0_BOVIN	tr|F1MJK3|F1MJK3_BOVIN	485	493	no	no	2;3	2.8594e-06	160.59	By MS/MS	By MS/MS	By matching	2.33	0.471		4	2
ELTIQVK	INTEANLKELTIQVKT	KELTIQVKTEAPIQPE	K	E	L	V	K	T	0	0	0	0	0	1	1	0	0	1	1	1	0	0	0	0	1	0	0	1	0	7	0	829.491	tr|E1B805|E1B805_BOVIN;tr|A0A3Q1M3A4|A0A3Q1M3A4_BOVIN	tr|E1B805|E1B805_BOVIN	418	424	yes	no	2;3	0.011913	119.17	By MS/MS	By matching	By matching	5.14	0.35
ELTVVLGQDR	LQNRPAPKELTVVLGQ	TVVLGQDRHNQSCEQC	K	E	L	D	R	H	0	1	0	1	0	1	1	1	0	0	2	0	0	0	0	0	1	0	0	2	0	10	0	1128.61	tr|F1MTT3|F1MTT3_BOVIN;sp|P98140|FA12_BOVIN;tr|A0A3Q1M6N6|A0A3Q1M6N6_BOVIN	tr|F1MTT3|F1MTT3_BOVIN	409	418	yes	no	2	0.0023599	123.67	By matching	By MS/MS	By matching	3	0			2
ELVFYYLIMAK	GQVLKDLKELVFYYLI	FYYLIMAKGGIVRSGT	K	E	L	A	K	G	1	0	0	0	0	0	1	0	0	1	2	1	1	1	0	0	0	0	2	1	0	11	0	1388.74	sp|Q7SIH1|A2MG_BOVIN;CON__ENSEMBL:ENSBTAP00000024146	sp|Q7SIH1|A2MG_BOVIN	492	502	yes	no	2	6.899e-17	129.89	By matching	By MS/MS	By matching	3	0			1
ELVLAGNK	FQGLAGLRELVLAGNK	ELVLAGNKLAYLQPAL	R	E	L	N	K	L	1	0	1	0	0	0	1	1	0	0	2	1	0	0	0	0	0	0	0	1	0	8	0	842.486	tr|Q09TE3|Q09TE3_BOVIN	tr|Q09TE3|Q09TE3_BOVIN	203	210	yes	yes	2	5.6168e-06	111.95	By MS/MS	By MS/MS	By MS/MS	5	0
ELYTNPREPEK	TWWKRELRELYTNPRE	TNPREPEKSLKFDGLW	R	E	L	E	K	S	0	1	1	0	0	0	3	0	0	0	1	1	0	0	2	0	1	0	1	0	0	11	1	1374.68	tr|G3N3S2|G3N3S2_BOVIN;tr|A0A3Q1M320|A0A3Q1M320_BOVIN;tr|A0A3Q1LPZ8|A0A3Q1LPZ8_BOVIN;tr|A0A3Q1NCF4|A0A3Q1NCF4_BOVIN;tr|A0A3Q1MAS2|A0A3Q1MAS2_BOVIN;tr|G3MY87|G3MY87_BOVIN;tr|A0A3Q1M6D9|A0A3Q1M6D9_BOVIN;tr|A0A3Q1LU98|A0A3Q1LU98_BOVIN;tr|A0A3Q1LQ36|A0A3Q1LQ36_BOVIN;tr|A0A3Q1LSJ0|A0A3Q1LSJ0_BOVIN	tr|G3N3S2|G3N3S2_BOVIN	1372	1382	yes	no	3	3.4372e-05	133.32	By MS/MS	By MS/MS	By MS/MS	2.6	0.49		2	3
EMEDTLNHLK	TEYGPCRREMEDTLNH	EDTLNHLKFLNMLSPR	R	E	M	L	K	F	0	0	1	1	0	0	2	0	1	0	2	1	1	0	0	0	1	0	0	0	0	10	0	1228.58	sp|P20959|IBP3_BOVIN	sp|P20959|IBP3_BOVIN	216	225	yes	yes	3	0.00054433	121.41	By matching	By MS/MS	By MS/MS	3	0			2
EMEILHSGR	GAVKCAKREMEILHSG	MEILHSGRC_______	R	E	M	G	R	C	0	1	0	0	0	0	2	1	1	1	1	0	1	0	0	1	0	0	0	0	0	9	0	1070.52	tr|F1MM86|F1MM86_BOVIN;sp|Q29RU4|CO6_BOVIN	tr|F1MM86|F1MM86_BOVIN	923	931	yes	no	2;3	2.5488e-31	201.18	By MS/MS	By MS/MS	By MS/MS	2.67	0.471		2	4
EMEILHSGRC	GAVKCAKREMEILHSG	EILHSGRC________	R	E	M	R	C	-	0	1	0	0	1	0	2	1	1	1	1	0	1	0	0	1	0	0	0	0	0	10	1	1230.55	tr|F1MM86|F1MM86_BOVIN;sp|Q29RU4|CO6_BOVIN	tr|F1MM86|F1MM86_BOVIN	923	932	yes	no	2;3	0.00044718	122.69	By matching	By matching	By MS/MS	3	0			4
EMQCAGTDDGSIDACK	YPGRYFEKEMQCAGTD	DGSIDACKGDSGGPLV	K	E	M	C	K	G	2	0	0	3	2	1	1	2	0	1	0	1	1	0	0	1	1	0	0	0	0	16	0	1756.67	tr|A0A3Q1MIF4|A0A3Q1MIF4_BOVIN;tr|A0A3Q1MF14|A0A3Q1MF14_BOVIN;CON__Q32PI4;tr|A0A3Q1N461|A0A3Q1N461_BOVIN;tr|F1N4M7|F1N4M7_BOVIN;tr|A0A3Q1M2A8|A0A3Q1M2A8_BOVIN	tr|A0A3Q1MIF4|A0A3Q1MIF4_BOVIN	526	541	yes	no	2;3	8.5607e-27	169.02	By MS/MS	By MS/MS	By matching	1.33	0.471	2	1
ENDEPCKEILRPK	NANADDTRENDEPCKE	CKEILRPKRMLKKKIE	R	E	N	P	K	R	0	1	1	1	1	0	3	0	0	1	1	2	0	0	2	0	0	0	0	0	0	13	2	1626.8	tr|F1MY85|F1MY85_BOVIN;CON__Q1A7A4	tr|F1MY85|F1MY85_BOVIN	664	676	yes	no	4	0.001865	87.083	By MS/MS	By MS/MS	By MS/MS	4	0
ENFCRNPDGSITGPWCYTTSPTLR	THPGADLRENFCRNPD	YTTSPTLRREECSVPV	R	E	N	L	R	R	0	2	2	1	2	0	1	2	0	1	1	0	0	1	3	2	4	1	1	0	0	24	1	2828.26	sp|P00735|THRB_BOVIN;CON__P00735;tr|A0A452DI66|A0A452DI66_BOVIN	sp|P00735|THRB_BOVIN	155	178	yes	no	3	1.2518e-72	195.3	By MS/MS	By matching	By MS/MS	6	0
ENFEVLCK	AWAKNLKKENFEVLCK	ENFEVLCKDGTRKPVT	K	E	N	C	K	D	0	0	1	0	1	0	2	0	0	0	1	1	0	1	0	0	0	0	0	1	0	8	0	1037.49	tr|G3X6N3|G3X6N3_BOVIN;CON__Q0IIK2;sp|Q29443|TRFE_BOVIN;CON__Q29443	CON__Q0IIK2	583	590	no	no	2;3	0.00082492	123.16	By matching	By MS/MS	By MS/MS	4.57	0.728
ENFEVLCKDGTR	AWAKNLKKENFEVLCK	VLCKDGTRKPVTDAEN	K	E	N	T	R	K	0	1	1	1	1	0	2	1	0	0	1	1	0	1	0	0	1	0	0	1	0	12	1	1466.68	tr|G3X6N3|G3X6N3_BOVIN;CON__Q0IIK2;sp|Q29443|TRFE_BOVIN;CON__Q29443	CON__Q0IIK2	583	594	no	no	2;3	9.124e-17	173.33	By matching	By MS/MS	By MS/MS	4	0
ENLDRDIALLK	IHPRYNWKENLDRDIA	DRDIALLKLKRPIELS	K	E	N	L	K	L	1	1	1	2	0	0	1	0	0	1	3	1	0	0	0	0	0	0	0	0	0	11	1	1298.72	sp|P00735|THRB_BOVIN;CON__P00735;tr|A0A452DI66|A0A452DI66_BOVIN	sp|P00735|THRB_BOVIN	460	470	yes	no	2;3	2.3796e-45	210.93	By MS/MS	By MS/MS	By MS/MS	4.4	0.49
ENLRAPGSASEAFFEQGPTR	SGIDAFTKENLRAPGS	FFEQGPTRIGGSYKKL	K	E	N	T	R	I	3	2	1	0	0	1	3	2	0	0	1	0	0	2	2	2	1	0	0	0	0	20	1	2163.03	tr|A0A3Q1NJB1|A0A3Q1NJB1_BOVIN;tr|F1N076|F1N076_BOVIN;tr|A0A3Q1LQ81|A0A3Q1LQ81_BOVIN;tr|A0A3Q1MI22|A0A3Q1MI22_BOVIN;CON__ENSEMBL:ENSBTAP00000031900	CON__ENSEMBL:ENSBTAP00000031900	395	414	no	no	3;4	4.0161e-98	224.36	By matching	By MS/MS	By MS/MS	4	0
ENPVGLSCK	KCCEAGLRENPVGLSC	NPVGLSCKERIQHVRH	R	E	N	C	K	E	0	0	1	0	1	0	1	1	0	0	1	1	0	0	1	1	0	0	0	1	0	9	0	1002.48	tr|E1B805|E1B805_BOVIN;tr|A0A3Q1M3A4|A0A3Q1M3A4_BOVIN	tr|E1B805|E1B805_BOVIN	703	711	yes	no	2;3	0.0029078	124.42	By MS/MS	By MS/MS	By MS/MS	4	0
ENSDFAPFR	KALEKYQRENSDFAPF	NSDFAPFRVDKVKRAM	R	E	N	F	R	V	1	1	1	1	0	0	1	0	0	0	0	0	0	2	1	1	0	0	0	0	0	9	0	1081.48	tr|F1MKS5|F1MKS5_BOVIN	tr|F1MKS5|F1MKS5_BOVIN	171	179	yes	yes	2	0.0012462	139.54	By matching	By MS/MS	By matching	2	0		1
ENSDFAPFRVDK	KALEKYQRENSDFAPF	FAPFRVDKVKRAMRAR	R	E	N	D	K	V	1	1	1	2	0	0	1	0	0	0	0	1	0	2	1	1	0	0	0	1	0	12	1	1423.67	tr|F1MKS5|F1MKS5_BOVIN	tr|F1MKS5|F1MKS5_BOVIN	171	182	yes	yes	2;3;4	2.68e-08	145.1	By MS/MS	By MS/MS	By MS/MS	4.5	0.671
ENSDYQPVK	QLENGSFKENSDYQPV	NSDYQPVKLQGTLPVE	K	E	N	V	K	L	0	0	1	1	0	1	1	0	0	0	0	1	0	0	1	1	0	0	1	1	0	9	0	1078.49	tr|F1MY85|F1MY85_BOVIN;CON__Q1A7A4	tr|F1MY85|F1MY85_BOVIN	1120	1128	yes	no	2;3	4.6484e-22	193.01	By MS/MS	By MS/MS	By MS/MS	2.9	1.14		6
ENYLIQDAEEIVCK	EKISILCKENYLIQDA	DAEEIVCKDGRWQSIP	K	E	N	C	K	D	1	0	1	1	1	1	3	0	0	2	1	1	0	0	0	0	0	0	1	1	0	14	0	1722.81	tr|A0A3Q1LS74|A0A3Q1LS74_BOVIN;tr|A0A3Q1MP45|A0A3Q1MP45_BOVIN;sp|Q28085|CFAH_BOVIN;CON__Q28085;tr|G3X7F3|G3X7F3_BOVIN;tr|F1MC45|F1MC45_BOVIN;tr|E1BFN5|E1BFN5_BOVIN	sp|Q28085|CFAH_BOVIN	841	854	no	no	2;3;4	7.3952e-85	240.46	By MS/MS	By MS/MS	By MS/MS	3.33	0.882		3	8
ENYLIQDAEEIVCKDGR	EKISILCKENYLIQDA	EIVCKDGRWQSIPRCI	K	E	N	G	R	W	1	1	1	2	1	1	3	1	0	2	1	1	0	0	0	0	0	0	1	1	0	17	1	2050.96	tr|A0A3Q1LS74|A0A3Q1LS74_BOVIN;tr|A0A3Q1MP45|A0A3Q1MP45_BOVIN;sp|Q28085|CFAH_BOVIN;CON__Q28085;tr|G3X7F3|G3X7F3_BOVIN;tr|F1MC45|F1MC45_BOVIN;tr|E1BFN5|E1BFN5_BOVIN	sp|Q28085|CFAH_BOVIN	841	857	no	no	3;4	2.9749e-112	248.46	By MS/MS	By MS/MS	By MS/MS	3	0.535		1	5
EPACDDPDTEQAALAAVDYINK	LDPVAGYKEPACDDPD	AAVDYINKHLPRGYKH	K	E	P	N	K	H	5	0	1	4	1	1	2	0	0	1	1	1	0	0	2	0	1	0	1	1	0	22	0	2405.07	sp|P12763|FETUA_BOVIN;CON__P12763	sp|P12763|FETUA_BOVIN	29	50	yes	no	2;3;4	7.9015e-72	199.61	By MS/MS	By MS/MS	By MS/MS	2	0		7
EPAPTDPKEPAPAEPK	PAPTTTPKEPAPTDPK	EPAPAEPKEPAPTSSK	K	E	P	P	K	E	3	0	0	1	0	0	3	0	0	0	0	2	0	0	6	0	1	0	0	0	0	16	1	1672.83	tr|F1MDS0|F1MDS0_BOVIN;tr|A0A3Q1LZ67|A0A3Q1LZ67_BOVIN;tr|G3MYM8|G3MYM8_BOVIN;tr|A0A3Q1M1S2|A0A3Q1M1S2_BOVIN	tr|F1MDS0|F1MDS0_BOVIN	469	484	yes	no	3	0.00089182	82.59	By MS/MS	By matching	By matching	2	0		2
EPAPTTPKEPAPTTPK	SPTPTTPKEPAPTTPK	EPAPTTPKEPTPTTPK	K	E	P	P	K	E	2	0	0	0	0	0	2	0	0	0	0	2	0	0	6	0	4	0	0	0	0	16	1	1660.87	tr|F1MDS0|F1MDS0_BOVIN;tr|A0A3Q1LZ67|A0A3Q1LZ67_BOVIN;tr|G3MYM8|G3MYM8_BOVIN;tr|A0A3Q1M1S2|A0A3Q1M1S2_BOVIN	tr|F1MDS0|F1MDS0_BOVIN	347	362	yes	no	3	0.030434	55.011	By matching	By MS/MS	By matching	4	0
EPFLSCCQFAESLR	RVQQPACREPFLSCCQ	CQFAESLRKKARTRGQ	R	E	P	L	R	K	1	1	0	0	2	1	2	0	0	0	2	0	0	2	1	2	0	0	0	0	0	14	0	1742.78	CON__ENSEMBL:ENSBTAP00000007350;tr|F1MVK1|F1MVK1_BOVIN;sp|P01030|CO4_BOVIN	CON__ENSEMBL:ENSBTAP00000007350	729	742	no	no	2;3	1.4577e-57	219.61	By MS/MS	By MS/MS	By MS/MS	5	0
EPFLSCCQFAESLRK	RVQQPACREPFLSCCQ	QFAESLRKKARTRGQV	R	E	P	R	K	K	1	1	0	0	2	1	2	0	0	0	2	1	0	2	1	2	0	0	0	0	0	15	1	1870.87	CON__ENSEMBL:ENSBTAP00000007350;tr|F1MVK1|F1MVK1_BOVIN;sp|P01030|CO4_BOVIN	CON__ENSEMBL:ENSBTAP00000007350	729	743	no	no	3;4	5.3232e-42	186.77	By matching	By matching	By MS/MS	1	0	2
EPGCGCCSVCAR	RVPCELVREPGCGCCS	GCCSVCARLEGERCGV	R	E	P	A	R	L	1	1	0	0	4	0	1	2	0	0	0	0	0	0	1	1	0	0	0	1	0	12	0	1411.51	sp|P13384|IBP2_BOVIN	sp|P13384|IBP2_BOVIN	73	84	yes	yes	2	1.9621e-10	152.4	By matching	By matching	By MS/MS	2	0		1
EPQVYVLAPPQEELSK	SRTKGPAREPQVYVLA	PPQEELSKSTVSLTCM	R	E	P	S	K	S	1	0	0	0	0	2	3	0	0	0	2	1	0	0	3	1	0	0	1	2	0	16	0	1825.95	CON__ENSEMBL:ENSBTAP00000024462;tr|A0A3Q1M3L6|A0A3Q1M3L6_BOVIN;CON__ENSEMBL:ENSBTAP00000024466	CON__ENSEMBL:ENSBTAP00000024462	315	330	no	no	2;3;4	1.1721e-11	119.92	By MS/MS	By MS/MS	By MS/MS	3.5	0.612			9
EPQVYVLAPPR	SRTKGQAREPQVYVLA	VYVLAPPREELSKSTL	R	E	P	P	R	E	1	1	0	0	0	1	1	0	0	0	1	0	0	0	3	0	0	0	1	2	0	11	0	1267.69	tr|A0A3Q1LPG0|A0A3Q1LPG0_BOVIN	tr|A0A3Q1LPG0|A0A3Q1LPG0_BOVIN	216	226	yes	yes	3	0.0051838	85.924	By MS/MS	By MS/MS	By MS/MS	5	0
EPQVYVLAPPREELSK	SRTKGQAREPQVYVLA	PPREELSKSTLSLTCL	R	E	P	S	K	S	1	1	0	0	0	1	3	0	0	0	2	1	0	0	3	1	0	0	1	2	0	16	1	1853.99	tr|A0A3Q1LPG0|A0A3Q1LPG0_BOVIN	tr|A0A3Q1LPG0|A0A3Q1LPG0_BOVIN	216	231	yes	yes	2;3	1.7753e-21	156.73	By MS/MS	By MS/MS	By MS/MS	4.71	0.7
EPQVYVLDPPKEELSK	PVPTGPAREPQVYVLD	PPKEELSKSTLSVTCM	R	E	P	S	K	S	0	0	0	1	0	1	3	0	0	0	2	2	0	0	3	1	0	0	1	2	0	16	1	1869.97	tr|G3N0V0|G3N0V0_BOVIN;tr|A0A3Q1N3I9|A0A3Q1N3I9_BOVIN;CON__ENSEMBL:ENSBTAP00000024462	CON__ENSEMBL:ENSBTAP00000024462	104	119	no	no	3;4;5	5.9229e-14	137.45	By MS/MS	By MS/MS	By MS/MS	4.6	0.663
EPSQADIALLK	IPVSRLFREPSQADIA	QADIALLKLSRPAIIT	R	E	P	L	K	L	2	0	0	1	0	1	1	0	0	1	2	1	0	0	1	1	0	0	0	0	0	11	0	1183.64	tr|E1B726|E1B726_BOVIN;tr|A7E350|A7E350_BOVIN;sp|P06868|PLMN_BOVIN;CON__P06868	sp|P06868|PLMN_BOVIN	662	672	no	no	2;3	2.4779e-06	150.69	By MS/MS	By MS/MS	By MS/MS	4.09	0.287
EPSVFIFPPK	CHNQPCVREPSVFIFP	SVFIFPPKPKDTLMIT	R	E	P	P	K	P	0	0	0	0	0	0	1	0	0	1	0	1	0	2	3	1	0	0	0	1	0	10	0	1159.63	tr|G3N0V0|G3N0V0_BOVIN;tr|A0A3Q1N3I9|A0A3Q1N3I9_BOVIN	tr|G3N0V0|G3N0V0_BOVIN	114	123	yes	no	2	0.00025043	96.342	By MS/MS	By matching	By matching	1	0	1
EPSVFIFPPKPK	CHNQPCVREPSVFIFP	FIFPPKPKDTLMITGT	R	E	P	P	K	D	0	0	0	0	0	0	1	0	0	1	0	2	0	2	4	1	0	0	0	1	0	12	1	1384.78	tr|G3N0V0|G3N0V0_BOVIN;tr|A0A3Q1N3I9|A0A3Q1N3I9_BOVIN	tr|G3N0V0|G3N0V0_BOVIN	114	125	yes	no	2;3	2.2099e-12	119.39	By MS/MS	By MS/MS	By MS/MS	2.14	0.35		6	1
EQETYCICGNGR	AFLAVPEKEQETYCIC	YCICGNGRQTVSWAVT	K	E	Q	G	R	Q	0	1	1	0	2	1	2	2	0	1	0	0	0	0	0	0	1	0	1	0	0	12	0	1485.6	sp|Q7SIH1|A2MG_BOVIN;CON__ENSEMBL:ENSBTAP00000024146	sp|Q7SIH1|A2MG_BOVIN	843	854	yes	no	2;3	9.2127e-63	224.25	By MS/MS	By MS/MS	By matching	2.86	0.99		4
EQGPTHGHGWDHGK	DEERDSGKEQGPTHGH	GHGWDHGKQIKLHGLG	K	E	Q	G	K	Q	0	0	0	1	0	1	1	4	3	0	0	1	0	0	1	0	1	1	0	0	0	14	0	1541.68	sp|P01044|KNG1_BOVIN;CON__P01044-1;sp|P01045|KNG2_BOVIN;CON__P01045-1;tr|A0A140T8C8|A0A140T8C8_BOVIN;CON__Q2KJ62	tr|A0A140T8C8|A0A140T8C8_BOVIN	421	434	no	no	3;4;5	3.2457e-59	220.72	By MS/MS	By MS/MS	By matching	2.86	0.35		1	6
EQLGPVTQEFWDNLEK	ASTLSKVREQLGPVTQ	EFWDNLEKETASLRQE	R	E	Q	E	K	E	0	0	1	1	0	2	3	1	0	0	2	1	0	1	1	0	1	1	0	1	0	16	0	1931.93	sp|P15497|APOA1_BOVIN;CON__P15497;tr|A0A3Q1MJJ4|A0A3Q1MJJ4_BOVIN	sp|P15497|APOA1_BOVIN	85	100	yes	no	2;3;4	3.4547e-94	238.81	By MS/MS	By MS/MS	By MS/MS	4.4	0.49
EQLGPVTQEFWDNLEKETASLR	ASTLSKVREQLGPVTQ	EKETASLRQEMHKDLE	R	E	Q	L	R	Q	1	1	1	1	0	2	4	1	0	0	3	1	0	1	1	1	2	1	0	1	0	22	1	2589.27	sp|P15497|APOA1_BOVIN;CON__P15497;tr|A0A3Q1MJJ4|A0A3Q1MJJ4_BOVIN	sp|P15497|APOA1_BOVIN	85	106	yes	no	2;3;4	2.9269e-174	276.77	By MS/MS	By matching	By matching	4.5	0.5
EQLGPVTQEFWDNLEKETASLRQEMHK	ASTLSKVREQLGPVTQ	SLRQEMHKDLEEVKQK	R	E	Q	H	K	D	1	1	1	1	0	3	5	1	1	0	3	2	1	1	1	1	2	1	0	1	0	27	2	3242.57	sp|P15497|APOA1_BOVIN;CON__P15497;tr|A0A3Q1MJJ4|A0A3Q1MJJ4_BOVIN	sp|P15497|APOA1_BOVIN	85	111	yes	no	4;5;6	7.2576e-251	300.42	By MS/MS	By matching	By matching	5.5	0.5
EQLQDMGLEDLFSPEK	IEDSFSVKEQLQDMGL	EDLFSPEKSRLPGIVA	K	E	Q	E	K	S	0	0	0	2	0	2	3	1	0	0	3	1	1	1	1	1	0	0	0	0	0	16	0	1877.87	tr|A0A3Q1NJR8|A0A3Q1NJR8_BOVIN;sp|P41361|ANT3_BOVIN;CON__P41361;tr|F1MSZ6|F1MSZ6_BOVIN;tr|A0A3Q1MS55|A0A3Q1MS55_BOVIN	tr|A0A3Q1NJR8|A0A3Q1NJR8_BOVIN	431	446	yes	no	2;3;4	8.056e-65	218.83	By MS/MS	By MS/MS	By MS/MS	3.31	0.462			9
EQLSLRESASVTCLVK	VYLLPPTREQLSLRES	ASVTCLVKGFAPADVF	R	E	Q	V	K	G	1	1	0	0	1	1	2	0	0	0	3	1	0	0	0	3	1	0	0	2	0	16	1	1818.95	tr|G5E5T5|G5E5T5_BOVIN;CON__Q1RMK2;tr|G5E513|G5E513_BOVIN	CON__Q1RMK2	483	498	no	no	3	7.3075e-65	210.43	By MS/MS	By matching	By MS/MS	5.67	0.471
EQPLKVSK	ADLSGITKEQPLKVSK	EQPLKVSKALHKAALT	K	E	Q	S	K	A	0	0	0	0	0	1	1	0	0	0	1	2	0	0	1	1	0	0	0	1	0	8	1	927.539	sp|P34955|A1AT_BOVIN;CON__P34955	sp|P34955|A1AT_BOVIN	346	353	yes	no	2;3	0.040989	82.261	By MS/MS	By matching	By MS/MS	6	0
EQQALQTVCLK	AQEVALLKEQQALQTV	ALQTVCLKGTKVHMKC	K	E	Q	L	K	G	1	0	0	0	1	3	1	0	0	0	2	1	0	0	0	0	1	0	0	1	0	11	0	1316.68	sp|Q2KIS7|TETN_BOVIN;CON__Q2KIS7;tr|A0A3Q1LZS5|A0A3Q1LZS5_BOVIN;tr|A0A452DIU4|A0A452DIU4_BOVIN	sp|Q2KIS7|TETN_BOVIN	63	73	yes	no	2;3	8.1141e-58	224.25	By MS/MS	By MS/MS	By MS/MS	5	0
EQQCVVMAENSK	RAFQYHSKEQQCVVMA	VVMAENSKNTPVFRMR	K	E	Q	S	K	N	1	0	1	0	1	2	2	0	0	0	0	1	1	0	0	1	0	0	0	2	0	12	0	1421.63	tr|E1B726|E1B726_BOVIN;tr|A7E350|A7E350_BOVIN;sp|P06868|PLMN_BOVIN;CON__P06868	sp|P06868|PLMN_BOVIN	77	88	no	no	2;3	5.5065e-50	213.67	By MS/MS	By MS/MS	By MS/MS	2.71	0.7		6	6
EQQDSPDGKDSFQDHK	PGAQPERKEQQDSPDG	KDSFQDHKGLPRGDKP	K	E	Q	H	K	G	0	0	0	4	0	3	1	1	1	0	0	2	0	1	1	2	0	0	0	0	0	16	1	1859.79	sp|P28800|A2AP_BOVIN;CON__P28800	sp|P28800|A2AP_BOVIN	447	462	yes	no	3;4	7.0426e-111	251.81	By MS/MS	By MS/MS	By matching	2	0		4
EQQDSPDGKDSFQDHKGLPR	PGAQPERKEQQDSPDG	QDHKGLPRGDKPFDPD	K	E	Q	P	R	G	0	1	0	4	0	3	1	2	1	0	1	2	0	1	2	2	0	0	0	0	0	20	2	2283.05	sp|P28800|A2AP_BOVIN;CON__P28800	sp|P28800|A2AP_BOVIN	447	466	yes	no	5	1.4967e-13	111.65	By matching	By matching	By MS/MS	3	0			1
EQSHVMDVMEDSFTR	DSLMENDREQSHVMDV	VMEDSFTRASSIMDEL	R	E	Q	T	R	A	0	1	0	2	0	1	2	0	1	0	0	0	2	1	0	2	1	0	0	2	0	15	0	1809.77	sp|P17697|CLUS_BOVIN;CON__P17697	sp|P17697|CLUS_BOVIN	162	176	yes	no	3	0.00061666	90.385	By matching	By MS/MS	By matching	2	0		2
EQSPDVLLAQIR	LVVAGKLREQSPDVLL	DVLLAQIRGQLHRENI	R	E	Q	I	R	G	1	1	0	1	0	2	1	0	0	1	2	0	0	0	1	1	0	0	0	1	0	12	0	1367.74	tr|A0A3Q1MA31|A0A3Q1MA31_BOVIN;tr|F1MMD7|F1MMD7_BOVIN;tr|A0A3Q1LZ09|A0A3Q1LZ09_BOVIN;sp|Q3T052|ITIH4_BOVIN;CON__Q3T052;tr|A0A3Q1MGQ6|A0A3Q1MGQ6_BOVIN	tr|F1MMD7|F1MMD7_BOVIN	500	511	no	no	2;3	9.3041e-95	254.82	By MS/MS	By MS/MS	By MS/MS	4	0
EQSVQEIPVSR	GAHNEKVREQSVQEIP	VQEIPVSRLFREPSQA	R	E	Q	S	R	L	0	1	0	0	0	2	2	0	0	1	0	0	0	0	1	2	0	0	0	2	0	11	0	1270.65	tr|E1B726|E1B726_BOVIN;tr|A7E350|A7E350_BOVIN;sp|P06868|PLMN_BOVIN;CON__P06868	sp|P06868|PLMN_BOVIN	648	658	no	no	2;3	3.7552e-58	228.61	By MS/MS	By MS/MS	By MS/MS	2.14	0.35		6	1
EQTMTECEAGVLR	VCVEVNGREQTMTECE	ECEAGVLRCRGLSISV	R	E	Q	L	R	C	1	1	0	0	1	1	3	1	0	0	1	0	1	0	0	0	2	0	0	1	0	13	0	1522.68	tr|A0A3Q1MP40|A0A3Q1MP40_BOVIN;tr|A0A3Q1LI40|A0A3Q1LI40_BOVIN;tr|F1N045|F1N045_BOVIN;sp|Q29RQ1|CO7_BOVIN;CON__Q29RQ1	tr|A0A3Q1MP40|A0A3Q1MP40_BOVIN	785	797	no	no	2;3	1.8625e-139	276.32	By MS/MS	By MS/MS	By MS/MS	1.5	0.5	4	4
EQWVLTAR	FCGGSLVKEQWVLTAR	EQWVLTARQCFSSCHM	K	E	Q	A	R	Q	1	1	0	0	0	1	1	0	0	0	1	0	0	0	0	0	1	1	0	1	0	8	0	1001.53	tr|E1BDW7|E1BDW7_BOVIN;sp|Q24K22|HGFL_BOVIN	tr|E1BDW7|E1BDW7_BOVIN	515	522	yes	no	2	0.0044881	121.5	By MS/MS	By MS/MS	By MS/MS	5	0
ERGHMLENHVER	EEMKKLLRERGHMLEN	MLENHVERLWAYLTIQ	R	E	R	E	R	L	0	2	1	0	0	0	3	1	2	0	1	0	1	0	0	0	0	0	0	1	0	12	1	1505.72	tr|F1MMP5|F1MMP5_BOVIN;sp|Q0VCM5|ITIH1_BOVIN;CON__Q0VCM5;tr|A0A3Q1LVM5|A0A3Q1LVM5_BOVIN;tr|A0A3Q1LW96|A0A3Q1LW96_BOVIN	tr|F1MMP5|F1MMP5_BOVIN	548	559	no	no	3;4	1.7877e-63	223.58	By MS/MS	By MS/MS	By MS/MS	2	0		5
ESASVTCLVK	TREQLSLRESASVTCL	ASVTCLVKGFAPADVF	R	E	S	V	K	G	1	0	0	0	1	0	1	0	0	0	1	1	0	0	0	2	1	0	0	2	0	10	0	1092.55	tr|G5E5T5|G5E5T5_BOVIN;CON__Q1RMK2;tr|G5E513|G5E513_BOVIN	CON__Q1RMK2	489	498	no	no	2;3	2.4988e-41	194.12	By MS/MS	By MS/MS	By MS/MS	4.41	1.09	1
ESCTLPASAEK	RNYTVAGRESCTLPAS	TLPASAEKACGVCPLW	R	E	S	E	K	A	2	0	0	0	1	0	2	0	0	0	1	1	0	0	1	2	1	0	0	0	0	11	0	1191.54	tr|A0A3Q1MP40|A0A3Q1MP40_BOVIN;tr|A0A3Q1LI40|A0A3Q1LI40_BOVIN;tr|F1N045|F1N045_BOVIN;sp|Q29RQ1|CO7_BOVIN;CON__Q29RQ1	tr|A0A3Q1MP40|A0A3Q1MP40_BOVIN	734	744	no	no	2;3	1.4917e-46	220.5	By MS/MS	By MS/MS	By MS/MS	2.56	0.497		4	5
ESDCPVLSR	YYLVLDVKESDCPVLS	SDCPVLSRKHWDDCEL	K	E	S	S	R	K	0	1	0	1	1	0	1	0	0	0	1	0	0	0	1	2	0	0	0	1	0	9	0	1061.48	tr|F1MKS5|F1MKS5_BOVIN	tr|F1MKS5|F1MKS5_BOVIN	78	86	yes	yes	2	1.1964e-67	236.16	By MS/MS	By MS/MS	By MS/MS	1.5	0.5	2	2
ESGPSLVK	VLSQVQLRESGPSLVK	ESGPSLVKPSQTLSLT	R	E	S	V	K	P	0	0	0	0	0	0	1	1	0	0	1	1	0	0	1	2	0	0	0	1	0	8	0	815.439	CON__Q1RMK2;tr|A0A3Q1MUR2|A0A3Q1MUR2_BOVIN;tr|A0A3Q1M667|A0A3Q1M667_BOVIN;tr|A0A3Q1MFI7|A0A3Q1MFI7_BOVIN;tr|A0A3Q1MIL5|A0A3Q1MIL5_BOVIN;tr|A0A3Q1M0K3|A0A3Q1M0K3_BOVIN;tr|A0A3Q1MI29|A0A3Q1MI29_BOVIN;tr|A0A3Q1ML26|A0A3Q1ML26_BOVIN;CON__ENSEMBL:ENSBTAP00000011227;tr|G3MY71|G3MY71_BOVIN;tr|G3N188|G3N188_BOVIN;tr|G3N1H5|G3N1H5_BOVIN;CON__ENSEMBL:ENSBTAP00000033053;tr|G3MXG6|G3MXG6_BOVIN	CON__Q1RMK2	25	32	no	no	2;3	0.00383	128.38	By MS/MS	By MS/MS	By MS/MS	4.22	0.416
ESGPSLVKPSQTLSLTCTASGFSLSDK	VLSQVQLRESGPSLVK	SGFSLSDKAVGWVRQA	R	E	S	D	K	A	1	0	0	1	1	1	1	2	0	0	4	2	0	1	2	7	3	0	0	1	0	27	1	2796.39	CON__ENSEMBL:ENSBTAP00000033053;tr|G3MXG6|G3MXG6_BOVIN	CON__ENSEMBL:ENSBTAP00000033053	38	64	yes	no	3;4;5	1.7784e-141	241.84	By MS/MS	By matching	By MS/MS	1	0	7
ESGPSLVKPSQTLSLTCTISGFSLSSYAVGWVR	VLSQVQLRESGPSLVK	SYAVGWVRQAPGKALE	R	E	S	V	R	Q	1	1	0	0	1	1	1	3	0	1	4	1	0	1	2	8	3	1	1	3	0	33	1	3513.78	tr|G3N1H5|G3N1H5_BOVIN	tr|G3N1H5|G3N1H5_BOVIN	32	64	yes	yes	3	2.03e-27	121.9	By MS/MS	By MS/MS	By matching	2.5	0.5		1	1
ESGPSLVKPSQTLSLTCTVSGFSLSSYAVGWVR	VLSQVQLRESGPSLVK	SYAVGWVRQAPGKALE	R	E	S	V	R	Q	1	1	0	0	1	1	1	3	0	0	4	1	0	1	2	8	3	1	1	4	0	33	1	3499.77	tr|A0A3Q1ML26|A0A3Q1ML26_BOVIN	tr|A0A3Q1ML26|A0A3Q1ML26_BOVIN	28	60	yes	yes	4	3.5487e-141	231.07	By matching	By MS/MS	By matching	3	0			2
ESGPSLVKPSQTLSLTCTVSGFSLSSYAVSWVR	VLSQVQLRESGPSLVK	SYAVSWVRQAPGKALE	R	E	S	V	R	Q	1	1	0	0	1	1	1	2	0	0	4	1	0	1	2	9	3	1	1	4	0	33	1	3529.78	tr|A0A3Q1MFI7|A0A3Q1MFI7_BOVIN	tr|A0A3Q1MFI7|A0A3Q1MFI7_BOVIN	32	64	yes	yes	3;4	3.7129e-157	235.86	By matching	By MS/MS	By matching	3	0			2
ESGPSLVKPSQTLSLTCTVSGFSLSSYGVGWVR	VLSQVQLRESGPSLVK	SYGVGWVRQAPGKALE	R	E	S	V	R	Q	0	1	0	0	1	1	1	4	0	0	4	1	0	1	2	8	3	1	1	4	0	33	1	3485.75	tr|A0A3Q1MUR2|A0A3Q1MUR2_BOVIN;tr|A0A3Q1M667|A0A3Q1M667_BOVIN	tr|A0A3Q1MUR2|A0A3Q1MUR2_BOVIN	32	64	yes	no	3;4	6.7046e-90	179.66	By MS/MS	By matching	By matching	3	0			3
ESHDFDLVDALL	VNPTVEMKESHDFDLV	FDLVDALL________	K	E	S	L	L	-	1	0	0	3	0	0	1	0	1	0	3	0	0	1	0	1	0	0	0	1	0	12	0	1372.65	sp|P01044|KNG1_BOVIN;CON__P01044-1;sp|P01045|KNG2_BOVIN;CON__P01045-1;tr|A0A140T8C8|A0A140T8C8_BOVIN;CON__Q2KJ62	tr|A0A140T8C8|A0A140T8C8_BOVIN	610	621	no	no	2;3	0.00013136	110.38	By MS/MS	By MS/MS	By MS/MS	2	0		5
ESIYPYLEDIPDPQVNWIPCNNPDR	IYGFNFTRESIYPYLE	IPCNNPDRFGHTPVQQ	R	E	S	D	R	F	0	1	3	3	1	1	2	0	0	3	1	0	0	0	5	1	0	1	2	1	0	25	0	3043.4	tr|A0A140T891|A0A140T891_BOVIN;sp|Q58CQ9|VNN1_BOVIN	tr|A0A140T891|A0A140T891_BOVIN	91	115	yes	no	3	4.4236e-07	93.633	By MS/MS	By matching	By matching	4	0
ESKPLTAQQATK	VFAVNQGRESKPLTAQ	LTAQQATKLDAPTNLQ	R	E	S	T	K	L	2	0	0	0	0	2	1	0	0	0	1	2	0	0	1	1	2	0	0	0	0	12	1	1300.7	sp|P07589|FINC_BOVIN;tr|G5E5A8|G5E5A8_BOVIN;tr|G5E5B0|G5E5B0_BOVIN;tr|G5E5A9|G5E5A9_BOVIN;tr|A0A3Q1NHX9|A0A3Q1NHX9_BOVIN;tr|A0A3Q1M4K6|A0A3Q1M4K6_BOVIN	sp|P07589|FINC_BOVIN	986	997	yes	no	3	2.3196e-11	156.2	By MS/MS	By matching	By matching	5.4	0.49
ESKPPDSSK	VTALQNLRESKPPDSS	SKPPDSSKDECMVKWC	R	E	S	S	K	D	0	0	0	1	0	0	1	0	0	0	0	2	0	0	2	3	0	0	0	0	0	9	1	973.472	tr|G3X6N3|G3X6N3_BOVIN;CON__Q0IIK2;sp|Q29443|TRFE_BOVIN;CON__Q29443	CON__Q0IIK2	351	359	no	no	2;3	0.0038588	97.734	By MS/MS	By MS/MS	By matching	3.2	0.4			4
ESKPPDSSKDECMVK	VTALQNLRESKPPDSS	SKDECMVKWCAIGHQE	R	E	S	V	K	W	0	0	0	2	1	0	2	0	0	0	0	3	1	0	2	3	0	0	0	1	0	15	2	1735.78	tr|G3X6N3|G3X6N3_BOVIN;CON__Q0IIK2;sp|Q29443|TRFE_BOVIN;CON__Q29443	CON__Q0IIK2	351	365	no	no	2;3;4;5	7.7806e-64	216.26	By MS/MS	By MS/MS	By MS/MS	3.42	0.493			25
ESLCSAAKPDAPSR	VRVEFPHKESLCSAAK	AKPDAPSRRIVAVPPF	K	E	S	S	R	R	3	1	0	1	1	0	1	0	0	0	1	1	0	0	2	3	0	0	0	0	0	14	1	1487.7	tr|E1B805|E1B805_BOVIN;tr|A0A3Q1M3A4|A0A3Q1M3A4_BOVIN	tr|E1B805|E1B805_BOVIN	872	885	yes	no	2;3	1.5905e-20	163.84	By MS/MS	By matching	By matching	4	0
ESLCSAAKPDAPSRR	VRVEFPHKESLCSAAK	KPDAPSRRIVAVPPFS	K	E	S	R	R	I	3	2	0	1	1	0	1	0	0	0	1	1	0	0	2	3	0	0	0	0	0	15	2	1643.81	tr|E1B805|E1B805_BOVIN;tr|A0A3Q1M3A4|A0A3Q1M3A4_BOVIN	tr|E1B805|E1B805_BOVIN	872	886	yes	no	3;4	1.4984e-07	110.12	By MS/MS	By MS/MS	By MS/MS	5.14	0.35
ESLLEEFR	YGREPQLRESLLEEFR	ESLLEEFREVALGVGI	R	E	S	F	R	E	0	1	0	0	0	0	3	0	0	0	2	0	0	1	0	1	0	0	0	0	0	8	0	1021.51	tr|F1MMK9|F1MMK9_BOVIN;sp|P00978|AMBP_BOVIN;CON__P00978;tr|A0A3Q1MGB8|A0A3Q1MGB8_BOVIN	tr|F1MMK9|F1MMK9_BOVIN	289	296	yes	no	2	1.419e-13	177.97	By MS/MS	By MS/MS	By MS/MS	2.25	0.433		3	1
ESQAPALPAQEEMPVPLGG	FFNTLKEKESQAPALP	EMPVPLGG________	K	E	S	G	G	-	3	0	0	0	0	2	3	2	0	0	2	0	1	0	4	1	0	0	0	1	0	19	0	1919.93	tr|F1N3Q7|F1N3Q7_BOVIN;sp|Q32PJ2|APOA4_BOVIN;CON__Q32PJ2	tr|F1N3Q7|F1N3Q7_BOVIN	447	465	yes	no	2;3	0.00011269	81.854	By MS/MS	By MS/MS	By MS/MS	2.44	0.497		5	4
ESYAGVTLDPQGVYGIISR	VVPEGVKRESYAGVTL	GVYGIISRRKEFPYRI	R	E	S	S	R	R	1	1	0	1	0	1	1	3	0	2	1	0	0	0	1	2	1	0	2	2	0	19	0	2024.02	tr|F1MY85|F1MY85_BOVIN;CON__Q1A7A4	tr|F1MY85|F1MY85_BOVIN	937	955	yes	no	2;3	1.1569e-21	112.55	By MS/MS	By MS/MS	By MS/MS	4.38	2	2
ETACKPEIAYAYK	TISAATRKETACKPEI	PEIAYAYKVEIVAVTE	K	E	T	Y	K	V	3	0	0	0	1	0	2	0	0	1	0	2	0	0	1	0	1	0	2	0	0	13	1	1542.74	tr|F1MY85|F1MY85_BOVIN	tr|F1MY85|F1MY85_BOVIN	1548	1560	yes	yes	3;4	4.7199e-28	139.58	By MS/MS	By MS/MS	By MS/MS	5.2	0.4
ETASLRQEMHK	EFWDNLEKETASLRQE	SLRQEMHKDLEEVKQK	K	E	T	H	K	D	1	1	0	0	0	1	2	0	1	0	1	1	1	0	0	1	1	0	0	0	0	11	1	1328.65	sp|P15497|APOA1_BOVIN;CON__P15497;tr|A0A3Q1MJJ4|A0A3Q1MJJ4_BOVIN	sp|P15497|APOA1_BOVIN	101	111	yes	no	3;4	1.0003e-18	176.32	By MS/MS	By MS/MS	By MS/MS	4	0
ETEASSEVKPTSTQDTSQK	APEASLSKETEASSEV	STQDTSQKDFVDKKCL	K	E	T	Q	K	D	1	0	0	1	0	2	3	0	0	0	0	2	0	0	1	4	4	0	0	1	0	19	1	2051.95	tr|A0A3Q1MIF4|A0A3Q1MIF4_BOVIN;tr|A0A3Q1MF14|A0A3Q1MF14_BOVIN;CON__Q32PI4;tr|A0A3Q1LGM4|A0A3Q1LGM4_BOVIN;tr|A0A3Q1N461|A0A3Q1N461_BOVIN;tr|F1N4M7|F1N4M7_BOVIN;tr|A0A3Q1M2A8|A0A3Q1M2A8_BOVIN	tr|A0A3Q1MIF4|A0A3Q1MIF4_BOVIN	31	49	yes	no	3;4	1.9585e-289	334.08	By MS/MS	By MS/MS	By MS/MS	2	0		6
ETEILSGSWTEQTYQEGTQATYK	CKEPPPRKETEILSGS	EGTQATYKCRPGYRTL	K	E	T	Y	K	C	1	0	0	0	0	3	4	2	0	1	1	1	0	0	0	2	5	1	2	0	0	23	0	2649.21	tr|A0A3Q1LS74|A0A3Q1LS74_BOVIN;tr|A0A3Q1MP45|A0A3Q1MP45_BOVIN;sp|Q28085|CFAH_BOVIN;CON__Q28085	sp|Q28085|CFAH_BOVIN	29	51	no	no	3	6.7526e-96	213.93	By matching	By MS/MS	By MS/MS	3	0			2
ETENSYVSLK	KKAFVFPKETENSYVS	ENSYVSLKTQLRTPLK	K	E	T	L	K	T	0	0	1	0	0	0	2	0	0	0	1	1	0	0	0	2	1	0	1	1	0	10	0	1168.56	tr|C4T8B4|C4T8B4_BOVIN	tr|C4T8B4|C4T8B4_BOVIN	33	42	yes	yes	2;3	5.1786e-45	217.74	By MS/MS	By MS/MS	By MS/MS	3.73	0.962			6
ETLYSVMPGLK	RNSAYKWKETLYSVMP	YSVMPGLKVTMDKEGL	K	E	T	L	K	V	0	0	0	0	0	0	1	1	0	0	2	1	1	0	1	1	1	0	1	1	0	11	0	1236.64	tr|A0A3Q1MA31|A0A3Q1MA31_BOVIN;tr|F1MMD7|F1MMD7_BOVIN;tr|A0A3Q1LZ09|A0A3Q1LZ09_BOVIN;sp|Q3T052|ITIH4_BOVIN;CON__Q3T052;tr|A0A3Q1MGQ6|A0A3Q1MGQ6_BOVIN	tr|F1MMD7|F1MMD7_BOVIN	802	812	no	no	2;3	2.8423e-25	186.74	By MS/MS	By MS/MS	By MS/MS	1.4	0.8	4		1
ETQSIIFLGK	FLLSIFCKETQSIIFL	QSIIFLGKVTNPKEA_	K	E	T	G	K	V	0	0	0	0	0	1	1	1	0	2	1	1	0	1	0	1	1	0	0	0	0	10	0	1134.63	CON__REFSEQ:XP_001252647;tr|A0A0A0MP92|A0A0A0MP92_BOVIN;tr|A0A0A0MPA0|A0A0A0MPA0_BOVIN;CON__ENSEMBL:ENSBTAP00000038329	tr|A0A0A0MP92|A0A0A0MP92_BOVIN	401	410	no	no	2;3	1.2363e-24	186.74	By MS/MS	By MS/MS	By MS/MS	3.5	2.5	6
ETTCSKGSNEELTK	YSIVFIARETTCSKGS	GSNEELTKSCEINIHG	R	E	T	T	K	S	0	0	1	0	1	0	3	1	0	0	1	2	0	0	0	2	3	0	0	0	0	14	1	1582.71	tr|F1MNV5|F1MNV5_BOVIN;sp|P01044|KNG1_BOVIN;CON__P01044-1;sp|P01045|KNG2_BOVIN;CON__P01045-1;tr|A0A140T8C8|A0A140T8C8_BOVIN;CON__Q2KJ62	tr|A0A140T8C8|A0A140T8C8_BOVIN	324	337	no	no	3	3.9799e-46	204.52	By MS/MS	By MS/MS	By MS/MS	3	0			3
ETTVQGLDGLSER	APLAGTNKETTVQGLD	GLDGLSERCAQYKKDG	K	E	T	E	R	C	0	1	0	1	0	1	2	2	0	0	2	0	0	0	0	1	2	0	0	1	0	13	0	1403.69	tr|A5PK73|A5PK73_BOVIN;sp|Q3T0S5|ALDOB_BOVIN;tr|G3MXL6|G3MXL6_BOVIN;tr|A0A3Q1MFK7|A0A3Q1MFK7_BOVIN	tr|A5PK73|A5PK73_BOVIN	122	134	yes	no	2	0.0090211	88.311	By MS/MS	By matching	By matching	2	0		1
ETWTTSVAEVQPSVLQVVNLPLVER	VTGWGNRRETWTTSVA	VNLPLVERPVCKASTR	R	E	T	E	R	P	1	1	1	0	0	2	3	0	0	0	3	0	0	0	2	2	3	1	0	6	0	25	0	2793.49	sp|P00735|THRB_BOVIN;CON__P00735;tr|A0A452DI66|A0A452DI66_BOVIN	sp|P00735|THRB_BOVIN	512	536	yes	no	3;4	3.2362e-39	144.27	By MS/MS	By MS/MS	By matching	6	0
ETYDFDIAVLR	VKHSRFVKETYDFDIA	DFDIAVLRLKTPIRFR	K	E	T	L	R	L	1	1	0	2	0	0	1	0	0	1	1	0	0	1	0	0	1	0	1	1	0	11	0	1340.66	sp|P00743|FA10_BOVIN;tr|A0A452DIP8|A0A452DIP8_BOVIN	sp|P00743|FA10_BOVIN	316	326	yes	no	2	4.5879e-06	149.49	By matching	By MS/MS	By matching	3	0			3
ETYGDMADCCEK	LCKVASLRETYGDMAD	DMADCCEKQEPERNEC	R	E	T	E	K	Q	1	0	0	2	2	0	2	1	0	0	0	1	1	0	0	0	1	0	1	0	0	12	0	1477.52	tr|A0A140T897|A0A140T897_BOVIN;sp|P02769|ALBU_BOVIN;CON__P02769;tr|A0A3Q1LNN7|A0A3Q1LNN7_BOVIN	tr|A0A140T897|A0A140T897_BOVIN	106	117	yes	no	2;3;4	8.8937e-94	250.67	By MS/MS	By MS/MS	By MS/MS	1.99	1.1	57	40	22
ETYGDMADCCEKQEPER	LCKVASLRETYGDMAD	CEKQEPERNECFLSHK	R	E	T	E	R	N	1	1	0	2	2	1	4	1	0	0	0	1	1	0	1	0	1	0	1	0	0	17	1	2116.81	tr|A0A140T897|A0A140T897_BOVIN;sp|P02769|ALBU_BOVIN;CON__P02769;tr|A0A3Q1LNN7|A0A3Q1LNN7_BOVIN	tr|A0A140T897|A0A140T897_BOVIN	106	122	yes	no	2;3;4	2.5273e-197	300.18	By MS/MS	By MS/MS	By MS/MS	1.56	0.724	21	10	5
ETYGDMADCCEKQEPERNECFLSHK	LCKVASLRETYGDMAD	NECFLSHKDDSPDLPK	R	E	T	H	K	D	1	1	1	2	3	1	5	1	1	0	1	2	1	1	1	1	1	0	1	0	0	25	2	3132.27	tr|A0A140T897|A0A140T897_BOVIN;sp|P02769|ALBU_BOVIN;CON__P02769;tr|A0A3Q1LNN7|A0A3Q1LNN7_BOVIN	tr|A0A140T897|A0A140T897_BOVIN	106	130	yes	no	3;4;5;6	3.149e-261	305.7	By MS/MS	By MS/MS	By MS/MS	3	0.764		7	10
ETYKVGDVLK	YLNAYPRKETYKVGDV	YKVGDVLKFSCSQGRI	K	E	T	L	K	F	0	0	0	1	0	0	1	1	0	0	1	2	0	0	0	0	1	0	1	2	0	10	1	1150.62	tr|A0A3Q1LS74|A0A3Q1LS74_BOVIN;tr|A0A3Q1MP45|A0A3Q1MP45_BOVIN;sp|Q28085|CFAH_BOVIN;CON__Q28085	sp|Q28085|CFAH_BOVIN	583	592	no	no	3	0.00078269	95.417	By matching	By matching	By MS/MS	5	0
EVALGVGIPEDAIFTMPDR	ESLLEEFREVALGVGI	AIFTMPDRGECVPGEQ	R	E	V	D	R	G	2	1	0	2	0	0	2	2	0	2	1	0	1	1	2	0	1	0	0	2	0	19	0	2029.02	tr|F1MMK9|F1MMK9_BOVIN;sp|P00978|AMBP_BOVIN;CON__P00978;tr|A0A3Q1MGB8|A0A3Q1MGB8_BOVIN	tr|F1MMK9|F1MMK9_BOVIN	297	315	yes	no	2;3	3.6298e-06	89.859	By MS/MS	By matching	By matching	4	0
EVALNTIIFMGR	RPFLVLIREVALNTII	NTIIFMGRVANPCVD_	R	E	V	G	R	V	1	1	1	0	0	0	1	1	0	2	1	0	1	1	0	0	1	0	0	1	0	12	0	1362.73	tr|A0A3Q1NJR8|A0A3Q1NJR8_BOVIN;sp|P41361|ANT3_BOVIN;CON__P41361	tr|A0A3Q1NJR8|A0A3Q1NJR8_BOVIN	512	523	yes	no	2;3	1.2792e-62	221.09	By MS/MS	By MS/MS	By MS/MS	3	1.31		6	6
EVCCPEPNLNNYGSITLHR	WSPYIECKEVCCPEPN	YGSITLHRRPSTSTHC	K	E	V	H	R	R	0	1	3	0	2	0	2	1	1	1	2	0	0	0	2	1	1	0	1	1	0	19	0	2272.04	sp|Q28065|C4BPA_BOVIN;CON__Q28065;tr|A0A3Q1LUK9|A0A3Q1LUK9_BOVIN	sp|Q28065|C4BPA_BOVIN	364	382	yes	no	3	6.8011e-06	85.087	By matching	By MS/MS	By MS/MS	5.33	0.943
EVEDCVSNRPCR	EQCNFSDKEVEDCVSN	CVSNRPCRSQVRCEGF	K	E	V	C	R	S	0	2	1	1	2	0	2	0	0	0	0	0	0	0	1	1	0	0	0	2	0	12	1	1519.65	tr|F1N102|F1N102_BOVIN	tr|F1N102|F1N102_BOVIN	106	117	yes	yes	3	1.4896e-09	151.7	By MS/MS	By MS/MS	By MS/MS	2	0		3
EVGPTYKDPVCLAK	TYEWTVPREVGPTYKD	KDPVCLAKMYYSAVDP	R	E	V	A	K	M	1	0	0	1	1	0	1	1	0	0	1	2	0	0	2	0	1	0	1	2	0	14	1	1575.8	tr|A0A3Q1NJB1|A0A3Q1NJB1_BOVIN;tr|F1N076|F1N076_BOVIN;tr|A0A3Q1LQ81|A0A3Q1LQ81_BOVIN;tr|A0A3Q1MI22|A0A3Q1MI22_BOVIN;CON__ENSEMBL:ENSBTAP00000031900	CON__ENSEMBL:ENSBTAP00000031900	523	536	no	no	2;3;4	6.3258e-27	179.56	By MS/MS	By MS/MS	By MS/MS	4.04	2.19	8
EVIPACLPPPNYMVAAR	SRPAIITKEVIPACLP	PNYMVAARTECYITGW	K	E	V	A	R	T	3	1	1	0	1	0	1	0	0	1	1	0	1	0	4	0	0	0	1	2	0	17	0	1896.96	tr|E1B726|E1B726_BOVIN;sp|P06868|PLMN_BOVIN;CON__P06868	sp|P06868|PLMN_BOVIN	682	698	no	no	2;3	6.6905e-15	138.28	By MS/MS	By MS/MS	By MS/MS	6	0
EVLLTGIQTQGAK	WIQVDMQKEVLLTGIQ	GIQTQGAKHYLKPYYT	K	E	V	A	K	H	1	0	0	0	0	2	1	2	0	1	2	1	0	0	0	0	2	0	0	1	0	13	0	1356.76	tr|F1N0I3|F1N0I3_BOVIN	tr|F1N0I3|F1N0I3_BOVIN	1867	1879	no	no	2;3	3.1495e-12	151.56	By MS/MS	By MS/MS	By matching	3.5	2.5	2
EVLNINQK	KVAVDNIKEVLNINQK	EVLNINQKRKDYLDIY	K	E	V	Q	K	R	0	0	2	0	0	1	1	0	0	1	1	1	0	0	0	0	0	0	0	1	0	8	0	956.529	tr|A0A0A0MP91|A0A0A0MP91_BOVIN;sp|Q3SYW2|CO2_BOVIN;tr|A0A3S5ZPC6|A0A3S5ZPC6_BOVIN	tr|A0A0A0MP91|A0A0A0MP91_BOVIN	395	402	yes	no	2;3	0.017758	106.68	By matching	By MS/MS	By matching	5.17	0.373
EVPCASVK	TPLYELVKEVPCASVK	EVPCASVKKLYLKRAI	K	E	V	V	K	K	1	0	0	0	1	0	1	0	0	0	0	1	0	0	1	1	0	0	0	2	0	8	0	888.438	tr|A0A3Q1MP40|A0A3Q1MP40_BOVIN;tr|A0A3Q1LI40|A0A3Q1LI40_BOVIN;tr|F1N045|F1N045_BOVIN;sp|Q29RQ1|CO7_BOVIN;CON__Q29RQ1	tr|A0A3Q1MP40|A0A3Q1MP40_BOVIN	403	410	no	no	2;3	0.0015252	114.99	By MS/MS	By MS/MS	By MS/MS	4.25	0.433
EVQGFESATFLGYFK	NGRAVQHREVQGFESA	ATFLGYFKSGLKYKKG	R	E	V	F	K	S	1	0	0	0	0	1	2	2	0	0	1	1	0	3	0	1	1	0	1	1	0	15	0	1721.83	CON__Q3SX14;tr|F1N1I6|F1N1I6_BOVIN;tr|F1MJH1|F1MJH1_BOVIN;sp|Q3SX14|GELS_BOVIN;tr|A0A3Q1MIW2|A0A3Q1MIW2_BOVIN;tr|A0A3Q1MIS1|A0A3Q1MIS1_BOVIN	CON__Q3SX14	147	161	yes	no	2;3	4.4936e-64	215.23	By MS/MS	By MS/MS	By MS/MS	1.33	0.471	6	3
EVSFNVEIPK	VNSADTAKEVSFNVEI	SFNVEIPKTAFISDFA	K	E	V	P	K	T	0	0	1	0	0	0	2	0	0	1	0	1	0	1	1	1	0	0	0	2	0	10	0	1160.61	tr|F1MMP5|F1MMP5_BOVIN;sp|Q0VCM5|ITIH1_BOVIN;CON__Q0VCM5;tr|A0A3Q1LVM5|A0A3Q1LVM5_BOVIN;tr|A0A3Q1LW96|A0A3Q1LW96_BOVIN	tr|F1MMP5|F1MMP5_BOVIN	79	88	no	no	2;3	2.7363e-12	172.61	By MS/MS	By MS/MS	By MS/MS	5.1	0.3
EVTANSFWEPER	GDPIPCPKEVTANSFW	NSFWEPERAKYVFRDV	K	E	V	E	R	A	1	1	1	0	0	0	3	0	0	0	0	0	0	1	1	1	1	1	0	1	0	12	0	1463.67	sp|Q0VCX1|C1S_BOVIN;tr|F1MJ12|F1MJ12_BOVIN;tr|A0A3Q1M7Q5|A0A3Q1M7Q5_BOVIN	sp|Q0VCX1|C1S_BOVIN	297	308	yes	no	2	6.7015e-50	212.1	By MS/MS	By MS/MS	By MS/MS	2.6	0.49		2	3
EVTINPDTTCGNGWVCEHR	PNNNGVIKEVTINPDT	NGWVCEHRWRQIRNMV	K	E	V	H	R	W	0	1	2	1	2	0	2	2	1	1	0	0	0	0	1	0	3	1	0	2	0	19	0	2243.97	tr|F1MJQ3|F1MJQ3_BOVIN;CON__Q3MHH8	tr|F1MJQ3|F1MJQ3_BOVIN	384	402	yes	no	3	1.5336e-14	118.19	By matching	By MS/MS	By matching	3	0			2
EVTLEDR	CFMHHTEKEVTLEDRL	KEVTLEDRLDKACEPG	K	E	V	D	R	L	0	1	0	1	0	0	2	0	0	0	1	0	0	0	0	0	1	0	0	1	0	7	0	860.424	sp|Q2UVX4|CO3_BOVIN;CON__Q2UVX4;tr|G3X7A5|G3X7A5_BOVIN;tr|A0A3Q1M2B2|A0A3Q1M2B2_BOVIN;tr|A0A3Q1MHV6|A0A3Q1MHV6_BOVIN;tr|A0A3Q1MGT0|A0A3Q1MGT0_BOVIN	sp|Q2UVX4|CO3_BOVIN	1524	1530	yes	no	2	5.6467e-06	161.9	By MS/MS	By MS/MS	By matching	1	0	2
EVTLEDRLDK	CFMHHTEKEVTLEDRL	TLEDRLDKACEPGVDY	K	E	V	D	K	A	0	1	0	2	0	0	2	0	0	0	2	1	0	0	0	0	1	0	0	1	0	10	1	1216.63	sp|Q2UVX4|CO3_BOVIN;CON__Q2UVX4;tr|G3X7A5|G3X7A5_BOVIN;tr|A0A3Q1M2B2|A0A3Q1M2B2_BOVIN;tr|A0A3Q1MHV6|A0A3Q1MHV6_BOVIN;tr|A0A3Q1MGT0|A0A3Q1MGT0_BOVIN	sp|Q2UVX4|CO3_BOVIN	1524	1533	yes	no	2;3	2.7954e-57	222.18	By MS/MS	By MS/MS	By MS/MS	2.55	0.498		5	6
EVTLEDRLDKACEPGVDYVYK	CFMHHTEKEVTLEDRL	PGVDYVYKTRLIQKKL	K	E	V	Y	K	T	1	1	0	3	1	0	3	1	0	0	2	2	0	0	1	0	1	0	2	3	0	21	2	2498.2	sp|Q2UVX4|CO3_BOVIN;CON__Q2UVX4;tr|G3X7A5|G3X7A5_BOVIN;tr|A0A3Q1M2B2|A0A3Q1M2B2_BOVIN;tr|A0A3Q1MHV6|A0A3Q1MHV6_BOVIN;tr|A0A3Q1MGT0|A0A3Q1MGT0_BOVIN	sp|Q2UVX4|CO3_BOVIN	1524	1544	yes	no	3;4	2.9643e-43	165.1	By MS/MS	By MS/MS	By MS/MS	3.33	0.471			4
EVVADSVWVDVK	LINAKGQREVVADSVW	DSVWVDVKDSCMGTLV	R	E	V	V	K	D	1	0	0	2	0	0	1	0	0	0	0	1	0	0	0	1	0	1	0	5	0	12	0	1344.69	sp|Q2UVX4|CO3_BOVIN;CON__Q2UVX4;tr|G3X7A5|G3X7A5_BOVIN	sp|Q2UVX4|CO3_BOVIN	543	554	yes	no	2;3	2.9001e-50	217.09	By MS/MS	By MS/MS	By MS/MS	3.5	0.5			6
EVVADSVWVDVKDSCMGTLVVK	LINAKGQREVVADSVW	CMGTLVVKNGGKEEKH	R	E	V	V	K	N	1	0	0	3	1	0	1	1	0	0	1	2	1	0	0	2	1	1	0	7	0	22	1	2435.21	sp|Q2UVX4|CO3_BOVIN;CON__Q2UVX4;tr|G3X7A5|G3X7A5_BOVIN	sp|Q2UVX4|CO3_BOVIN	543	564	yes	no	3;4	2.6967e-246	305.93	By MS/MS	By MS/MS	By matching	6	0
EVVDPTK	AATDCIAKEVVDPTKC	KEVVDPTKCNLLAEKQ	K	E	V	T	K	C	0	0	0	1	0	0	1	0	0	0	0	1	0	0	1	0	1	0	0	2	0	7	0	786.412	sp|P12763|FETUA_BOVIN;CON__P12763	sp|P12763|FETUA_BOVIN	212	218	yes	no	2;3	0.0085887	94.262	By MS/MS	By MS/MS	By MS/MS	2.25	0.433		3	1
EVVDPTKCNLLAEK	AATDCIAKEVVDPTKC	KCNLLAEKQYGFCKGS	K	E	V	E	K	Q	1	0	1	1	1	0	2	0	0	0	2	2	0	0	1	0	1	0	0	2	0	14	1	1614.83	sp|P12763|FETUA_BOVIN;CON__P12763	sp|P12763|FETUA_BOVIN	212	225	yes	no	2;3;4	3.3004e-35	187.75	By MS/MS	By MS/MS	By MS/MS	4.89	0.314
EVVKVPMMQTK	HNFRLNEREVVKVPMM	KVPMMQTKGAFLAASD	R	E	V	T	K	G	0	0	0	0	0	1	1	0	0	0	0	2	2	0	1	0	1	0	0	3	0	11	1	1288.69	CON__ENSEMBL:ENSBTAP00000018574;tr|F6R4P6|F6R4P6_BOVIN;tr|A0A3Q1MAK6|A0A3Q1MAK6_BOVIN	CON__ENSEMBL:ENSBTAP00000018574	316	326	yes	no	3;4	1.5105e-07	112.42	By MS/MS	By MS/MS	By MS/MS	1.12	0.331	7	1
EVVPRPR	EKPGSPPREVVPRPRP	REVVPRPRPGVTEATI	R	E	V	P	R	P	0	2	0	0	0	0	1	0	0	0	0	0	0	0	2	0	0	0	0	2	0	7	1	851.498	sp|P07589|FINC_BOVIN;tr|G5E5A8|G5E5A8_BOVIN;tr|G5E5B0|G5E5B0_BOVIN;tr|G5E5A9|G5E5A9_BOVIN;tr|A0A3Q1NHX9|A0A3Q1NHX9_BOVIN;tr|A0A3Q1M4K6|A0A3Q1M4K6_BOVIN	sp|P07589|FINC_BOVIN	2038	2044	yes	no	3	0.0031009	114.78	By MS/MS	By MS/MS	By matching	5	0
EWEVKEILFHPK	VSLGGQRKEWEVKEIL	KEILFHPKYDLNAKKA	K	E	W	P	K	Y	0	0	0	0	0	0	3	0	1	1	1	2	0	1	1	0	0	1	0	1	0	12	1	1553.82	CON__Q3KUS7;sp|P81187|CFAB_BOVIN;tr|A0A3Q1LRP5|A0A3Q1LRP5_BOVIN	CON__Q3KUS7	546	557	yes	no	3;4	0.00011514	115.06	By MS/MS	By MS/MS	By MS/MS	1	0	5
EYCGIPGEADEELLR	FYSEKECKEYCGIPGE	EADEELLRFSN_____	K	E	Y	L	R	F	1	1	0	1	1	0	4	2	0	1	2	0	0	0	1	0	0	0	1	0	0	15	0	1749.79	tr|F1MMK9|F1MMK9_BOVIN;sp|P00978|AMBP_BOVIN;CON__P00978	tr|F1MMK9|F1MMK9_BOVIN	465	479	yes	no	2;3	1.1198e-92	233.02	By MS/MS	By MS/MS	By MS/MS	2	0.73	4	7	4
EYEATLEECCAK	SVLLRLAKEYEATLEE	TLEECCAKDDPHACYS	K	E	Y	A	K	D	2	0	0	0	2	0	4	0	0	0	1	1	0	0	0	0	1	0	1	0	0	12	0	1501.61	tr|A0A140T897|A0A140T897_BOVIN;sp|P02769|ALBU_BOVIN;CON__P02769;tr|A0A3Q1LNN7|A0A3Q1LNN7_BOVIN	tr|A0A140T897|A0A140T897_BOVIN	375	386	yes	no	2;3;4	1.3064e-111	258.48	By MS/MS	By MS/MS	By MS/MS	2.49	1.25	13	50	11
EYEATLEECCAKDDPHACYSTVFDK	SVLLRLAKEYEATLEE	CYSTVFDKLKHLVDEP	K	E	Y	D	K	L	3	0	0	3	3	0	4	0	1	0	1	2	0	1	1	1	2	0	2	1	0	25	1	3037.24	tr|A0A140T897|A0A140T897_BOVIN;sp|P02769|ALBU_BOVIN;CON__P02769;tr|A0A3Q1LNN7|A0A3Q1LNN7_BOVIN	tr|A0A140T897|A0A140T897_BOVIN	375	399	yes	no	3;4;5;6	2.3188e-210	283.96	By MS/MS	By MS/MS	By MS/MS	3.28	0.836		7	18
EYEATLEECCAKDDPHACYSTVFDKLK	SVLLRLAKEYEATLEE	STVFDKLKHLVDEPQN	K	E	Y	L	K	H	3	0	0	3	3	0	4	0	1	0	2	3	0	1	1	1	2	0	2	1	0	27	2	3278.42	tr|A0A140T897|A0A140T897_BOVIN;sp|P02769|ALBU_BOVIN;CON__P02769;tr|A0A3Q1LNN7|A0A3Q1LNN7_BOVIN	tr|A0A140T897|A0A140T897_BOVIN	375	401	yes	no	3;4;5;6	0	351.17	By MS/MS	By MS/MS	By MS/MS	4.57	1.26	2		1
EYEAYFQK	SFKKIVYREYEAYFQK	EYEAYFQKEKPQSRTS	R	E	Y	Q	K	E	1	0	0	0	0	1	2	0	0	0	0	1	0	1	0	0	0	0	2	0	0	8	0	1076.48	tr|F1N0I3|F1N0I3_BOVIN	tr|F1N0I3|F1N0I3_BOVIN	68	75	no	no	2	0.03176	95.502	By matching	By matching	By MS/MS	4	0
EYLDIDQMIFNR	YRRPVLLREYLDIDQM	IDQMIFNRELPQAAGV	R	E	Y	N	R	E	0	1	1	2	0	1	1	0	0	2	1	0	1	1	0	0	0	0	1	0	0	12	0	1555.73	tr|A0A452DHX8|A0A452DHX8_BOVIN;sp|Q29437|AOCX_BOVIN;tr|E1BJN3|E1BJN3_BOVIN	sp|Q29437|AOCX_BOVIN	174	185	no	no	2;3	2.7071e-78	240.21	By MS/MS	By MS/MS	By MS/MS	3.12	1.69	6
EYLGAICSCTCFGGQR	HVGEQWQKEYLGAICS	CTCFGGQRGWRCDNCR	K	E	Y	Q	R	G	1	1	0	0	3	1	1	3	0	1	1	0	0	1	0	1	1	0	1	0	0	16	0	1877.79	sp|P07589|FINC_BOVIN;tr|G5E5A8|G5E5A8_BOVIN;tr|G5E5B0|G5E5B0_BOVIN;tr|G5E5A9|G5E5A9_BOVIN;tr|A0A3Q1NHX9|A0A3Q1NHX9_BOVIN;tr|A0A3Q1M4K6|A0A3Q1M4K6_BOVIN	sp|P07589|FINC_BOVIN	2403	2418	yes	no	2;3	2.8365e-42	196.18	By MS/MS	By MS/MS	By MS/MS	1	0	5
EYLIMGLDGATYDLK	RLQLEPGKEYLIMGLD	DGATYDLKGDPQYLLD	K	E	Y	L	K	G	1	0	0	2	0	0	1	2	0	1	3	1	1	0	0	0	1	0	2	0	0	15	0	1700.83	tr|E1BH06|E1BH06_BOVIN;CON__P01030;CON__ENSEMBL:ENSBTAP00000007350;tr|F1MVK1|F1MVK1_BOVIN;sp|P01030|CO4_BOVIN	CON__ENSEMBL:ENSBTAP00000007350	1680	1694	no	no	2;3	1.4351e-32	177.88	By MS/MS	By MS/MS	By MS/MS	5	0
EYQTIEDK	AEDKLITREYQTIEDK	EYQTIEDKCVYNCSFI	R	E	Y	D	K	C	0	0	0	1	0	1	2	0	0	1	0	1	0	0	0	0	1	0	1	0	0	8	0	1024.47	tr|Q5GN72|Q5GN72_BOVIN;sp|Q3SZR3|A1AG_BOVIN;CON__Q3SZR3;tr|A0A3Q1LS55|A0A3Q1LS55_BOVIN	tr|Q5GN72|Q5GN72_BOVIN	83	90	yes	no	2;3	1.1135e-13	179.81	By MS/MS	By MS/MS	By MS/MS	2.64	1.07	1	6
EYTDASFSNQK	SYKKLVYREYTDASFS	DASFSNQKQRGPEEEH	R	E	Y	Q	K	Q	1	0	1	1	0	1	1	0	0	0	0	1	0	1	0	2	1	0	1	0	0	11	0	1288.56	tr|A0A3Q1NJB1|A0A3Q1NJB1_BOVIN;tr|F1N076|F1N076_BOVIN;tr|A0A3Q1LQ81|A0A3Q1LQ81_BOVIN;tr|A0A3Q1MI22|A0A3Q1MI22_BOVIN;CON__ENSEMBL:ENSBTAP00000031900	CON__ENSEMBL:ENSBTAP00000031900	426	436	no	no	2;3	1.0595e-220	312.78	By MS/MS	By MS/MS	By MS/MS	3.57	1.05		2	6
EYTDASFSNQKQR	SYKKLVYREYTDASFS	SFSNQKQRGPEEEHLG	R	E	Y	Q	R	G	1	1	1	1	0	2	1	0	0	0	0	1	0	1	0	2	1	0	1	0	0	13	1	1572.72	tr|A0A3Q1NJB1|A0A3Q1NJB1_BOVIN;tr|F1N076|F1N076_BOVIN;tr|A0A3Q1LQ81|A0A3Q1LQ81_BOVIN;tr|A0A3Q1MI22|A0A3Q1MI22_BOVIN;CON__ENSEMBL:ENSBTAP00000031900	CON__ENSEMBL:ENSBTAP00000031900	426	438	no	no	3	0.002412	84.859	By MS/MS	By matching	By matching	4	0
EYVLPSFEVQLEPEEK	FSAEFEVKEYVLPSFE	VQLEPEEKFYYIDDPD	K	E	Y	E	K	F	0	0	0	0	0	1	5	0	0	0	2	1	0	1	2	1	0	0	1	2	0	16	0	1934.95	sp|Q2UVX4|CO3_BOVIN;CON__Q2UVX4;tr|G3X7A5|G3X7A5_BOVIN;tr|A0A3Q1M2B2|A0A3Q1M2B2_BOVIN;tr|A0A3Q1MHV6|A0A3Q1MHV6_BOVIN;tr|A0A3Q1MGT0|A0A3Q1MGT0_BOVIN	sp|Q2UVX4|CO3_BOVIN	225	240	yes	no	2;3;4	3.6314e-64	211.57	By MS/MS	By MS/MS	By MS/MS	3.57	0.821			9
EYYFAEVR	DDFKTQVREYYFAEVR	EYYFAEVRAADFSDPA	R	E	Y	V	R	A	1	1	0	0	0	0	2	0	0	0	0	0	0	1	0	0	0	0	2	1	0	8	0	1075.5	CON__ENSEMBL:ENSBTAP00000018574;tr|F6R4P6|F6R4P6_BOVIN;tr|A0A3Q1MAK6|A0A3Q1MAK6_BOVIN	CON__ENSEMBL:ENSBTAP00000018574	239	246	yes	no	2	0.021071	104.01	By matching	By MS/MS	By MS/MS	2.6	0.49		2	3
FACYSPR	DLEGYRMKFACYSPRV	KFACYSPRVDYGFQVK	K	F	A	P	R	V	1	1	0	0	1	0	0	0	0	0	0	0	0	1	1	1	0	0	1	0	0	7	0	899.396	tr|E1BH06|E1BH06_BOVIN;CON__P01030;CON__ENSEMBL:ENSBTAP00000007350;tr|F1MVK1|F1MVK1_BOVIN;sp|P01030|CO4_BOVIN	CON__ENSEMBL:ENSBTAP00000007350	1614	1620	no	no	2	0.0349	101.64	By MS/MS	By matching	By MS/MS	3.5	2.5	3
FAGTWYAMAK	KENFDKARFAGTWYAM	GTWYAMAKKDPEGLFL	R	F	A	A	K	K	3	0	0	0	0	0	0	1	0	0	0	1	1	1	0	0	1	1	1	0	0	10	0	1144.54	sp|P18902|RET4_BOVIN;tr|G1K122|G1K122_BOVIN;tr|A0A3Q1MSW9|A0A3Q1MSW9_BOVIN	sp|P18902|RET4_BOVIN	20	29	yes	no	2;3	0.00088843	132.01	By MS/MS	By MS/MS	By MS/MS	2	0		6
FAHNVVTTR	VNCKVTSRFAHNVVTT	AHNVVTTRAVNHANTA	R	F	A	T	R	A	1	1	1	0	0	0	0	0	1	0	0	0	0	1	0	0	2	0	0	2	0	9	0	1043.55	tr|A0A3Q1LQ21|A0A3Q1LQ21_BOVIN;sp|P56652|ITIH3_BOVIN;CON__Q0V8M9	tr|A0A3Q1LQ21|A0A3Q1LQ21_BOVIN	58	66	yes	no	2;3	3.809e-42	214.83	By MS/MS	By MS/MS	By MS/MS	1	0	6
FAHTVITSR	VDSKVSSRFAHTVITS	AHTVITSRVVNKADAV	R	F	A	S	R	V	1	1	0	0	0	0	0	0	1	1	0	0	0	1	0	1	2	0	0	1	0	9	0	1030.56	tr|A0A3Q1MA31|A0A3Q1MA31_BOVIN;tr|F1MMD7|F1MMD7_BOVIN;tr|A0A3Q1LZ09|A0A3Q1LZ09_BOVIN;sp|Q3T052|ITIH4_BOVIN;CON__Q3T052;tr|A0A3Q1MGQ6|A0A3Q1MGQ6_BOVIN	tr|F1MMD7|F1MMD7_BOVIN	49	57	no	no	2;3	3.7622e-141	280.94	By MS/MS	By MS/MS	By MS/MS	2.11	0.912	6	6	6
FAHYIITSQVVNSADTAK	VNCKVTSRFAHYIITS	VNSADTAKEVSFNVEI	R	F	A	A	K	E	3	0	1	1	0	1	0	0	1	2	0	1	0	1	0	2	2	0	1	2	0	18	0	1964	tr|F1MMP5|F1MMP5_BOVIN;sp|Q0VCM5|ITIH1_BOVIN;CON__Q0VCM5;tr|A0A3Q1LVM5|A0A3Q1LVM5_BOVIN;tr|A0A3Q1LW96|A0A3Q1LW96_BOVIN	tr|F1MMP5|F1MMP5_BOVIN	61	78	no	no	2;3;4	1.059e-87	224.67	By MS/MS	By MS/MS	By MS/MS	2	1.25	5	7	1
FCEAEFSVK	VWEDSVTRFCEAEFSV	CEAEFSVKTQPHGCCK	R	F	C	V	K	T	1	0	0	0	1	0	2	0	0	0	0	1	0	2	0	1	0	0	0	1	0	9	0	1115.5	tr|A0A3Q1M5Q6|A0A3Q1M5Q6_BOVIN;tr|A0A3Q1MCW2|A0A3Q1MCW2_BOVIN;tr|A0A3S5ZPB5|A0A3S5ZPB5_BOVIN	tr|A0A3Q1M5Q6|A0A3Q1M5Q6_BOVIN	273	281	yes	no	2;3	0.0011152	140.16	By MS/MS	By MS/MS	By MS/MS	4	0
FCGQLGSPLSNPPGR	ADKKTMGRFCGQLGSP	PLSNPPGRKEFMSQGN	R	F	C	G	R	K	0	1	1	0	1	1	0	3	0	0	2	0	0	1	3	2	0	0	0	0	0	15	0	1585.77	tr|A5D9E9|A5D9E9_BOVIN;tr|A0A3Q1MGP1|A0A3Q1MGP1_BOVIN	tr|A5D9E9|A5D9E9_BOVIN	88	102	yes	no	3	5.8595e-21	153.14	By MS/MS	By matching	By matching	1	0	2
FCGQLGSPLSNPPGRK	ADKKTMGRFCGQLGSP	LSNPPGRKEFMSQGNK	R	F	C	R	K	E	0	1	1	0	1	1	0	3	0	0	2	1	0	1	3	2	0	0	0	0	0	16	1	1713.86	tr|A5D9E9|A5D9E9_BOVIN;tr|A0A3Q1MGP1|A0A3Q1MGP1_BOVIN	tr|A5D9E9|A5D9E9_BOVIN	88	103	yes	no	3;4	2.3039e-17	147.64	By MS/MS	By MS/MS	By MS/MS	2	0		4
FCLHEVR	CAEGWEGRFCLHEVRF	RFCLHEVRFSNCSAEN	R	F	C	V	R	F	0	1	0	0	1	0	1	0	1	0	1	0	0	1	0	0	0	0	0	1	0	7	0	959.465	tr|A0A140T851|A0A140T851_BOVIN;tr|A0A3Q1M616|A0A3Q1M616_BOVIN;sp|P00745|PROC_BOVIN	tr|A0A140T851|A0A140T851_BOVIN	122	128	yes	no	3	3.2679e-10	173.93	By MS/MS	By MS/MS	By MS/MS	5.25	0.433
FCSSPPALK	PLSLVPTKFCSSPPAL	CSSPPALKDGFVQDEG	K	F	C	L	K	D	1	0	0	0	1	0	0	0	0	0	1	1	0	1	2	2	0	0	0	0	0	9	0	1005.5	tr|A0A3Q1MP40|A0A3Q1MP40_BOVIN;tr|A0A3Q1LI40|A0A3Q1LI40_BOVIN;tr|F1N045|F1N045_BOVIN;sp|Q29RQ1|CO7_BOVIN;CON__Q29RQ1	tr|A0A3Q1MP40|A0A3Q1MP40_BOVIN	543	551	no	no	2;3	0.0063696	91.318	By MS/MS	By matching	By MS/MS	1	0	4
FDEFFSAGCAPGSPR	YSKINNCKFDEFFSAG	GCAPGSPRNSSLCALC	K	F	D	P	R	N	2	1	0	1	1	0	1	2	0	0	0	0	0	3	2	2	0	0	0	0	0	15	0	1643.7	tr|G3X6N3|G3X6N3_BOVIN;CON__Q0IIK2;sp|Q29443|TRFE_BOVIN;CON__Q29443	CON__Q0IIK2	499	513	no	no	2;3	1.4911e-148	274.89	By MS/MS	By MS/MS	By MS/MS	4.9	1.26	1	1
FDHVITNANENYQAR	QRQGQPIRFDHVITNA	ANENYQARSSKFTCKV	R	F	D	A	R	S	2	1	3	1	0	1	1	0	1	1	0	0	0	1	0	0	1	0	1	1	0	15	0	1790.83	sp|Q2KIV9|C1QB_BOVIN	sp|Q2KIV9|C1QB_BOVIN	136	150	yes	yes	2;3	1.3226e-275	332.02	By MS/MS	By MS/MS	By MS/MS	3.2	1.47	3
FDPCQCAR	AFREYAAKFDPCQCAR	FDPCQCARCPNSGRPV	K	F	D	A	R	C	1	1	0	1	2	1	0	0	0	0	0	0	0	1	1	0	0	0	0	0	0	8	0	1052.42	tr|F1MM86|F1MM86_BOVIN;sp|Q29RU4|CO6_BOVIN;tr|A0A3Q1LM32|A0A3Q1LM32_BOVIN	tr|F1MM86|F1MM86_BOVIN	518	525	yes	no	2	4.401e-05	153.08	By MS/MS	By MS/MS	By MS/MS	3.5	0.5			2
FDPNLTQR	FQGFWRSKFDPNLTQR	FDPNLTQRGAFHLDEQ	K	F	D	Q	R	G	0	1	1	1	0	1	0	0	0	0	1	0	0	1	1	0	1	0	0	0	0	8	0	989.493	sp|P28800|A2AP_BOVIN;CON__P28800	sp|P28800|A2AP_BOVIN	246	253	yes	no	2	0.0022237	141.02	By MS/MS	By MS/MS	By MS/MS	4	0
FDTISEK	KQLMEVFKFDTISEKT	KFDTISEKTSDQIHFF	K	F	D	E	K	T	0	0	0	1	0	0	1	0	0	1	0	1	0	1	0	1	1	0	0	0	0	7	0	838.407	tr|A0A3Q1NJR8|A0A3Q1NJR8_BOVIN;sp|P41361|ANT3_BOVIN;CON__P41361;tr|F1MSZ6|F1MSZ6_BOVIN;tr|A0A3Q1MS55|A0A3Q1MS55_BOVIN	tr|A0A3Q1NJR8|A0A3Q1NJR8_BOVIN	141	147	yes	no	2;3	0.0032055	130.22	By MS/MS	By MS/MS	By MS/MS	3.57	0.495			3
FETGTTLR	INELNETRFETGTTLR	FETGTTLRYTCRPGYR	R	F	E	L	R	Y	0	1	0	0	0	0	1	1	0	0	1	0	0	1	0	0	3	0	0	0	0	8	0	923.471	sp|Q28065|C4BPA_BOVIN;CON__Q28065;tr|A0A3Q1LUK9|A0A3Q1LUK9_BOVIN	sp|Q28065|C4BPA_BOVIN	70	77	yes	no	2	0.062101	87.639	By matching	By matching	By MS/MS	4	0
FFAGSCVPCADQSNFPR	WSQEAAAKFFAGSCVP	ADQSNFPRLCQLCAGK	K	F	F	P	R	L	2	1	1	1	2	1	0	1	0	0	0	0	0	3	2	2	0	0	0	1	0	17	0	1958.84	tr|A0A3Q1NEQ0|A0A3Q1NEQ0_BOVIN;tr|E1BI82|E1BI82_BOVIN;tr|A0A3Q1MUV9|A0A3Q1MUV9_BOVIN;CON__Q2HJF0	tr|A0A3Q1NEQ0|A0A3Q1NEQ0_BOVIN	167	183	no	no	3	9.1651e-05	82.59	By matching	By MS/MS	By matching	6	0
FFAYTLPK	IKFLHISKFFAYTLPK	FFAYTLPK________	K	F	F	P	K	-	1	0	0	0	0	0	0	0	0	0	1	1	0	2	1	0	1	0	1	0	0	8	0	985.527	tr|F1MKS5|F1MKS5_BOVIN;sp|P33433|HRG_BOVIN	tr|F1MKS5|F1MKS5_BOVIN	529	536	no	no	2;3	3.2782e-05	155.75	By MS/MS	By MS/MS	By MS/MS	3	0			6
FFESFGDLSTADAVMNNPK	VVYPWTQRFFESFGDL	DAVMNNPKVKAHGKKV	R	F	F	P	K	V	2	0	2	2	0	0	1	1	0	0	1	1	1	3	1	2	1	0	0	1	0	19	0	2088.95	sp|P02070|HBB_BOVIN;CON__P02070	sp|P02070|HBB_BOVIN	40	58	yes	no	2;3;4	6.2531e-169	250.52	By MS/MS	By MS/MS	By MS/MS	5.12	1.1	2
FFESFGDLSTADAVMNNPKVK	VVYPWTQRFFESFGDL	VMNNPKVKAHGKKVLD	R	F	F	V	K	A	2	0	2	2	0	0	1	1	0	0	1	2	1	3	1	2	1	0	0	2	0	21	1	2316.11	sp|P02070|HBB_BOVIN;CON__P02070	sp|P02070|HBB_BOVIN	40	60	yes	no	4	3.9017e-71	198.96	By matching	By matching	By MS/MS	1	0	1
FFGLPQTGELDQSTIETMR	DTLKKMQKFFGLPQTG	QSTIETMRKPRCGNPD	K	F	F	M	R	K	0	1	0	1	0	2	2	2	0	1	2	0	1	2	1	1	3	0	0	0	0	19	0	2169.04	tr|F1MKH8|F1MKH8_BOVIN;sp|Q9GLE5|MMP2_BOVIN;tr|A0A3Q1LNI1|A0A3Q1LNI1_BOVIN	tr|F1MKH8|F1MKH8_BOVIN	81	99	yes	no	3	0.0098319	54.834	By matching	By matching	By MS/MS	5	0
FFHENEIWHR	CFEPQFFRFFHENEIW	HENEIWHRLEPAGVVK	R	F	F	H	R	L	0	1	1	0	0	0	2	0	2	1	0	0	0	2	0	0	0	1	0	0	0	10	0	1413.66	tr|F1MTT3|F1MTT3_BOVIN;sp|P98140|FA12_BOVIN;tr|A0A3Q1M6N6|A0A3Q1M6N6_BOVIN	tr|F1MTT3|F1MTT3_BOVIN	143	152	yes	no	3;4	2.3274e-25	186.87	By MS/MS	By MS/MS	By MS/MS	5	0
FFKPAMPFDLMVYVTNPDGSPAR	IHFTKTPKFFKPAMPF	NPDGSPARHIPVVTQG	K	F	F	A	R	H	2	1	1	2	0	0	0	1	0	0	1	1	2	3	4	1	1	0	1	2	0	23	1	2599.26	sp|Q2UVX4|CO3_BOVIN;CON__Q2UVX4;tr|G3X7A5|G3X7A5_BOVIN;tr|A0A3Q1M2B2|A0A3Q1M2B2_BOVIN;tr|A0A3Q1MHV6|A0A3Q1MHV6_BOVIN;tr|A0A3Q1MGT0|A0A3Q1MGT0_BOVIN	sp|Q2UVX4|CO3_BOVIN	362	384	yes	no	3;4	4.9716e-72	192.94	By MS/MS	By MS/MS	By matching	3	0			12
FFTFDHQAVYECDEGYILVGAK	GQRKVVSKFFTFDHQA	GYILVGAKELSCTSSG	K	F	F	A	K	E	2	0	0	2	1	1	2	2	1	1	1	1	0	3	0	0	1	0	2	2	0	22	0	2608.19	tr|Q1RMN9|Q1RMN9_BOVIN	tr|Q1RMN9|Q1RMN9_BOVIN	47	68	yes	yes	3;4	3.3658e-53	186.06	By MS/MS	By MS/MS	By matching	5	0
FFTFDHQAVYECDK	GQHKVVSKFFTFDHQA	QAVYECDKGYILVGAK	K	F	F	D	K	G	1	0	0	2	1	1	1	0	1	0	0	1	0	3	0	0	1	0	1	1	0	14	0	1805.77	sp|Q28065|C4BPA_BOVIN;CON__Q28065	sp|Q28065|C4BPA_BOVIN	446	459	yes	no	3	0.0031209	81.992	By MS/MS	By MS/MS	By MS/MS	3.33	1.7	1
FFTFDHQAVYECDKGYILVGAK	GQHKVVSKFFTFDHQA	GYILVGAKELSCTSSG	K	F	F	A	K	E	2	0	0	2	1	1	1	2	1	1	1	2	0	3	0	0	1	0	2	2	0	22	1	2607.25	sp|Q28065|C4BPA_BOVIN;CON__Q28065	sp|Q28065|C4BPA_BOVIN	446	467	yes	no	3;4	3.2482e-220	291.69	By MS/MS	By MS/MS	By MS/MS	1.57	0.728	4	2	1
FFVAPFPEVFGK	VLNENLLRFFVAPFPE	PFPEVFGKEKVNELSK	R	F	F	G	K	E	1	0	0	0	0	0	1	1	0	0	0	1	0	4	2	0	0	0	0	2	0	12	0	1383.72	CON__P02662;tr|A0A3Q1NG86|A0A3Q1NG86_BOVIN;sp|P02662|CASA1_BOVIN;tr|A0A3Q1MJE5|A0A3Q1MJE5_BOVIN	CON__P02662	23	34	yes	no	2;3	2.3289e-29	186.81	By MS/MS	By MS/MS	By matching	3	0			4
FGCFLKDSVTGTLPR	STSDADKRFGCFLKDS	SVTGTLPRVSRTGAIS	R	F	G	P	R	V	0	1	0	1	1	0	0	2	0	0	2	1	0	2	1	1	2	0	0	1	0	15	1	1696.86	sp|Q2KJ63|KLKB1_BOVIN	sp|Q2KJ63|KLKB1_BOVIN	75	89	yes	yes	3	0.010792	69.081	By matching	By matching	By MS/MS	3	0			2
FGERALK	LRCASIQKFGERALKA	KFGERALKAWSVARLS	K	F	G	L	K	A	1	1	0	0	0	0	1	1	0	0	1	1	0	1	0	0	0	0	0	0	0	7	1	819.46	tr|A0A140T897|A0A140T897_BOVIN;sp|P02769|ALBU_BOVIN;CON__P02769;tr|A0A3Q1LNN7|A0A3Q1LNN7_BOVIN	tr|A0A140T897|A0A140T897_BOVIN	229	235	yes	no	3	0.0070819	97.798	By matching	By matching	By MS/MS	1	0	1
FGFCPMAAHEEICTTNEGVMYR	QNYDADQKFGFCPMAA	TNEGVMYRIGDQWDKQ	K	F	G	Y	R	I	2	1	1	0	2	0	3	2	1	1	0	0	2	2	1	0	2	0	1	1	0	22	0	2619.1	sp|P07589|FINC_BOVIN;tr|G5E5A8|G5E5A8_BOVIN;tr|G5E5B0|G5E5B0_BOVIN;tr|G5E5A9|G5E5A9_BOVIN;tr|A0A3Q1NHX9|A0A3Q1NHX9_BOVIN;tr|A0A3Q1M4K6|A0A3Q1M4K6_BOVIN	sp|P07589|FINC_BOVIN	459	480	yes	no	3	2.2569e-99	229.46	By MS/MS	By MS/MS	By MS/MS	4	0
FGFDIELFQHAVK	CTIPGVYRFGFDIELF	ELFQHAVKLGLMKNDT	R	F	G	V	K	L	1	0	0	1	0	1	1	1	1	1	1	1	0	3	0	0	0	0	0	1	0	13	0	1549.79	sp|Q2KIU3|HP252_BOVIN;CON__Q2KIU3	sp|Q2KIU3|HP252_BOVIN	134	146	yes	no	2;3;4	1.7307e-57	217.91	By MS/MS	By MS/MS	By MS/MS	1.6	0.663	10	8	2
FGHSVGDR	RVYLGPMRFGHSVGDR	FGHSVGDRTSRKPGGG	R	F	G	D	R	T	0	1	0	1	0	0	0	2	1	0	0	0	0	1	0	1	0	0	0	1	0	8	0	873.409	tr|F1MMD7|F1MMD7_BOVIN;tr|A0A3Q1LZ09|A0A3Q1LZ09_BOVIN;sp|Q3T052|ITIH4_BOVIN;CON__Q3T052;tr|A0A3Q1MGQ6|A0A3Q1MGQ6_BOVIN	tr|F1MMD7|F1MMD7_BOVIN	626	633	yes	no	2;3	2.3943e-29	199.02	By MS/MS	By MS/MS	By MS/MS	3.77	0.697			5
FGHTPVQQR	IPCNNPDRFGHTPVQQ	GHTPVQQRLSCLAKDN	R	F	G	Q	R	L	0	1	0	0	0	2	0	1	1	0	0	0	0	1	1	0	1	0	0	1	0	9	0	1068.55	tr|A0A140T891|A0A140T891_BOVIN;sp|Q58CQ9|VNN1_BOVIN	tr|A0A140T891|A0A140T891_BOVIN	116	124	yes	no	2;3	1.0018e-14	176.79	By MS/MS	By MS/MS	By MS/MS	6	0
FGLEKRQESLELIR	DSTDQWEKFGLEKRQE	QESLELIRKGYTQQLA	K	F	G	I	R	K	0	2	0	0	0	1	3	1	0	1	3	1	0	1	0	1	0	0	0	0	0	14	2	1716.95	sp|Q2UVX4|CO3_BOVIN;CON__Q2UVX4;tr|G3X7A5|G3X7A5_BOVIN;tr|A0A3Q1M2B2|A0A3Q1M2B2_BOVIN;tr|A0A3Q1MHV6|A0A3Q1MHV6_BOVIN;tr|A0A3Q1MGT0|A0A3Q1MGT0_BOVIN	sp|Q2UVX4|CO3_BOVIN	1036	1049	yes	no	4	5.9351e-22	174.59	By MS/MS	By matching	By matching	1	0	2
FGLLGEDGEK	VQGVAYVRFGLLGEDG	LLGEDGEKTFLRGLES	R	F	G	E	K	T	0	0	0	1	0	0	2	3	0	0	2	1	0	1	0	0	0	0	0	0	0	10	0	1063.52	tr|E1BH06|E1BH06_BOVIN;CON__P01030;CON__ENSEMBL:ENSBTAP00000007350;tr|F1MVK1|F1MVK1_BOVIN	CON__ENSEMBL:ENSBTAP00000007350	284	293	no	no	2;3	0.0059886	110.39	By matching	By MS/MS	By MS/MS	3	0			3
FGLLGEDGEKTFLR	VQGVAYVRFGLLGEDG	DGEKTFLRGLESQTKL	R	F	G	L	R	G	0	1	0	1	0	0	2	3	0	0	3	1	0	2	0	0	1	0	0	0	0	14	1	1580.82	tr|E1BH06|E1BH06_BOVIN;CON__P01030;CON__ENSEMBL:ENSBTAP00000007350;tr|F1MVK1|F1MVK1_BOVIN	CON__ENSEMBL:ENSBTAP00000007350	284	297	no	no	3	1.2788e-37	144.8	By matching	By MS/MS	By matching	1	0	2
FGPLVEQGQSR	SLSAIRERFGPLVEQG	LVEQGQSRAATLSTLA	R	F	G	S	R	A	0	1	0	0	0	2	1	2	0	0	1	0	0	1	1	1	0	0	0	1	0	11	0	1216.62	tr|A0A3Q1LPF0|A0A3Q1LPF0_BOVIN;sp|Q03247|APOE_BOVIN;CON__Q03247;tr|A0A140T881|A0A140T881_BOVIN;tr|A0A3Q1MGI2|A0A3Q1MGI2_BOVIN	tr|A0A3Q1LPF0|A0A3Q1LPF0_BOVIN	198	208	yes	no	2	9.4676e-32	171.6	By MS/MS	By MS/MS	By MS/MS	5.4	0.49
FGSAVAVLDFNVDGVPDLAVGAPSVGSEK	EGFQPSGRFGSAVAVL	APSVGSEKLTYTGAVY	R	F	G	E	K	L	4	0	1	3	0	0	1	4	0	0	2	1	0	2	2	3	0	0	0	6	0	29	0	2816.42	sp|P80109|PHLD_BOVIN;tr|A0A3Q1LW12|A0A3Q1LW12_BOVIN;tr|F1MNM2|F1MNM2_BOVIN;tr|A0A3Q1MQZ5|A0A3Q1MQZ5_BOVIN;tr|A0A3Q1MEX6|A0A3Q1MEX6_BOVIN	sp|P80109|PHLD_BOVIN	449	477	yes	no	4	6.9193e-12	102.39	By MS/MS	By matching	By matching	6	0
FGSSVITVR	ISPEAGSRFGSSVITV	GSSVITVRSKEKNQVI	R	F	G	V	R	S	0	1	0	0	0	0	0	1	0	1	0	0	0	1	0	2	1	0	0	2	0	9	0	964.534	sp|P80109|PHLD_BOVIN;tr|A0A3Q1LW12|A0A3Q1LW12_BOVIN;tr|F1MNM2|F1MNM2_BOVIN;tr|A0A3Q1MQZ5|A0A3Q1MQZ5_BOVIN;tr|A0A3Q1MEX6|A0A3Q1MEX6_BOVIN	sp|P80109|PHLD_BOVIN	799	807	yes	no	2	0.0038514	114.97	By MS/MS	By matching	By matching	2	0		1
FGYGYVSGWGK	DYTNIFLKFGYGYVSG	GYVSGWGKVFNRGRSA	K	F	G	G	K	V	0	0	0	0	0	0	0	4	0	0	0	1	0	1	0	1	0	1	2	1	0	11	0	1219.57	tr|F1MBC5|F1MBC5_BOVIN;sp|P00741|FA9_BOVIN	tr|F1MBC5|F1MBC5_BOVIN	334	344	yes	no	2;3	0.00082878	114.86	By MS/MS	By MS/MS	By MS/MS	2	0		5
FHSLNIQSCK	HFGSVDYRFHSLNIQS	SLNIQSCKLLGSALKL	R	F	H	C	K	L	0	0	1	0	1	1	0	0	1	1	1	1	0	1	0	2	0	0	0	0	0	10	0	1232.6	tr|A0A3Q1LKB0|A0A3Q1LKB0_BOVIN;tr|F1MNN7|F1MNN7_BOVIN;sp|Q2TBI0|LBP_BOVIN	tr|A0A3Q1LKB0|A0A3Q1LKB0_BOVIN	78	87	yes	no	3	0.017879	76.927	By matching	By matching	By MS/MS	2	0		1
FIEDAQVLYSSEAFPTNFR	EELKLLDKFIEDAQVL	EAFPTNFRDSEAARSL	K	F	I	F	R	D	2	1	1	1	0	1	2	0	0	1	1	0	0	3	1	2	1	0	1	1	0	19	0	2233.07	sp|Q9TTE1|SPA31_BOVIN;sp|A2I7M9|SPA32_BOVIN;tr|A0A452DJK6|A0A452DJK6_BOVIN;CON__Q9TTE1;tr|A0A0A0MP88|A0A0A0MP88_BOVIN;tr|A0A3Q1N535|A0A3Q1N535_BOVIN	sp|Q9TTE1|SPA31_BOVIN	147	165	yes	no	3	1.5386e-14	118.15	By MS/MS	By matching	By matching	5	0
FIESDNVCEK	DLSLREAKFIESDNVC	ESDNVCEKRDADQANF	K	F	I	E	K	R	0	0	1	1	1	0	2	0	0	1	0	1	0	1	0	1	0	0	0	1	0	10	0	1239.54	sp|G3MYZ3|AFAM_BOVIN;CON__REFSEQ:XP_585019	sp|G3MYZ3|AFAM_BOVIN	333	342	yes	no	3	0.017768	75.652	By MS/MS	By matching	By matching	2	0		1
FIESDNVCEKR	DLSLREAKFIESDNVC	SDNVCEKRDADQANFM	K	F	I	K	R	D	0	1	1	1	1	0	2	0	0	1	0	1	0	1	0	1	0	0	0	1	0	11	1	1395.65	sp|G3MYZ3|AFAM_BOVIN;CON__REFSEQ:XP_585019	sp|G3MYZ3|AFAM_BOVIN	333	343	yes	no	3	6.5157e-05	127.52	By MS/MS	By matching	By MS/MS	3.33	0.471			2
FIQVGVISWGVVDVCK	LIIHKRSRFIQVGVIS	WGVVDVCKRPQQVPGY	R	F	I	C	K	R	0	0	0	1	1	1	0	2	0	2	0	1	0	1	0	1	0	1	0	5	0	16	0	1804.95	CON__Q3KUS7;sp|P81187|CFAB_BOVIN;tr|A0A3Q1LRP5|A0A3Q1LRP5_BOVIN	CON__Q3KUS7	710	725	yes	no	3	0.0013287	81.346	By MS/MS	By matching	By matching	3	0			1
FITCISGEWTQPPQCIATDELR	AFTMIGPRFITCISGE	CIATDELRKCKGSTLF	R	F	I	L	R	K	1	1	0	1	2	2	2	1	0	3	1	0	0	1	2	1	3	1	0	0	0	22	0	2621.23	tr|A0A3Q1LS74|A0A3Q1LS74_BOVIN;tr|A0A3Q1MP45|A0A3Q1MP45_BOVIN;sp|Q28085|CFAH_BOVIN;CON__Q28085;tr|G3X7F3|G3X7F3_BOVIN;tr|F1MC45|F1MC45_BOVIN;tr|E1BFN5|E1BFN5_BOVIN	sp|Q28085|CFAH_BOVIN	729	750	no	no	2;3;4	5.0058e-52	180.08	By MS/MS	By MS/MS	By MS/MS	5	0
FITCISGEWTQPPQCIATDELRK	AFTMIGPRFITCISGE	IATDELRKCKGSTLFP	R	F	I	R	K	C	1	1	0	1	2	2	2	1	0	3	1	1	0	1	2	1	3	1	0	0	0	23	1	2749.32	tr|A0A3Q1LS74|A0A3Q1LS74_BOVIN;tr|A0A3Q1MP45|A0A3Q1MP45_BOVIN;sp|Q28085|CFAH_BOVIN;CON__Q28085;tr|G3X7F3|G3X7F3_BOVIN;tr|F1MC45|F1MC45_BOVIN;tr|E1BFN5|E1BFN5_BOVIN	sp|Q28085|CFAH_BOVIN	729	751	no	no	3;4	1.1748e-209	281.58	By MS/MS	By MS/MS	By MS/MS	3	2.45	6
FKDCCQEK	NLSTKNSKFKDCCQEK	FKDCCQEKTPMEIFVC	K	F	K	E	K	T	0	0	0	1	2	1	1	0	0	0	0	2	0	1	0	0	0	0	0	0	0	8	1	1113.46	tr|F1N5M2|F1N5M2_BOVIN;CON__ENSEMBL:ENSBTAP00000018229;tr|A0A3Q1MKX8|A0A3Q1MKX8_BOVIN;tr|A0A3Q1LQ02|A0A3Q1LQ02_BOVIN;sp|Q3MHN5|VTDB_BOVIN;CON__Q3MHN5	tr|F1N5M2|F1N5M2_BOVIN	295	302	no	no	2;3;4	0.00083605	140.16	By MS/MS	By MS/MS	By MS/MS	5	0
FKDLGEEHFK	HKSEIAHRFKDLGEEH	DLGEEHFKGLVLIAFS	R	F	K	F	K	G	0	0	0	1	0	0	2	1	1	0	1	2	0	2	0	0	0	0	0	0	0	10	1	1248.61	tr|A0A140T897|A0A140T897_BOVIN;sp|P02769|ALBU_BOVIN;CON__P02769;tr|A0A3Q1LNN7|A0A3Q1LNN7_BOVIN	tr|A0A140T897|A0A140T897_BOVIN	35	44	yes	no	2;3;4	7.8896e-12	164.04	By MS/MS	By MS/MS	By MS/MS	4.57	1.38	5	6	7
FKDTYFVTGIVSWGEGCAR	SGGPHVTRFKDTYFVT	SWGEGCARKGKFGVYT	R	F	K	A	R	K	1	1	0	1	1	0	1	3	0	1	0	1	0	2	0	1	2	1	1	2	0	19	1	2192.04	sp|P00743|FA10_BOVIN;tr|A0A452DIP8|A0A452DIP8_BOVIN	sp|P00743|FA10_BOVIN	426	444	yes	no	3	6.1805e-42	175.52	By MS/MS	By MS/MS	By matching	2.33	0.471		2	1
FKPTLSQQQK	NKTKAHVRFKPTLSQQ	PTLSQQQKYPEKQDTV	R	F	K	Q	K	Y	0	0	0	0	0	3	0	0	0	0	1	2	0	1	1	1	1	0	0	0	0	10	1	1203.66	tr|A0A3Q1MA31|A0A3Q1MA31_BOVIN;tr|F1MMD7|F1MMD7_BOVIN;tr|A0A3Q1LZ09|A0A3Q1LZ09_BOVIN;sp|Q3T052|ITIH4_BOVIN;CON__Q3T052;tr|A0A3Q1MGQ6|A0A3Q1MGQ6_BOVIN	tr|F1MMD7|F1MMD7_BOVIN	216	225	no	no	2;3;4	1.7247e-22	179.19	By MS/MS	By MS/MS	By MS/MS	2.71	1.03		7	6
FKTELEQK	TKRKAVNKFKTELEQK	FKTELEQKCCEAGLRE	K	F	K	Q	K	C	0	0	0	0	0	1	2	0	0	0	1	2	0	1	0	0	1	0	0	0	0	8	1	1021.54	tr|E1B805|E1B805_BOVIN;tr|A0A3Q1M3A4|A0A3Q1M3A4_BOVIN	tr|E1B805|E1B805_BOVIN	688	695	yes	no	2;3	0.0023163	129.85	By MS/MS	By MS/MS	By MS/MS	5.67	0.471
FKTGFEVK	YQTAPKQKFKTGFEVK	FKTGFEVKEYVLPSFE	K	F	K	V	K	E	0	0	0	0	0	0	1	1	0	0	0	2	0	2	0	0	1	0	0	1	0	8	1	954.517	tr|E1B805|E1B805_BOVIN;tr|A0A3Q1M3A4|A0A3Q1M3A4_BOVIN	tr|E1B805|E1B805_BOVIN	223	230	yes	no	3	0.0058981	94.692	By matching	By MS/MS	By matching	2	0		3
FLANVSTVLTSK	AVHASLDKFLANVSTV	VSTVLTSKYR______	K	F	L	S	K	Y	1	0	1	0	0	0	0	0	0	0	2	1	0	1	0	2	2	0	0	2	0	12	0	1278.72	sp|P01966|HBA_BOVIN;CON__P01966	sp|P01966|HBA_BOVIN	129	140	yes	no	2;3	1.4846e-29	190.85	By MS/MS	By MS/MS	By MS/MS	4.2	1.47			6
FLATTPNSLLVSWQPPR	IDAPSNLRFLATTPNS	LVSWQPPRARITGYII	R	F	L	P	R	A	1	1	1	0	0	1	0	0	0	0	3	0	0	1	3	2	2	1	0	1	0	17	0	1926.04	sp|P07589|FINC_BOVIN;tr|G5E5A8|G5E5A8_BOVIN;tr|G5E5B0|G5E5B0_BOVIN;tr|G5E5A9|G5E5A9_BOVIN;tr|A0A3Q1NHX9|A0A3Q1NHX9_BOVIN;tr|A0A3Q1M4K6|A0A3Q1M4K6_BOVIN	sp|P07589|FINC_BOVIN	2003	2019	yes	no	2;3	2.0593e-44	197.49	By MS/MS	By MS/MS	By MS/MS	3	0			6
FLCTGGVDPYADPNTCK	VSEVVTPRFLCTGGVD	YADPNTCKGDSGGPLI	R	F	L	C	K	G	1	0	1	2	2	0	0	2	0	0	1	1	0	1	2	0	2	0	1	1	0	17	0	1913.83	CON__Q3KUS7;sp|P81187|CFAB_BOVIN;tr|A0A3Q1LRP5|A0A3Q1LRP5_BOVIN	CON__Q3KUS7	679	695	yes	no	2;3;4	8.8465e-68	220.46	By MS/MS	By MS/MS	By MS/MS	4.3	0.458
FLCTGGVDPYADPNTCKGDSGGPLIIHK	VSEVVTPRFLCTGGVD	GGPLIIHKRSRFIQVG	R	F	L	H	K	R	1	0	1	3	2	0	0	5	1	2	2	2	0	1	3	1	2	0	1	1	0	28	1	2988.41	CON__Q3KUS7;sp|P81187|CFAB_BOVIN;tr|A0A3Q1LRP5|A0A3Q1LRP5_BOVIN	CON__Q3KUS7	679	706	yes	no	3;4;5	4.7457e-141	234.45	By MS/MS	By MS/MS	By matching	6	0
FLCTGGVDPYADPNTCKGDSGGPLIIHKR	VSEVVTPRFLCTGGVD	GPLIIHKRSRFIQVGV	R	F	L	K	R	S	1	1	1	3	2	0	0	5	1	2	2	2	0	1	3	1	2	0	1	1	0	29	2	3144.51	CON__Q3KUS7;sp|P81187|CFAB_BOVIN;tr|A0A3Q1LRP5|A0A3Q1LRP5_BOVIN	CON__Q3KUS7	679	707	yes	no	4;5;6	8.3054e-202	268.83	By MS/MS	By MS/MS	By MS/MS	1	0	6
FLDEIITPVMR	QKAGFSEKFLDEIITP	EIITPVMRVNYGQTTN	K	F	L	M	R	V	0	1	0	1	0	0	1	0	0	2	1	0	1	1	1	0	1	0	0	1	0	11	0	1332.71	tr|F1N2K1|F1N2K1_BOVIN	tr|F1N2K1|F1N2K1_BOVIN	215	225	yes	yes	2	0.00090522	122.7	By matching	By MS/MS	By matching	6	0
FLEASWLHGLK	VLKGNQLKFLEASWLH	ASWLHGLKALRHLDLS	K	F	L	L	K	A	1	0	0	0	0	0	1	1	1	0	3	1	0	1	0	1	0	1	0	0	0	11	0	1299.7	CON__Q2KIF2;tr|F6RMV5|F6RMV5_BOVIN	CON__Q2KIF2	153	163	yes	no	3	8.0282e-09	152.54	By MS/MS	By MS/MS	By MS/MS	2.2	0.4		4	1
FLEQELETVTIPDLR	LVKQEGLRFLEQELET	TVTIPDLRGSEGHFFY	R	F	L	L	R	G	0	1	0	1	0	1	3	0	0	1	3	0	0	1	1	0	2	0	0	1	0	15	0	1801.95	tr|Q58DL9|Q58DL9_BOVIN	tr|Q58DL9|Q58DL9_BOVIN	55	69	yes	yes	3	0.01704	64.537	By matching	By MS/MS	By matching	3	0			2
FLLPVPQLK	RLEDFSPKFLLPVPQL	LLPVPQLKVLDLTRNS	K	F	L	L	K	V	0	0	0	0	0	1	0	0	0	0	3	1	0	1	2	0	0	0	0	1	0	9	0	1053.66	CON__Q2KIF2;tr|F6RMV5|F6RMV5_BOVIN	CON__Q2KIF2	110	118	yes	no	2	1.1392e-07	127.56	By MS/MS	By MS/MS	By MS/MS	4.5	1.5			3
FLNQPETTLLHPIIQFDR	TEAVPEVRFLNQPETT	HPIIQFDRSFLLLILE	R	F	L	D	R	S	0	1	1	1	0	2	1	0	1	2	3	0	0	2	2	0	2	0	0	0	0	18	0	2181.16	tr|Q3SYR0|Q3SYR0_BOVIN;sp|Q9TT36|THBG_BOVIN;CON__Q9TT36	tr|Q3SYR0|Q3SYR0_BOVIN	368	385	yes	no	3	4.8617e-140	262.21	By MS/MS	By MS/MS	By MS/MS	1	0	3
FLVGPDGIPIMR	DIRWNFEKFLVGPDGI	PDGIPIMRWYHRTTVN	K	F	L	M	R	W	0	1	0	1	0	0	0	2	0	2	1	0	1	1	2	0	0	0	0	1	0	12	0	1313.72	tr|G3X8D7|G3X8D7_BOVIN;sp|P37141|GPX3_BOVIN	tr|G3X8D7|G3X8D7_BOVIN	184	195	yes	no	2	4.461e-50	215.04	By MS/MS	By MS/MS	By MS/MS	1	0	3
FLVNLVK	ELQRKKDRFLVNLVKL	RFLVNLVKLKPELAGE	R	F	L	V	K	L	0	0	1	0	0	0	0	0	0	0	2	1	0	1	0	0	0	0	0	2	0	7	0	831.522	sp|G3MYZ3|AFAM_BOVIN;CON__REFSEQ:XP_585019	sp|G3MYZ3|AFAM_BOVIN	550	556	yes	no	2	0.008816	122.79	By MS/MS	By MS/MS	By MS/MS	3	0			3
FLYGEQVDGTAFVIFGVQDGDR	LKVNIIARFLYGEQVD	FGVQDGDRRISLTHSL	R	F	L	D	R	R	1	1	0	3	0	2	1	4	0	1	1	0	0	3	0	0	1	0	1	3	0	22	0	2432.16	sp|Q2UVX4|CO3_BOVIN;CON__Q2UVX4;tr|G3X7A5|G3X7A5_BOVIN;tr|A0A3Q1M2B2|A0A3Q1M2B2_BOVIN;tr|A0A3Q1MHV6|A0A3Q1MHV6_BOVIN;tr|A0A3Q1MGT0|A0A3Q1MGT0_BOVIN	sp|Q2UVX4|CO3_BOVIN	258	279	yes	no	2;3	3.0699e-44	163.68	By MS/MS	By matching	By matching	5	0
FLYGEQVDGTAFVIFGVQDGDRR	LKVNIIARFLYGEQVD	GVQDGDRRISLTHSLT	R	F	L	R	R	I	1	2	0	3	0	2	1	4	0	1	1	0	0	3	0	0	1	0	1	3	0	23	1	2588.27	sp|Q2UVX4|CO3_BOVIN;CON__Q2UVX4;tr|G3X7A5|G3X7A5_BOVIN;tr|A0A3Q1M2B2|A0A3Q1M2B2_BOVIN;tr|A0A3Q1MHV6|A0A3Q1MHV6_BOVIN;tr|A0A3Q1MGT0|A0A3Q1MGT0_BOVIN	sp|Q2UVX4|CO3_BOVIN	258	280	yes	no	3;4	0	374.1	By MS/MS	By MS/MS	By MS/MS	4	2.12	2		2
FMETATESLAK	PYDLSNPRFMETATES	TATESLAKYNSESPSK	R	F	M	A	K	Y	2	0	0	0	0	0	2	0	0	0	1	1	1	1	0	1	2	0	0	0	0	11	0	1226.59	sp|Q58D62|FETUB_BOVIN;CON__Q58D62	sp|Q58D62|FETUB_BOVIN	168	178	yes	no	2;3	2.7591e-12	164.48	By MS/MS	By MS/MS	By matching	4.6	0.49
FMQSVTGWNMGR	LAAEKINRFMQSVTGW	VTGWNMGRALTAVSPD	R	F	M	G	R	A	0	1	1	0	0	1	0	2	0	0	0	0	2	1	0	1	1	1	0	1	0	12	0	1412.63	tr|A0A3Q1LGY9|A0A3Q1LGY9_BOVIN;tr|Q3SZH5|Q3SZH5_BOVIN;CON__Q3SZH5	tr|A0A3Q1LGY9|A0A3Q1LGY9_BOVIN	245	256	yes	no	3	0.00058286	96.82	By matching	By matching	By MS/MS	2	0		1
FMSSPFSLDLSK	EAELTSWRFMSSPFSL	PFSLDLSKTKQQLIPG	R	F	M	S	K	T	0	0	0	1	0	0	0	0	0	0	2	1	1	2	1	4	0	0	0	0	0	12	0	1357.66	tr|E1BH06|E1BH06_BOVIN;CON__P01030	tr|E1BH06|E1BH06_BOVIN	361	372	yes	no	3	8.1505e-09	150.09	By matching	By matching	By MS/MS	2	0		1
FMYEYSINYGQAPLTLLVGYTK	DPKDFADRFMYEYSIN	TLLVGYTKSYLSMVGS	R	F	M	T	K	S	1	0	1	0	0	1	1	2	0	1	3	1	1	1	1	1	2	0	4	1	0	22	0	2570.28	tr|F1N5M2|F1N5M2_BOVIN;CON__ENSEMBL:ENSBTAP00000018229;tr|A0A3Q1MKX8|A0A3Q1MKX8_BOVIN;tr|A0A3Q1LQ02|A0A3Q1LQ02_BOVIN;sp|Q3MHN5|VTDB_BOVIN;CON__Q3MHN5	tr|F1N5M2|F1N5M2_BOVIN	159	180	no	no	3	1.4852e-19	128.01	By matching	By MS/MS	By matching	3	0			1
FNTFIHEDLWNIR	MTSHQCKRFNTFIHED	HEDLWNIRSICSTTNI	R	F	N	I	R	S	0	1	2	1	0	0	1	0	1	2	1	0	0	2	0	0	1	1	0	0	0	13	0	1703.84	tr|Q58DP6|Q58DP6_BOVIN;sp|P15467|RNAS4_BOVIN	tr|Q58DP6|Q58DP6_BOVIN	70	82	yes	no	3	0.047229	56.872	By MS/MS	By matching	By matching	1	0	2
FPDATETDLQELVAK	LAERLRGKFPDATETD	DLQELVAKRSDFASKC	K	F	P	A	K	R	2	0	0	2	0	1	2	0	0	0	2	1	0	1	1	0	2	0	0	1	0	15	0	1675.83	tr|F1N5M2|F1N5M2_BOVIN;CON__ENSEMBL:ENSBTAP00000018229;tr|A0A3Q1MKX8|A0A3Q1MKX8_BOVIN;tr|A0A3Q1LQ02|A0A3Q1LQ02_BOVIN;sp|Q3MHN5|VTDB_BOVIN;CON__Q3MHN5	tr|F1N5M2|F1N5M2_BOVIN	429	443	no	no	2;3;4	3.8788e-64	216	By MS/MS	By MS/MS	By MS/MS	3.78	0.416			2
FPDATETDLQELVAKR	LAERLRGKFPDATETD	LQELVAKRSDFASKCC	K	F	P	K	R	S	2	1	0	2	0	1	2	0	0	0	2	1	0	1	1	0	2	0	0	1	0	16	1	1831.93	tr|F1N5M2|F1N5M2_BOVIN;CON__ENSEMBL:ENSBTAP00000018229;tr|A0A3Q1MKX8|A0A3Q1MKX8_BOVIN;tr|A0A3Q1LQ02|A0A3Q1LQ02_BOVIN;sp|Q3MHN5|VTDB_BOVIN;CON__Q3MHN5	tr|F1N5M2|F1N5M2_BOVIN	429	444	no	no	3	9.5874e-112	254.56	By MS/MS	By MS/MS	By MS/MS	5	0
FPGIPFPLDAAVECHR	YPKLLQEKFPGIPFPL	DAAVECHRGECSHEGV	K	F	P	H	R	G	2	1	0	1	1	0	1	1	1	1	1	0	0	2	3	0	0	0	0	1	0	16	0	1824.9	sp|Q3SZV7|HEMO_BOVIN;tr|A0A452DI25|A0A452DI25_BOVIN;CON__Q3SZV7;tr|A0A3Q1N2E0|A0A3Q1N2E0_BOVIN	sp|Q3SZV7|HEMO_BOVIN	137	152	yes	no	2;3;4	2.9467e-53	206.67	By MS/MS	By MS/MS	By MS/MS	1.44	0.762	13	2	3
FPKAEFVEVTK	SVARLSQKFPKAEFVE	AEFVEVTKLVTDLTKV	K	F	P	T	K	L	1	0	0	0	0	0	2	0	0	0	0	2	0	2	1	0	1	0	0	2	0	11	1	1293.7	tr|A0A140T897|A0A140T897_BOVIN;sp|P02769|ALBU_BOVIN;CON__P02769;tr|A0A3Q1LNN7|A0A3Q1LNN7_BOVIN	tr|A0A140T897|A0A140T897_BOVIN	246	256	yes	no	2;3	1.1314e-10	118.76	By MS/MS	By MS/MS	By MS/MS	1	0	6
FPLAGLEENYCR	VPKFSPEKFPLAGLEE	GLEENYCRNPDNDENG	K	F	P	C	R	N	1	1	1	0	1	0	2	1	0	0	2	0	0	1	1	0	0	0	1	0	0	12	0	1467.68	tr|E1B726|E1B726_BOVIN;tr|A7E350|A7E350_BOVIN;sp|P06868|PLMN_BOVIN;CON__P06868	sp|P06868|PLMN_BOVIN	149	160	no	no	2;3	4.0777e-77	233.45	By MS/MS	By MS/MS	By MS/MS	4.86	0.35
FPLGPVTSTTR	ESPAHEHRFPLGPVTS	GPVTSTTRGLYRCSYK	R	F	P	T	R	G	0	1	0	0	0	0	0	1	0	0	1	0	0	1	2	1	3	0	0	1	0	11	0	1174.63	sp|Q2KJF1|A1BG_BOVIN;CON__Q2KJF1;tr|A0A3Q1MJT2|A0A3Q1MJT2_BOVIN	sp|Q2KJF1|A1BG_BOVIN	81	91	yes	no	3	0.0016623	94.767	By matching	By matching	By MS/MS	2	0		1
FPVEMTHNHNFR	FKGSWVNKFPVEMTHN	MTHNHNFRLNEREVVK	K	F	P	F	R	L	0	1	2	0	0	0	1	0	2	0	0	0	1	2	1	0	1	0	0	1	0	12	0	1527.7	CON__ENSEMBL:ENSBTAP00000018574;tr|F6R4P6|F6R4P6_BOVIN;tr|A0A3Q1MAK6|A0A3Q1MAK6_BOVIN	CON__ENSEMBL:ENSBTAP00000018574	300	311	yes	no	2;3;4	2.2519e-105	208.27	By MS/MS	By MS/MS	By MS/MS	6	0
FPVFMGR	LLWDQQHKFPVFMGRV	KFPVFMGRVYDPKG__	K	F	P	G	R	V	0	1	0	0	0	0	0	1	0	0	0	0	1	2	1	0	0	0	0	1	0	7	0	852.432	tr|E1BMJ0|E1BMJ0_BOVIN;sp|P50448|F12AI_BOVIN;CON__P50448	tr|E1BMJ0|E1BMJ0_BOVIN	456	462	yes	no	2	0.00020485	150.82	By MS/MS	By MS/MS	By MS/MS	3	0			3
FQDGVLEPDFPR	FKGSQYWRFQDGVLEP	VLEPDFPRNISDGFGG	R	F	Q	P	R	N	0	1	0	2	0	1	1	1	0	0	1	0	0	2	2	0	0	0	0	1	0	12	0	1418.68	tr|Q3ZBS7|Q3ZBS7_BOVIN;CON__Q3ZBS7;tr|A0A3Q1LNE9|A0A3Q1LNE9_BOVIN	tr|Q3ZBS7|Q3ZBS7_BOVIN	226	237	yes	no	2;3	2.2347e-50	217.96	By MS/MS	By MS/MS	By MS/MS	2.86	0.35		1	6
FQGTSYDSCTTEGR	QPCKFPFRFQGTSYDS	DSCTTEGRTDGYRWCG	R	F	Q	G	R	T	0	1	0	1	1	1	1	2	0	0	0	0	0	1	0	2	3	0	1	0	0	14	0	1607.65	tr|F1MKH8|F1MKH8_BOVIN;sp|Q9GLE5|MMP2_BOVIN	tr|F1MKH8|F1MKH8_BOVIN	298	311	yes	no	2	4.8488e-07	124.5	By MS/MS	By matching	By MS/MS	2	0		2
FQNAFSQYK	ILDGHLRRFQNAFSQY	QNAFSQYKKAVLFPDG	R	F	Q	Y	K	K	1	0	1	0	0	2	0	0	0	0	0	1	0	2	0	1	0	0	1	0	0	9	0	1131.53	sp|P23805|CONG_BOVIN	sp|P23805|CONG_BOVIN	235	243	yes	yes	2;3	0.0028563	123.96	By MS/MS	By MS/MS	By matching	2	0		3
FQNALLVR	FEQLGEYKFQNALLVR	FQNALLVRYTKKVPQV	K	F	Q	V	R	Y	1	1	1	0	0	1	0	0	0	0	2	0	0	1	0	0	0	0	0	1	0	8	0	959.555	CON__P02768-1	CON__P02768-1	427	434	yes	yes	2	4.1084e-05	153.78	By MS/MS	By MS/MS	By MS/MS	2	0		3
FQNSATLTIQPK	VTLSAENKFQNSATLT	ATLTIQPKQLSERQSS	K	F	Q	P	K	Q	1	0	1	0	0	2	0	0	0	1	1	1	0	1	1	1	2	0	0	0	0	12	0	1346.72	tr|F1MY85|F1MY85_BOVIN;CON__Q1A7A4	tr|F1MY85|F1MY85_BOVIN	79	90	yes	no	3	2.3533e-06	132.79	By MS/MS	By MS/MS	By MS/MS	1	0	3
FQVENSNR	SSGTFSTKFQVENSNR	FQVENSNRLLLQQVSL	K	F	Q	N	R	L	0	1	2	0	0	1	1	0	0	0	0	0	0	1	0	1	0	0	0	1	0	8	0	992.468	sp|Q7SIH1|A2MG_BOVIN;CON__ENSEMBL:ENSBTAP00000024146;tr|A0A452DI08|A0A452DI08_BOVIN;tr|A0A3Q1LMP7|A0A3Q1LMP7_BOVIN	sp|Q7SIH1|A2MG_BOVIN	1327	1334	yes	no	2	4.7805e-40	220.1	By MS/MS	By MS/MS	By MS/MS	3.42	1.71	3		3
FRIEDSFSVK	LLVVHMPRFRIEDSFS	IEDSFSVKEQLQDMGL	R	F	R	V	K	E	0	1	0	1	0	0	1	0	0	1	0	1	0	2	0	2	0	0	0	1	0	10	1	1226.63	tr|A0A3Q1NJR8|A0A3Q1NJR8_BOVIN;sp|P41361|ANT3_BOVIN;CON__P41361;tr|F1MSZ6|F1MSZ6_BOVIN;tr|A0A3Q1MS55|A0A3Q1MS55_BOVIN	tr|A0A3Q1NJR8|A0A3Q1NJR8_BOVIN	421	430	yes	no	2;3	7.0969e-25	187.76	By MS/MS	By MS/MS	By MS/MS	1	0	5
FRIEDSFSVKEQLQDMGLEDLFSPEK	LLVVHMPRFRIEDSFS	EDLFSPEKSRLPGIVA	R	F	R	E	K	S	0	1	0	3	0	2	4	1	0	1	3	2	1	3	1	3	0	0	0	1	0	26	2	3086.49	tr|A0A3Q1NJR8|A0A3Q1NJR8_BOVIN;sp|P41361|ANT3_BOVIN;CON__P41361;tr|F1MSZ6|F1MSZ6_BOVIN;tr|A0A3Q1MS55|A0A3Q1MS55_BOVIN	tr|A0A3Q1NJR8|A0A3Q1NJR8_BOVIN	421	446	yes	no	4	1.2947e-44	142.23	By MS/MS	By matching	By matching	2	0		1
FRKPYNVENFIPQTR	PHYILNTRFRKPYNVE	ENFIPQTRGKYDFTLT	R	F	R	T	R	G	0	2	2	0	0	1	1	0	0	1	0	1	0	2	2	0	1	0	1	1	0	15	2	1908	tr|F1N102|F1N102_BOVIN	tr|F1N102|F1N102_BOVIN	210	224	yes	yes	4	0.00030334	92.8	By matching	By matching	By MS/MS	3	0			1
FRLPETTR	VGVVLYLKFRLPETTR	FRLPETTRFSAEFDFR	K	F	R	T	R	F	0	2	0	0	0	0	1	0	0	0	1	0	0	1	1	0	2	0	0	0	0	8	1	1018.56	sp|P07224|PROS_BOVIN;CON__P07224;tr|A0A3Q1MKZ3|A0A3Q1MKZ3_BOVIN;tr|A0A3Q1MMH1|A0A3Q1MMH1_BOVIN;tr|A0A3Q1NAF6|A0A3Q1NAF6_BOVIN	sp|P07224|PROS_BOVIN	315	322	yes	no	3	5.2285e-06	156.62	By MS/MS	By MS/MS	By MS/MS	1	0	4
FSAEEELQIK	AYQLRSAKFSAEEELQ	AEEELQIKASGTGRGT	K	F	S	I	K	A	1	0	0	0	0	1	3	0	0	1	1	1	0	1	0	1	0	0	0	0	0	10	0	1192.6	tr|E1B805|E1B805_BOVIN;tr|A0A3Q1M3A4|A0A3Q1M3A4_BOVIN	tr|E1B805|E1B805_BOVIN	1326	1335	yes	no	2;3	8.2475e-18	183.03	By MS/MS	By MS/MS	By matching	3	0			4
FSALQYLR	IPDEYFKRFSALQYLR	FSALQYLRLSHNELAD	R	F	S	L	R	L	1	1	0	0	0	1	0	0	0	0	2	0	0	1	0	1	0	0	1	0	0	8	0	996.539	sp|Q05443|LUM_BOVIN;CON__Q05443	sp|Q05443|LUM_BOVIN	232	239	yes	no	2	0.034477	94.309	By matching	By matching	By MS/MS	2	0		1
FSCMCPQGYQVVR	QCVNEPGKFSCMCPQG	PQGYQVVRGRTCQDIN	K	F	S	V	R	G	0	1	0	0	2	2	0	1	0	0	0	0	1	1	1	1	0	0	1	2	0	13	0	1630.71	tr|A2VE41|A2VE41_BOVIN;tr|A0A3Q1N0S5|A0A3Q1N0S5_BOVIN;tr|A0A3Q1MIU1|A0A3Q1MIU1_BOVIN	tr|A2VE41|A2VE41_BOVIN	321	333	yes	no	2	0.07285	51.726	By matching	By matching	By MS/MS	1	0	1
FSCSQGR	YKVGDVLKFSCSQGRI	KFSCSQGRIMVGADSV	K	F	S	G	R	I	0	1	0	0	1	1	0	1	0	0	0	0	0	1	0	2	0	0	0	0	0	7	0	840.355	tr|A0A3Q1LS74|A0A3Q1LS74_BOVIN;tr|A0A3Q1MP45|A0A3Q1MP45_BOVIN;sp|Q28085|CFAH_BOVIN;CON__Q28085;tr|G3X7F3|G3X7F3_BOVIN;tr|F1MC45|F1MC45_BOVIN;tr|E1BFN5|E1BFN5_BOVIN	sp|Q28085|CFAH_BOVIN	593	599	no	no	2	0.0055824	126.57	By MS/MS	By matching	By matching	5.5	0.5
FSGELNNEGCFSQQVNTK	ESNAVCEKFSGELNNE	FSQQVNTKIFQLKRQE	K	F	S	T	K	I	0	0	3	0	1	2	2	2	0	0	1	1	0	2	0	2	1	0	0	1	0	18	0	2057.91	sp|Q7SIH1|A2MG_BOVIN;CON__ENSEMBL:ENSBTAP00000024146	sp|Q7SIH1|A2MG_BOVIN	290	307	yes	no	2;3;4	5.8435e-122	254.53	By MS/MS	By MS/MS	By MS/MS	4.4	0.49
FSGSSSGK	RPSGISDRFSGSSSGK	FSGSSSGKTATLTISG	R	F	S	G	K	T	0	0	0	0	0	0	0	2	0	0	0	1	0	1	0	4	0	0	0	0	0	8	0	755.345	tr|A0A3Q1LJT1|A0A3Q1LJT1_BOVIN	tr|A0A3Q1LJT1|A0A3Q1LJT1_BOVIN	80	87	yes	yes	2;3	0.048711	86.205	By MS/MS	By matching	By MS/MS	6	0
FSIATDYK	IHELNLPRFSIATDYK	FSIATDYKLKDILSQL	R	F	S	Y	K	L	1	0	0	1	0	0	0	0	0	1	0	1	0	1	0	1	1	0	1	0	0	8	0	943.465	sp|A6QPQ2|SPA38_BOVIN;tr|A0A0A0MP89|A0A0A0MP89_BOVIN	sp|A6QPQ2|SPA38_BOVIN	313	320	yes	no	2	0.04383	92.051	By MS/MS	By matching	By matching	5.5	0.5
FSISATYDLGDILLK	WVDLFVPKFSISATYD	DLGDILLKMGIQDAFA	K	F	S	L	K	M	1	0	0	2	0	0	0	1	0	2	3	1	0	1	0	2	1	0	1	0	0	15	0	1654.88	tr|Q3SYR0|Q3SYR0_BOVIN;sp|Q9TT36|THBG_BOVIN;CON__Q9TT36	tr|Q3SYR0|Q3SYR0_BOVIN	306	320	yes	no	2;3	1.3219e-33	182.33	By matching	By MS/MS	By matching	1.33	0.471	2	1
FSPEKFPLAGLEENYCR	ATSPHVPKFSPEKFPL	GLEENYCRNPDNDENG	K	F	S	C	R	N	1	1	1	0	1	0	3	1	0	0	2	1	0	2	2	1	0	0	1	0	0	17	1	2055.97	tr|E1B726|E1B726_BOVIN;tr|A7E350|A7E350_BOVIN;sp|P06868|PLMN_BOVIN;CON__P06868	sp|P06868|PLMN_BOVIN	144	160	no	no	2;3	6.9648e-67	217.26	By MS/MS	By MS/MS	By MS/MS	4	2.33	2	1
FSPENTR	RPGLWKSKFSPENTRK	KFSPENTRKELFYKAD	K	F	S	T	R	K	0	1	1	0	0	0	1	0	0	0	0	0	0	1	1	1	1	0	0	0	0	7	0	849.398	tr|A0A3Q1NJR8|A0A3Q1NJR8_BOVIN;sp|P41361|ANT3_BOVIN;CON__P41361;tr|F1MSZ6|F1MSZ6_BOVIN;tr|A0A3Q1MS55|A0A3Q1MS55_BOVIN	tr|A0A3Q1NJR8|A0A3Q1NJR8_BOVIN	327	333	yes	no	2	1.3982e-05	159.46	By MS/MS	By MS/MS	By MS/MS	3.17	0.687		1	3
FSPENTRK	RPGLWKSKFSPENTRK	FSPENTRKELFYKADG	K	F	S	R	K	E	0	1	1	0	0	0	1	0	0	0	0	1	0	1	1	1	1	0	0	0	0	8	1	977.493	tr|A0A3Q1NJR8|A0A3Q1NJR8_BOVIN;sp|P41361|ANT3_BOVIN;CON__P41361;tr|F1MSZ6|F1MSZ6_BOVIN;tr|A0A3Q1MS55|A0A3Q1MS55_BOVIN	tr|A0A3Q1NJR8|A0A3Q1NJR8_BOVIN	327	334	yes	no	3	0.027033	74.173	By MS/MS	By matching	By matching	6	0
FSSCGGGGGSFGAGGGFGSR	RSGGGGGRFSSCGGGG	AGGGFGSRSLVNLGGS	R	F	S	S	R	S	1	1	0	0	1	0	0	10	0	0	0	0	0	3	0	4	0	0	0	0	0	20	0	1764.73	CON__P04264	CON__P04264	46	65	yes	yes	2	0.058755	53.625	By matching	By matching	By MS/MS	1	0	1
FSSSSGYGGGSSR	GGRGGGGRFSSSSGYG	GYGGGSSRVCGRGGGG	R	F	S	S	R	V	0	1	0	0	0	0	0	4	0	0	0	0	0	1	0	6	0	0	1	0	0	13	0	1234.52	CON__P35527	CON__P35527	47	59	yes	yes	2	5.5608e-35	193.11	By MS/MS	By matching	By matching	5	0
FSVAIQTCLITPAEGPVVTAQYECLGCVHPISTK	VAKRGNMKFSVAIQTC	CVHPISTKSPDLEPVL	K	F	S	T	K	S	3	0	0	0	3	2	2	2	1	3	2	1	0	1	3	2	4	0	1	4	0	34	0	3745.85	tr|F1MNV5|F1MNV5_BOVIN;sp|P01044|KNG1_BOVIN;CON__P01044-1;sp|P01045|KNG2_BOVIN;CON__P01045-1;tr|A0A140T8C8|A0A140T8C8_BOVIN;CON__Q2KJ62	tr|A0A140T8C8|A0A140T8C8_BOVIN	118	151	no	no	3;4;5	2.3103e-97	177.99	By MS/MS	By MS/MS	By matching	2.57	0.495		3	4
FSVDRPFLFLIYEHR	MPLSTQVRFSVDRPFL	LFLIYEHRTSCLLFLG	R	F	S	H	R	T	0	2	0	1	0	0	1	0	1	1	2	0	0	3	1	1	0	0	1	1	0	15	1	1938.02	CON__ENSEMBL:ENSBTAP00000018574;tr|F6R4P6|F6R4P6_BOVIN	CON__ENSEMBL:ENSBTAP00000018574	466	480	yes	no	3;4	1.3089e-93	236.78	By MS/MS	By MS/MS	By MS/MS	4.36	1.49			6
FSVPAGILVPSFGTLTAR	TLEIPSMKFSVPAGIL	SFGTLTARFEVASPLY	K	F	S	A	R	F	2	1	0	0	0	0	0	2	0	1	2	0	0	2	2	2	2	0	0	2	0	18	0	1832.02	tr|E1BNR0|E1BNR0_BOVIN;tr|A0A3Q1MFR4|A0A3Q1MFR4_BOVIN	tr|E1BNR0|E1BNR0_BOVIN	3861	3878	yes	no	2;3	0.00021589	75.564	By MS/MS	By MS/MS	By matching	3	0			6
FSVQGNR	QFHPQGPRFSVQGNRV	RFSVQGNRVASSLWTF	R	F	S	N	R	V	0	1	1	0	0	1	0	1	0	0	0	0	0	1	0	1	0	0	0	1	0	7	0	806.404	sp|Q29437|AOCX_BOVIN;tr|E1BJN3|E1BJN3_BOVIN	sp|Q29437|AOCX_BOVIN	322	328	yes	no	2	5.9238e-22	197.84	By MS/MS	By MS/MS	By MS/MS	3.5	2.5	3
FSWFVDDVEVNTATTK	GHDDPEVKFSWFVDDV	EVNTATTKPREEQFNS	K	F	S	T	K	P	1	0	1	2	0	0	1	0	0	0	0	1	0	2	0	1	3	1	0	3	0	16	0	1857.88	CON__ENSEMBL:ENSBTAP00000024462;tr|A0A3Q1M3L6|A0A3Q1M3L6_BOVIN;CON__ENSEMBL:ENSBTAP00000024466	CON__ENSEMBL:ENSBTAP00000024462	245	260	no	no	2;3;4	2.1338e-78	229.39	By MS/MS	By MS/MS	By MS/MS	5.1	0.3
FSWFVDDVEVNTATTKPR	GHDDPEVKFSWFVDDV	NTATTKPREEQFNSTY	K	F	S	P	R	E	1	1	1	2	0	0	1	0	0	0	0	1	0	2	1	1	3	1	0	3	0	18	1	2111.03	CON__ENSEMBL:ENSBTAP00000024462;tr|A0A3Q1M3L6|A0A3Q1M3L6_BOVIN;CON__ENSEMBL:ENSBTAP00000024466	CON__ENSEMBL:ENSBTAP00000024462	245	262	no	no	2;3;4	0	348.25	By MS/MS	By MS/MS	By MS/MS	3.18	2.22	20	2	1
FSWIEVTFENPQVQIHASPEHVVMTR	HFETAKARFSWIEVTF	PEHVVMTRNRRNSAYK	R	F	S	T	R	N	1	1	1	0	0	2	3	0	2	2	0	0	1	2	2	2	2	1	0	4	0	26	0	3080.52	tr|A0A3Q1MA31|A0A3Q1MA31_BOVIN;tr|F1MMD7|F1MMD7_BOVIN;tr|A0A3Q1LZ09|A0A3Q1LZ09_BOVIN;sp|Q3T052|ITIH4_BOVIN;CON__Q3T052;tr|A0A3Q1MGQ6|A0A3Q1MGQ6_BOVIN	tr|F1MMD7|F1MMD7_BOVIN	766	791	no	no	4	7.6183e-76	184.59	By MS/MS	By MS/MS	By MS/MS	1	0	3
FSYGGCK	AVKGKCVRFSYGGCKG	RFSYGGCKGNGNKFYS	R	F	S	C	K	G	0	0	0	0	1	0	0	2	0	0	0	1	0	1	0	1	0	0	1	0	0	7	0	817.343	tr|F1MMK9|F1MMK9_BOVIN;sp|P00978|AMBP_BOVIN;CON__P00978;tr|A0A3Q1MGB8|A0A3Q1MGB8_BOVIN	tr|F1MMK9|F1MMK9_BOVIN	445	451	yes	no	2;3	0.0034558	114.19	By MS/MS	By MS/MS	By MS/MS	1.14	0.35	6	1
FTCACPDQFK	SRQRRRSKFTCACPDQ	CACPDQFKGKLCEIGP	K	F	T	F	K	G	1	0	0	1	2	1	0	0	0	0	0	1	0	2	1	0	1	0	0	0	0	10	0	1272.53	sp|Q5E9Z2|HABP2_BOVIN	sp|Q5E9Z2|HABP2_BOVIN	172	181	yes	yes	2	0.0050896	113.22	By matching	By MS/MS	By matching	5	0
FTCPLTGLWPINTLK	VSRGGIRRFTCPLTGL	LWPINTLKCMPRVCPF	R	F	T	L	K	C	0	0	1	0	1	0	0	1	0	1	3	1	0	1	2	0	3	1	0	0	0	15	0	1759.93	tr|A0A140T843|A0A140T843_BOVIN;sp|P17690|APOH_BOVIN;CON__P17690;tr|A0A3Q1LXP4|A0A3Q1LXP4_BOVIN	tr|A0A140T843|A0A140T843_BOVIN	64	78	yes	no	2;3	5.4437e-65	220.21	By MS/MS	By MS/MS	By matching	3.86	1.36			5
FTDFWESATSPTQSPP	YWSSFKGKFTDFWESA	TSPTQSPP________	K	F	T	P	P	-	1	0	0	1	0	1	1	0	0	0	0	0	0	2	3	3	3	1	0	0	0	16	0	1796.79	sp|P19035|APOC3_BOVIN	sp|P19035|APOC3_BOVIN	81	96	yes	yes	2;3	1.2609e-16	148.52	By MS/MS	By MS/MS	By MS/MS	4.17	0.601			2
FTDPLFK	DARENIQRFTDPLFKG	RFTDPLFKGTTSGQGQ	R	F	T	F	K	G	0	0	0	1	0	0	0	0	0	0	1	1	0	2	1	0	1	0	0	0	0	7	0	866.454	sp|P35541|SAA_BOVIN;tr|A0A452DJ43|A0A452DJ43_BOVIN;tr|E1BJF9|E1BJF9_BOVIN	sp|P35541|SAA_BOVIN	85	91	no	no	2	0.0032345	130.04	By MS/MS	By MS/MS	By matching	3.5	2.5	1
FTDPLFKGTTSGQGQEDSRADQAANEWGR	DARENIQRFTDPLFKG	QAANEWGRSGKDPNHF	R	F	T	G	R	S	3	2	1	3	0	3	2	4	0	0	1	1	0	2	1	2	3	1	0	0	0	29	2	3168.45	sp|P35541|SAA_BOVIN;tr|A0A452DJ43|A0A452DJ43_BOVIN;tr|E1BJF9|E1BJF9_BOVIN	sp|P35541|SAA_BOVIN	85	113	no	no	4	1.6199e-97	204.35	By matching	By matching	By MS/MS	4.5	0.5
FTGSQPFGR	NCLPCPPRFTGSQPFG	TGSQPFGRGVEHATAN	R	F	T	G	R	G	0	1	0	0	0	1	0	2	0	0	0	0	0	2	1	1	1	0	0	0	0	9	0	995.482	tr|F1N3A1|F1N3A1_BOVIN;CON__Q28194;tr|A0A3Q1MQV3|A0A3Q1MQV3_BOVIN;sp|Q28178|TSP1_BOVIN	tr|F1N3A1|F1N3A1_BOVIN	624	632	yes	no	2	0.0029303	131.52	By MS/MS	By matching	By MS/MS	1	0	3
FTLTPWVGLR	QSSQSMSKFTLTPWVG	LTPWVGLRKINVSYWC	K	F	T	L	R	K	0	1	0	0	0	0	0	1	0	0	2	0	0	1	1	0	2	1	0	1	0	10	0	1188.67	tr|A0A3S5ZP40|A0A3S5ZP40_BOVIN	tr|A0A3S5ZP40|A0A3S5ZP40_BOVIN	837	846	yes	yes	2	0.011588	102.06	By matching	By matching	By MS/MS	3	0			3
FTNVGPDTMR	VPPPTDLRFTNVGPDT	NVGPDTMRVTWAPPSS	R	F	T	M	R	V	0	1	1	1	0	0	0	1	0	0	0	0	1	1	1	0	2	0	0	1	0	10	0	1136.53	sp|P07589|FINC_BOVIN;tr|G5E5A8|G5E5A8_BOVIN;tr|G5E5B0|G5E5B0_BOVIN;tr|G5E5A9|G5E5A9_BOVIN;tr|A0A3Q1NHX9|A0A3Q1NHX9_BOVIN;tr|A0A3Q1M4K6|A0A3Q1M4K6_BOVIN	sp|P07589|FINC_BOVIN	1367	1376	yes	no	2	1.5319e-07	154.29	By MS/MS	By MS/MS	By MS/MS	4.5	0.5
FTQVTPTSLTAQWTAPNVQLTGYR	IPAPTNLKFTQVTPTS	NVQLTGYRVRVTPKEK	K	F	T	Y	R	V	2	1	1	0	0	3	0	1	0	0	2	0	0	1	2	1	6	1	1	2	0	24	0	2679.37	sp|P07589|FINC_BOVIN;tr|G5E5A8|G5E5A8_BOVIN;tr|G5E5B0|G5E5B0_BOVIN;tr|G5E5A9|G5E5A9_BOVIN;tr|A0A3Q1NHX9|A0A3Q1NHX9_BOVIN;tr|A0A3Q1M4K6|A0A3Q1M4K6_BOVIN	sp|P07589|FINC_BOVIN	1822	1845	yes	no	3	5.3231e-43	129.29	By matching	By MS/MS	By matching	2	0		1
FTVKAEGK	EETKENERFTVKAEGK	FTVKAEGKGQGTLSVV	R	F	T	G	K	G	1	0	0	0	0	0	1	1	0	0	0	2	0	1	0	0	1	0	0	1	0	8	1	878.486	sp|Q2UVX4|CO3_BOVIN;CON__Q2UVX4;tr|G3X7A5|G3X7A5_BOVIN;tr|A0A3Q1M2B2|A0A3Q1M2B2_BOVIN;tr|A0A3Q1MHV6|A0A3Q1MHV6_BOVIN	sp|Q2UVX4|CO3_BOVIN	1329	1336	yes	no	3	0.031717	74.841	By MS/MS	By matching	By matching	1	0	2
FVDLTGK	TDQETEGKFVDLTGKG	KFVDLTGKGVTYQNWN	K	F	V	G	K	G	0	0	0	1	0	0	0	1	0	0	1	1	0	1	0	0	1	0	0	1	0	7	0	778.423	sp|O02659|MBL2_BOVIN	sp|O02659|MBL2_BOVIN	196	202	yes	yes	2	0.084781	84.568	By matching	By MS/MS	By matching	6	0
FVFGTTPEDILR	QGVLQNVRFVFGTTPE	TTPEDILRNKGCSSST	R	F	V	L	R	N	0	1	0	1	0	0	1	1	0	1	1	0	0	2	1	0	2	0	0	1	0	12	0	1393.72	tr|F1N3A1|F1N3A1_BOVIN;CON__Q28194;tr|A0A3Q1MQV3|A0A3Q1MQV3_BOVIN;sp|Q28178|TSP1_BOVIN	tr|F1N3A1|F1N3A1_BOVIN	217	228	yes	no	2;3	7.7993e-39	200.67	By MS/MS	By MS/MS	By MS/MS	6	0
FVGGAENTAHPR	RKKLTQSKFVGGAENT	AENTAHPRVISAPEMR	K	F	V	P	R	V	2	1	1	0	0	0	1	2	1	0	0	0	0	1	1	0	1	0	0	1	0	12	0	1254.61	sp|Q05717|IBP5_BOVIN	sp|Q05717|IBP5_BOVIN	164	175	yes	yes	3	0.0043394	83.226	By matching	By matching	By MS/MS	4	0
FVGWSPPAPQCK	GEARISCRFVGWSPPA	SPPAPQCKALCQKPEI	R	F	V	C	K	A	1	0	0	0	1	1	0	1	0	0	0	1	0	1	3	1	0	1	0	1	0	12	0	1372.66	tr|G3N0S9|G3N0S9_BOVIN;CON__ENSEMBL:ENSBTAP00000034412	tr|G3N0S9|G3N0S9_BOVIN	71	82	yes	no	2;3;4	1.2256e-07	146.36	By MS/MS	By MS/MS	By MS/MS	2	0		7
FVKETYDFDIAVLR	EMTVKHSRFVKETYDF	DFDIAVLRLKTPIRFR	R	F	V	L	R	L	1	1	0	2	0	0	1	0	0	1	1	1	0	2	0	0	1	0	1	2	0	14	1	1714.89	sp|P00743|FA10_BOVIN;tr|A0A452DIP8|A0A452DIP8_BOVIN	sp|P00743|FA10_BOVIN	313	326	yes	no	3	2.1025e-12	147.7	By matching	By MS/MS	By MS/MS	1	0	3
FVLSPFSLDLSK	EAELTSWRFVLSPFSL	PFSLDLSKTKQQLIPG	R	F	V	S	K	T	0	0	0	1	0	0	0	0	0	0	3	1	0	2	1	3	0	0	0	1	0	12	0	1351.74	CON__ENSEMBL:ENSBTAP00000007350;tr|F1MVK1|F1MVK1_BOVIN	CON__ENSEMBL:ENSBTAP00000007350	362	373	yes	no	2	2.8495e-15	165.58	By matching	By MS/MS	By matching	2.33	0.471		2	1
FVMDIQDR	ENIQEASKFVMDIQDR	FVMDIQDRGMTNINDA	K	F	V	D	R	G	0	1	0	2	0	1	0	0	0	1	0	0	1	1	0	0	0	0	0	1	0	8	0	1022.49	tr|A0A3Q1LQ21|A0A3Q1LQ21_BOVIN;sp|P56652|ITIH3_BOVIN;CON__Q0V8M9	tr|A0A3Q1LQ21|A0A3Q1LQ21_BOVIN	350	357	yes	no	2	0.024043	101.65	By MS/MS	By matching	By matching	3.5	0.5			2
FVQSDDVDYVPEDTVYKK	EISWDYSKFVQSDDVD	PEDTVYKKVVFRKYLD	K	F	V	K	K	V	0	0	0	4	0	1	1	0	0	0	0	2	0	1	1	1	1	0	2	4	0	18	1	2146.01	tr|F1N0I3|F1N0I3_BOVIN	tr|F1N0I3|F1N0I3_BOVIN	1497	1514	no	no	3	1.2863e-29	162.76	By MS/MS	By MS/MS	By matching	3	0			3
FVTVVATFGNVQVEK	LKSDKGHKFVTVVATF	FGNVQVEKVVLISLQS	K	F	V	E	K	V	1	0	1	0	0	1	1	1	0	0	0	1	0	2	0	0	2	0	0	5	0	15	0	1636.88	sp|Q2UVX4|CO3_BOVIN;CON__Q2UVX4;tr|G3X7A5|G3X7A5_BOVIN;tr|A0A3Q1M2B2|A0A3Q1M2B2_BOVIN;tr|A0A3Q1MHV6|A0A3Q1MHV6_BOVIN;tr|A0A3Q1MGT0|A0A3Q1MGT0_BOVIN	sp|Q2UVX4|CO3_BOVIN	104	118	yes	no	2;3;4	2.5877e-78	223.06	By MS/MS	By MS/MS	By MS/MS	3.5	1.5		4	8
FWGKYLYEIAR	EFKADEKKFWGKYLYE	KYLYEIARRHPYFYAP	K	F	W	A	R	R	1	1	0	0	0	0	1	1	0	1	1	1	0	1	0	0	0	1	2	0	0	11	1	1444.75	tr|A0A140T897|A0A140T897_BOVIN;sp|P02769|ALBU_BOVIN;CON__P02769;tr|A0A3Q1LNN7|A0A3Q1LNN7_BOVIN	tr|A0A140T897|A0A140T897_BOVIN	157	167	yes	no	3	0.024193	69.03	By MS/MS	By matching	By matching	3	0			3
FWKDDLQQR	KGNPPIYRFWKDDLQQ	WKDDLQQRDSFVPNTG	R	F	W	Q	R	D	0	1	0	2	0	2	0	0	0	0	1	1	0	1	0	0	0	1	0	0	0	9	1	1234.61	tr|F1MY85|F1MY85_BOVIN;CON__Q1A7A4	tr|F1MY85|F1MY85_BOVIN	1227	1235	yes	no	2;3	4.5025e-06	156.16	By MS/MS	By MS/MS	By matching	1	0	5
FWSPDVPK	DILCSENKFWSPDVPK	FWSPDVPKCEKVSAEV	K	F	W	P	K	C	0	0	0	1	0	0	0	0	0	0	0	1	0	1	2	1	0	1	0	1	0	8	0	974.486	tr|G3N0S9|G3N0S9_BOVIN;CON__ENSEMBL:ENSBTAP00000034412	tr|G3N0S9|G3N0S9_BOVIN	131	138	yes	no	2;3	0.0041552	124.98	By MS/MS	By MS/MS	By MS/MS	4.12	2.42	3
FWSPDVPKCEK	DILCSENKFWSPDVPK	PDVPKCEKVSAEVCEA	K	F	W	E	K	V	0	0	0	1	1	0	1	0	0	0	0	2	0	1	2	1	0	1	0	1	0	11	1	1391.65	tr|G3N0S9|G3N0S9_BOVIN;CON__ENSEMBL:ENSBTAP00000034412	tr|G3N0S9|G3N0S9_BOVIN	131	141	yes	no	2;3;4	5.1158e-05	129.34	By MS/MS	By MS/MS	By MS/MS	1	0	7
FWTFPAVLR	NSTVSSERFWTFPAVL	WTFPAVLRDGLWSASS	R	F	W	L	R	D	1	1	0	0	0	0	0	0	0	0	1	0	0	2	1	0	1	1	0	1	0	9	0	1135.62	tr|G5E5T5|G5E5T5_BOVIN;tr|A0A3Q1LPI6|A0A3Q1LPI6_BOVIN	tr|G5E5T5|G5E5T5_BOVIN	107	115	yes	no	2	3.6159e-15	182.98	By MS/MS	By MS/MS	By MS/MS	4.5	1.5			3
FWTFPEVLR	NSTVSSERFWTFPEVL	WTFPEVLRDGLWSASS	R	F	W	L	R	D	0	1	0	0	0	0	1	0	0	0	1	0	0	2	1	0	1	1	0	1	0	9	0	1193.62	CON__Q1RMK2;tr|G5E513|G5E513_BOVIN;tr|A0A3Q1M032|A0A3Q1M032_BOVIN;tr|A0A3Q1M3U5|A0A3Q1M3U5_BOVIN	CON__Q1RMK2	196	204	yes	no	2;3	7.7403e-42	218.55	By MS/MS	By MS/MS	By MS/MS	2.43	0.495		4	3
FWVYPPEKGEEYPK	VLLIKGDKFWVYPPEK	EKGEEYPKLLQEKFPG	K	F	W	P	K	L	0	0	0	0	0	0	3	1	0	0	0	2	0	1	3	0	0	1	2	1	0	14	1	1767.85	sp|Q3SZV7|HEMO_BOVIN;tr|A0A452DI25|A0A452DI25_BOVIN;CON__Q3SZV7;tr|A0A3Q1N2E0|A0A3Q1N2E0_BOVIN	sp|Q3SZV7|HEMO_BOVIN	118	131	yes	no	2;3;4	5.3101e-12	141	By MS/MS	By MS/MS	By MS/MS	5.29	1.75	1
FYHPDKEDGMLSK	NLDETCIRFYHPDKED	KEDGMLSKLCHKDTCR	R	F	Y	S	K	L	0	0	0	2	0	0	1	1	1	0	1	2	1	1	1	1	0	0	1	0	0	13	1	1565.72	sp|Q2UVX4|CO3_BOVIN;CON__Q2UVX4;tr|G3X7A5|G3X7A5_BOVIN;tr|A0A3Q1M2B2|A0A3Q1M2B2_BOVIN;tr|A0A3Q1MHV6|A0A3Q1MHV6_BOVIN;tr|A0A3Q1MGT0|A0A3Q1MGT0_BOVIN	sp|Q2UVX4|CO3_BOVIN	1490	1502	yes	no	2;3;4	4.2551e-36	196.33	By MS/MS	By MS/MS	By MS/MS	4	1.95	10	6
FYHQCWK	FVKAVPLKFYHQCWKY	KFYHQCWKYEECSFEF	K	F	Y	W	K	Y	0	0	0	0	1	1	0	0	1	0	0	1	0	1	0	0	0	1	1	0	0	7	0	1067.46	tr|Q32PA1|Q32PA1_BOVIN	tr|Q32PA1|Q32PA1_BOVIN	59	65	yes	yes	2;3	1.8676e-09	168.82	By MS/MS	By MS/MS	By MS/MS	2.38	0.484		5	3
FYNQVSTPLLR	DTSVQLKKFYNQVSTP	QVSTPLLRNVQFNYPQ	K	F	Y	L	R	N	0	1	1	0	0	1	0	0	0	0	2	0	0	1	1	1	1	0	1	1	0	11	0	1336.71	tr|A0A3Q1LK49|A0A3Q1LK49_BOVIN;tr|A5D7R6|A5D7R6_BOVIN;CON__Q9TRI1	tr|A0A3Q1LK49|A0A3Q1LK49_BOVIN	445	455	yes	no	2;3	2.4186e-46	220.25	By MS/MS	By MS/MS	By MS/MS	2.2	0.4		8	2
FYSEKECKEYCGIPGEADEELLR	GCKGNGNKFYSEKECK	EADEELLRFSN_____	K	F	Y	L	R	F	1	1	0	1	2	0	6	2	0	1	2	2	0	1	1	1	0	0	2	0	0	23	2	2821.26	tr|F1MMK9|F1MMK9_BOVIN;sp|P00978|AMBP_BOVIN;CON__P00978	tr|F1MMK9|F1MMK9_BOVIN	457	479	yes	no	4	0.039859	42.347	By matching	By matching	By MS/MS	3	0			2
FYVVMWK	FGYQSSSRFYVVMWKQ	RFYVVMWKQVTQSYWD	R	F	Y	W	K	Q	0	0	0	0	0	0	0	0	0	0	0	1	1	1	0	0	0	1	1	2	0	7	0	971.494	tr|F1N3A1|F1N3A1_BOVIN;CON__Q28194;tr|A0A3Q1MQV3|A0A3Q1MQV3_BOVIN;sp|Q28178|TSP1_BOVIN;tr|F1MHQ8|F1MHQ8_BOVIN;tr|A0A3Q1MQX0|A0A3Q1MQX0_BOVIN;tr|F1N1W3|F1N1W3_BOVIN;sp|Q95116|TSP2_BOVIN	tr|F1N3A1|F1N3A1_BOVIN	1035	1041	yes	no	2	0.028662	106.76	By matching	By MS/MS	By matching	3	0			2
FYYIDDPDGLK	VQLEPEEKFYYIDDPD	IDDPDGLKVNIIARFL	K	F	Y	L	K	V	0	0	0	3	0	0	0	1	0	1	1	1	0	1	1	0	0	0	2	0	0	11	0	1344.62	sp|Q2UVX4|CO3_BOVIN;CON__Q2UVX4;tr|G3X7A5|G3X7A5_BOVIN;tr|A0A3Q1M2B2|A0A3Q1M2B2_BOVIN;tr|A0A3Q1MHV6|A0A3Q1MHV6_BOVIN;tr|A0A3Q1MGT0|A0A3Q1MGT0_BOVIN	sp|Q2UVX4|CO3_BOVIN	241	251	yes	no	2;3	4.0226e-19	182.64	By MS/MS	By MS/MS	By MS/MS	4	0
FYYIDDPDGLKVNIIAR	VQLEPEEKFYYIDDPD	LKVNIIARFLYGEQVD	K	F	Y	A	R	F	1	1	1	3	0	0	0	1	0	3	1	1	0	1	1	0	0	0	2	1	0	17	1	2011.04	sp|Q2UVX4|CO3_BOVIN;CON__Q2UVX4;tr|G3X7A5|G3X7A5_BOVIN;tr|A0A3Q1M2B2|A0A3Q1M2B2_BOVIN;tr|A0A3Q1MHV6|A0A3Q1MHV6_BOVIN;tr|A0A3Q1MGT0|A0A3Q1MGT0_BOVIN	sp|Q2UVX4|CO3_BOVIN	241	257	yes	no	2;3	3.384e-96	242.48	By MS/MS	By MS/MS	By MS/MS	1	0	5
GACLLPK	ECCQAEDKGACLLPKI	KGACLLPKIETMREKV	K	G	A	P	K	I	1	0	0	0	1	0	0	1	0	0	2	1	0	0	1	0	0	0	0	0	0	7	0	757.416	tr|A0A140T897|A0A140T897_BOVIN;sp|P02769|ALBU_BOVIN;CON__P02769;tr|A0A3Q1LNN7|A0A3Q1LNN7_BOVIN	tr|A0A140T897|A0A140T897_BOVIN	198	204	yes	no	2;3	6.499e-06	121.68	By MS/MS	By MS/MS	By MS/MS	1.14	0.35	18	3
GACLLPKIETMR	ECCQAEDKGACLLPKI	LPKIETMREKVLTSSA	K	G	A	M	R	E	1	1	0	0	1	0	1	1	0	1	2	1	1	0	1	0	1	0	0	0	0	12	1	1387.73	tr|A0A140T897|A0A140T897_BOVIN;sp|P02769|ALBU_BOVIN;CON__P02769;tr|A0A3Q1LNN7|A0A3Q1LNN7_BOVIN	tr|A0A140T897|A0A140T897_BOVIN	198	209	yes	no	2;3	0.00015251	106.32	By MS/MS	By matching	By MS/MS	2	0		3
GACLLPKIETMREK	ECCQAEDKGACLLPKI	KIETMREKVLTSSARQ	K	G	A	E	K	V	1	1	0	0	1	0	2	1	0	1	2	2	1	0	1	0	1	0	0	0	0	14	2	1644.87	tr|A0A140T897|A0A140T897_BOVIN;sp|P02769|ALBU_BOVIN;CON__P02769;tr|A0A3Q1LNN7|A0A3Q1LNN7_BOVIN	tr|A0A140T897|A0A140T897_BOVIN	198	211	yes	no	4	3.2763e-09	132.08	By MS/MS	By matching	By MS/MS	2	0		3
GADKYFHAR	DMREANYKGADKYFHA	ADKYFHARGNYDAAQR	K	G	A	A	R	G	2	1	0	1	0	0	0	1	1	0	0	1	0	1	0	0	0	0	1	0	0	9	1	1063.52	sp|P35541|SAA_BOVIN;tr|A0A452DJ43|A0A452DJ43_BOVIN;tr|A0A3Q1M5X4|A0A3Q1M5X4_BOVIN	sp|P35541|SAA_BOVIN	48	56	no	no	2;3;4	0.00013583	145.46	By MS/MS	By MS/MS	By MS/MS	3.58	2.32	6	4
GAEEQLVPR	GVDFQLRRGAEEQLVP	AEEQLVPRASTSPDRV	R	G	A	P	R	A	1	1	0	0	0	1	2	1	0	0	1	0	0	0	1	0	0	0	0	1	0	9	0	997.519	sp|Q2KJF1|A1BG_BOVIN;CON__Q2KJF1;tr|A0A3Q1MJT2|A0A3Q1MJT2_BOVIN	sp|Q2KJF1|A1BG_BOVIN	249	257	yes	no	2;3	0.0002049	140.35	By MS/MS	By MS/MS	By MS/MS	2	0		7
GAFLAASDQELDCDVLR	KVPMMQTKGAFLAASD	ELDCDVLRLEYVGGIS	K	G	A	L	R	L	3	1	0	3	1	1	1	1	0	0	3	0	0	1	0	1	0	0	0	1	0	17	0	1878.88	CON__ENSEMBL:ENSBTAP00000018574;tr|F6R4P6|F6R4P6_BOVIN;tr|A0A3Q1MAK6|A0A3Q1MAK6_BOVIN	CON__ENSEMBL:ENSBTAP00000018574	327	343	yes	no	2;3	2.1378e-172	287.01	By MS/MS	By MS/MS	By MS/MS	2.6	0.49		4	6
GAILGTEASIILGQEQDAFAGGFDR	RMRKSLEKGAILGTEA	AFAGGFDRNQCLVGDI	K	G	A	D	R	N	4	1	0	2	0	2	2	5	0	3	2	0	0	2	0	1	1	0	0	0	0	25	0	2535.26	tr|C4T8B4|C4T8B4_BOVIN	tr|C4T8B4|C4T8B4_BOVIN	143	167	yes	yes	2;3	2.1726e-96	211.06	By MS/MS	By matching	By matching	4.75	0.829
GALISDQWVLTAAHCFR	PKSQETCRGALISDQW	LTAAHCFRNAEDRTLW	R	G	A	F	R	N	3	1	0	1	1	1	0	1	1	1	2	0	0	1	0	1	1	1	0	1	0	17	0	1943.97	tr|A0A0A0MP91|A0A0A0MP91_BOVIN;sp|Q3SYW2|CO2_BOVIN;tr|A0A3S5ZPC6|A0A3S5ZPC6_BOVIN	tr|A0A0A0MP91|A0A0A0MP91_BOVIN	495	511	yes	no	3	2.0951e-23	160.79	By MS/MS	By MS/MS	By MS/MS	2	0		3
GAPSNSPGGTVLTEAGQPCSFPFR	GGLTPLPRGAPSNSPG	QPCSFPFRYGGRMLHS	R	G	A	F	R	Y	2	1	1	0	1	1	1	4	0	0	1	0	0	2	4	3	2	0	0	1	0	24	0	2433.14	tr|E1BCW0|E1BCW0_BOVIN	tr|E1BCW0|E1BCW0_BOVIN	82	105	yes	yes	3	4.751e-07	93.633	By matching	By MS/MS	By MS/MS	5	0
GATEITTTITK	TEVELTGKGATEITTT	EITTTITKLSFVTVDS	K	G	A	T	K	L	1	0	0	0	0	0	1	1	0	2	0	1	0	0	0	0	5	0	0	0	0	11	0	1134.61	sp|Q7SIH1|A2MG_BOVIN;CON__ENSEMBL:ENSBTAP00000024146	sp|Q7SIH1|A2MG_BOVIN	339	349	yes	no	2;3	3.0337e-81	224.66	By MS/MS	By MS/MS	By MS/MS	4.65	1.45	1	1	2
GATYNIIVEAVK	ATLTGLTRGATYNIIV	NIIVEAVKDQQRQKVR	R	G	A	V	K	D	2	0	1	0	0	0	1	1	0	2	0	1	0	0	0	0	1	0	1	2	0	12	0	1276.7	sp|P07589|FINC_BOVIN;tr|G5E5A8|G5E5A8_BOVIN;tr|G5E5B0|G5E5B0_BOVIN;tr|G5E5A9|G5E5A9_BOVIN;tr|A0A3Q1NHX9|A0A3Q1NHX9_BOVIN	sp|P07589|FINC_BOVIN	2257	2268	yes	no	3	0.028728	65.043	By matching	By MS/MS	By matching	6	0
GATYNIIVEAVKDQQR	ATLTGLTRGATYNIIV	EAVKDQQRQKVREEVV	R	G	A	Q	R	Q	2	1	1	1	0	2	1	1	0	2	0	1	0	0	0	0	1	0	1	2	0	16	1	1803.95	sp|P07589|FINC_BOVIN;tr|G5E5A8|G5E5A8_BOVIN;tr|G5E5B0|G5E5B0_BOVIN;tr|G5E5A9|G5E5A9_BOVIN;tr|A0A3Q1NHX9|A0A3Q1NHX9_BOVIN	sp|P07589|FINC_BOVIN	2257	2272	yes	no	3	2.3386e-43	197.14	By matching	By matching	By MS/MS	1	0	1
GCPTEDGCGER	TQPCQPTRGCPTEDGC	TEDGCGERFRCFSGQC	R	G	C	E	R	F	0	1	0	1	2	0	2	3	0	0	0	0	0	0	1	0	1	0	0	0	0	11	0	1236.45	tr|A0A3Q1MP40|A0A3Q1MP40_BOVIN;tr|A0A3Q1LI40|A0A3Q1LI40_BOVIN;tr|F1N045|F1N045_BOVIN;sp|Q29RQ1|CO7_BOVIN;CON__Q29RQ1	tr|A0A3Q1MP40|A0A3Q1MP40_BOVIN	51	61	no	no	2	0.00074062	124.42	By MS/MS	By matching	By MS/MS	1	0	2
GCPTEDGCGERFR	TQPCQPTRGCPTEDGC	DGCGERFRCFSGQCIS	R	G	C	F	R	C	0	2	0	1	2	0	2	3	0	0	0	0	0	1	1	0	1	0	0	0	0	13	1	1539.62	tr|A0A3Q1MP40|A0A3Q1MP40_BOVIN;tr|A0A3Q1LI40|A0A3Q1LI40_BOVIN;tr|F1N045|F1N045_BOVIN;sp|Q29RQ1|CO7_BOVIN;CON__Q29RQ1	tr|A0A3Q1MP40|A0A3Q1MP40_BOVIN	51	63	no	no	2;3	9.3311e-21	172.09	By MS/MS	By matching	By MS/MS	1.75	0.433	1	3
GDACEGDSGGPFVMK	YKPGEGKRGDACEGDS	SGGPFVMKSPYNNRWY	R	G	D	M	K	S	1	0	0	2	1	0	1	4	0	0	0	1	1	1	1	1	0	0	0	1	0	15	0	1525.62	sp|P00735|THRB_BOVIN;CON__P00735;tr|A0A452DI66|A0A452DI66_BOVIN	sp|P00735|THRB_BOVIN	564	578	yes	no	2;3	4.7133e-52	205.3	By MS/MS	By MS/MS	By MS/MS	2.56	0.497		4	5
GDDITMVLILPK	QVLELPFKGDDITMVL	TMVLILPKLEKTLAKV	K	G	D	P	K	L	0	0	0	2	0	0	0	1	0	2	2	1	1	0	1	0	1	0	0	1	0	12	0	1313.73	tr|A0A3Q1NJR8|A0A3Q1NJR8_BOVIN;sp|P41361|ANT3_BOVIN;CON__P41361;tr|F1MSZ6|F1MSZ6_BOVIN;tr|A0A3Q1MS55|A0A3Q1MS55_BOVIN	tr|A0A3Q1NJR8|A0A3Q1NJR8_BOVIN	374	385	yes	no	2;3	0.0003432	119.39	By MS/MS	By MS/MS	By MS/MS	6	0
GDELADSALEIFK	PANRPQERGDELADSA	DSALEIFKQASAFSRR	R	G	D	F	K	Q	2	0	0	2	0	0	2	1	0	1	2	1	0	1	0	1	0	0	0	0	0	13	0	1406.69	tr|F1MBS3|F1MBS3_BOVIN;sp|P55906|BGH3_BOVIN;tr|A0A3Q1MNL9|A0A3Q1MNL9_BOVIN	tr|F1MBS3|F1MBS3_BOVIN	622	634	yes	no	3	0.0037593	78.324	By matching	By MS/MS	By matching	3	0			1
GDFIITYDVNR	TCTDSLLKGDFIITYD	IITYDVNRESPANVQI	K	G	D	N	R	E	0	1	1	2	0	0	0	1	0	2	0	0	0	1	0	0	1	0	1	1	0	11	0	1311.65	tr|A0A3Q1LQ21|A0A3Q1LQ21_BOVIN;sp|P56652|ITIH3_BOVIN;CON__Q0V8M9	tr|A0A3Q1LQ21|A0A3Q1LQ21_BOVIN	246	256	yes	no	2	0.0063989	99.281	By matching	By MS/MS	By matching	4	0
GDKFWVYPPEK	RNSVLLIKGDKFWVYP	FWVYPPEKGEEYPKLL	K	G	D	E	K	G	0	0	0	1	0	0	1	1	0	0	0	2	0	1	2	0	0	1	1	1	0	11	1	1364.68	sp|Q3SZV7|HEMO_BOVIN;tr|A0A452DI25|A0A452DI25_BOVIN;CON__Q3SZV7;tr|A0A3Q1N2E0|A0A3Q1N2E0_BOVIN	sp|Q3SZV7|HEMO_BOVIN	115	125	yes	no	3	0.020991	70.373	By matching	By MS/MS	By matching	1	0	2
GDKFWVYPPEKGEEYPK	RNSVLLIKGDKFWVYP	EKGEEYPKLLQEKFPG	K	G	D	P	K	L	0	0	0	1	0	0	3	2	0	0	0	3	0	1	3	0	0	1	2	1	0	17	2	2067.99	sp|Q3SZV7|HEMO_BOVIN;tr|A0A452DI25|A0A452DI25_BOVIN;CON__Q3SZV7;tr|A0A3Q1N2E0|A0A3Q1N2E0_BOVIN	sp|Q3SZV7|HEMO_BOVIN	115	131	yes	no	2;3;4;5	4.5708e-36	186.11	By MS/MS	By MS/MS	By MS/MS	3.23	2.33	9	4
GDKPFDPDLK	QDHKGLPRGDKPFDPD	KPFDPDLKLGPPSEED	R	G	D	L	K	L	0	0	0	3	0	0	0	1	0	0	1	2	0	1	2	0	0	0	0	0	0	10	1	1130.56	sp|P28800|A2AP_BOVIN;CON__P28800	sp|P28800|A2AP_BOVIN	467	476	yes	no	3	0.010988	81.565	By matching	By MS/MS	By matching	4.33	0.471
GDLGCGAGGGR	RVFQTLEKGDLGCGAG	GCGAGGGRDNAEVFYL	K	G	D	G	R	D	1	1	0	1	1	0	0	6	0	0	1	0	0	0	0	0	0	0	0	0	0	11	0	975.419	tr|F1MY85|F1MY85_BOVIN;CON__Q1A7A4	tr|F1MY85|F1MY85_BOVIN	630	640	yes	no	2	1.4937e-34	203.02	By matching	By MS/MS	By MS/MS	2.5	0.5		2	2
GDLYHYK	VKVSYKNKGDLYHYKM	KGDLYHYKMSDKYFLG	K	G	D	Y	K	M	0	0	0	1	0	0	0	1	1	0	1	1	0	0	0	0	0	0	2	0	0	7	0	894.424	tr|F1MY85|F1MY85_BOVIN;CON__Q1A7A4	tr|F1MY85|F1MY85_BOVIN	1321	1327	yes	no	3	0.028693	79.116	By MS/MS	By MS/MS	By matching	1	0	3
GDPECHLFYNEQQGAR	IQGAPTIRGDPECHLF	YNEQQGARGVHTQRMQ	R	G	D	A	R	G	1	1	1	1	1	2	2	2	1	0	1	0	0	1	1	0	0	0	1	0	0	16	0	1919.82	sp|P13384|IBP2_BOVIN;tr|F1N2P8|F1N2P8_BOVIN	sp|P13384|IBP2_BOVIN	294	309	yes	no	3	1.2108e-07	106.35	By matching	By matching	By MS/MS	2	0		2
GDPQYLLDSNSWIEEMPSER	DGATYDLKGDPQYLLD	IEEMPSERMCQSTRHR	K	G	D	E	R	M	0	1	1	2	0	1	3	1	0	1	2	0	1	0	2	3	0	1	1	0	0	20	0	2365.05	tr|E1BH06|E1BH06_BOVIN;CON__P01030;CON__ENSEMBL:ENSBTAP00000007350;tr|F1MVK1|F1MVK1_BOVIN;sp|P01030|CO4_BOVIN	CON__ENSEMBL:ENSBTAP00000007350	1695	1714	no	no	2;3	2.3192e-60	191.97	By MS/MS	By MS/MS	By MS/MS	2.92	0.73		4	6
GDRVWLESK	SSVLELEKGDRVWLES	DRVWLESKLDREESEK	K	G	D	S	K	L	0	1	0	1	0	0	1	1	0	0	1	1	0	0	0	1	0	1	0	1	0	9	1	1088.56	sp|Q2KIX7|HP251_BOVIN	sp|Q2KIX7|HP251_BOVIN	181	189	yes	yes	2;3	0.0059242	106.16	By MS/MS	By MS/MS	By MS/MS	5.17	0.373
GDSEPGMGTSDLGTSESPAEEETCSGKPFDAFTDLK	KEVPPSGRGDSEPGMG	FDAFTDLKNGSLFAFR	R	G	D	L	K	N	2	0	0	4	1	0	5	5	0	0	2	2	1	2	3	5	4	0	0	0	0	36	1	3748.59	tr|Q3ZBS7|Q3ZBS7_BOVIN;CON__Q3ZBS7;tr|A0A3Q1LNE9|A0A3Q1LNE9_BOVIN	tr|Q3ZBS7|Q3ZBS7_BOVIN	129	164	yes	no	4	1.4801e-52	148.14	By matching	By MS/MS	By MS/MS	2.5	0.5		1	1
GDSGGPLIIHK	YADPNTCKGDSGGPLI	GGPLIIHKRSRFIQVG	K	G	D	H	K	R	0	0	0	1	0	0	0	3	1	2	1	1	0	0	1	1	0	0	0	0	0	11	0	1092.59	CON__Q3KUS7;sp|P81187|CFAB_BOVIN;tr|A0A3Q1LRP5|A0A3Q1LRP5_BOVIN	CON__Q3KUS7	696	706	yes	no	2;3	1.9358e-05	141.08	By MS/MS	By MS/MS	By MS/MS	5	0
GDSGGPLIIHKR	YADPNTCKGDSGGPLI	GPLIIHKRSRFIQVGV	K	G	D	K	R	S	0	1	0	1	0	0	0	3	1	2	1	1	0	0	1	1	0	0	0	0	0	12	1	1248.69	CON__Q3KUS7;sp|P81187|CFAB_BOVIN;tr|A0A3Q1LRP5|A0A3Q1LRP5_BOVIN	CON__Q3KUS7	696	707	yes	no	2;3;4	2.4171e-16	167.12	By MS/MS	By MS/MS	By MS/MS	1	0	7
GDSPASSKPVSINYR	TVYAVTGRGDSPASSK	KPVSINYRTEIDKPSQ	R	G	D	Y	R	T	1	1	1	1	0	0	0	1	0	1	0	1	0	0	2	4	0	0	1	1	0	15	1	1576.78	sp|P07589|FINC_BOVIN;tr|G5E5A8|G5E5A8_BOVIN;tr|G5E5B0|G5E5B0_BOVIN;tr|G5E5A9|G5E5A9_BOVIN;tr|A0A3Q1NHX9|A0A3Q1NHX9_BOVIN;tr|A0A3Q1M4K6|A0A3Q1M4K6_BOVIN	sp|P07589|FINC_BOVIN	1617	1631	yes	no	2;3	3.3571e-33	175.26	By MS/MS	By MS/MS	By MS/MS	5.57	0.495
GDSVSQGTGLAPGSPR	FGGDGHARGDSVSQGT	GLAPGSPRKPGTSSIG	R	G	D	P	R	K	1	1	0	1	0	1	0	4	0	0	1	0	0	0	2	3	1	0	0	1	0	16	0	1484.72	sp|P02672|FIBA_BOVIN;CON__P02672;tr|A0A3Q1LVV7|A0A3Q1LVV7_BOVIN;tr|F6QND5|F6QND5_BOVIN	sp|P02672|FIBA_BOVIN	275	290	yes	no	3	1.5136e-26	164.41	By MS/MS	By MS/MS	By MS/MS	3	0			3
GDTICTK	AGFEYGQRGDTICTKS	RGDTICTKSGWTPAPT	R	G	D	T	K	S	0	0	0	1	1	0	0	1	0	1	0	1	0	0	0	0	2	0	0	0	0	7	0	793.364	tr|A0A3Q1LS74|A0A3Q1LS74_BOVIN;tr|A0A3Q1MP45|A0A3Q1MP45_BOVIN;sp|Q28085|CFAH_BOVIN;CON__Q28085	sp|Q28085|CFAH_BOVIN	247	253	no	no	2	0.04195	95.741	By MS/MS	By matching	By matching	3	0			1
GDVAFVK	FKCLMEGAGDVAFVKH	AGDVAFVKHSTVFDNL	A	G	D	V	K	H	1	0	0	1	0	0	0	1	0	0	0	1	0	1	0	0	0	0	0	2	0	7	0	734.396	tr|G3X6N3|G3X6N3_BOVIN;CON__Q0IIK2;sp|Q29443|TRFE_BOVIN;CON__Q29443;tr|A0A3Q1NEQ0|A0A3Q1NEQ0_BOVIN;tr|E1BI82|E1BI82_BOVIN;tr|A0A3Q1MUV9|A0A3Q1MUV9_BOVIN;CON__Q2HJF0	CON__Q0IIK2	223	229	no	no	2	0.03358	100.19	By MS/MS	By MS/MS	By MS/MS	4.86	0.639
GDVAFVKDQTVIQNTDGNNNEAWAK	AFRCLVEKGDVAFVKD	NNNEAWAKNLKKENFE	K	G	D	A	K	N	3	0	4	3	0	2	1	2	0	1	0	2	0	1	0	0	2	1	0	3	0	25	1	2733.3	tr|G3X6N3|G3X6N3_BOVIN;CON__Q0IIK2;sp|Q29443|TRFE_BOVIN;CON__Q29443	CON__Q0IIK2	554	578	no	no	3;4;5	3.9563e-261	304.08	By MS/MS	By MS/MS	By MS/MS	4.4	0.49
GEADAMSLDGGYLYIAGK	ECIAKIMKGEADAMSL	GYLYIAGKCGLVPVLA	K	G	E	G	K	C	3	0	0	2	0	0	1	4	0	1	2	1	1	0	0	1	0	0	2	0	0	18	0	1829.85	tr|G3X6N3|G3X6N3_BOVIN;CON__Q0IIK2;sp|Q29443|TRFE_BOVIN;CON__Q29443	CON__Q0IIK2	406	423	no	no	2;3;4	3.6916e-139	260.18	By MS/MS	By MS/MS	By MS/MS	4.65	0.726
GEAFTLK	TMPYSVIRGEAFTLKA	RGEAFTLKATVLNYLP	R	G	E	L	K	A	1	0	0	0	0	0	1	1	0	0	1	1	0	1	0	0	1	0	0	0	0	7	0	764.407	sp|Q7SIH1|A2MG_BOVIN;CON__ENSEMBL:ENSBTAP00000024146;tr|A0A3Q1MNN6|A0A3Q1MNN6_BOVIN;tr|A0A3Q1M2P2|A0A3Q1M2P2_BOVIN;tr|F1MJK3|F1MJK3_BOVIN;tr|A0A3Q1M8I5|A0A3Q1M8I5_BOVIN;tr|A0A3Q1NGH3|A0A3Q1NGH3_BOVIN;tr|F1MI18|F1MI18_BOVIN;tr|A0A3Q1MCP0|A0A3Q1MCP0_BOVIN	sp|Q7SIH1|A2MG_BOVIN	807	813	no	no	2;3	0.0044149	119.29	By MS/MS	By MS/MS	By MS/MS	5.5	0.5
GEASVCSEDWESGEEFTCTVAHSDLPFPEK	LNDTFSARGEASVCSE	SDLPFPEKNAVSKPKD	R	G	E	E	K	N	2	0	0	2	2	0	6	2	1	0	1	1	0	2	2	4	2	1	0	2	0	30	0	3399.42	tr|G5E5T5|G5E5T5_BOVIN;tr|A0A3Q1LPI6|A0A3Q1LPI6_BOVIN;CON__Q1RMK2;tr|G5E513|G5E513_BOVIN;tr|A0A3Q1M032|A0A3Q1M032_BOVIN	CON__Q1RMK2	430	459	no	no	3;4;5	0	397.48	By MS/MS	By MS/MS	By MS/MS	2.65	0.588		7	9
GEATLVINTEANLK	VKVHTTPRGEATLVIN	INTEANLKELTIQVKT	R	G	E	L	K	E	2	0	2	0	0	0	2	1	0	1	2	1	0	0	0	0	2	0	0	1	0	14	0	1471.79	tr|E1B805|E1B805_BOVIN;tr|A0A3Q1M3A4|A0A3Q1M3A4_BOVIN	tr|E1B805|E1B805_BOVIN	404	417	yes	no	2;3	1.8658e-45	205.3	By MS/MS	By MS/MS	By matching	4	0
GECSWWSCR	ITTACWGRGECSWWSC	ECSWWSCREDIIQTDG	R	G	E	C	R	E	0	1	0	0	2	0	1	1	0	0	0	0	0	0	0	2	0	2	0	0	0	9	0	1226.46	tr|A0A3Q1LU84|A0A3Q1LU84_BOVIN;tr|F6QN80|F6QN80_BOVIN	tr|A0A3Q1LU84|A0A3Q1LU84_BOVIN	50	58	yes	no	2	4.8569e-31	206.43	By MS/MS	By MS/MS	By MS/MS	5	0
GECSWWSCREDIIQTDGYK	ITTACWGRGECSWWSC	IIQTDGYKVTFQKDRR	R	G	E	Y	K	V	0	1	0	2	2	1	2	2	0	2	0	1	0	0	0	2	1	2	1	0	0	19	1	2389.01	tr|A0A3Q1LU84|A0A3Q1LU84_BOVIN;tr|F6QN80|F6QN80_BOVIN	tr|A0A3Q1LU84|A0A3Q1LU84_BOVIN	50	68	yes	no	3	1.414e-121	249.28	By MS/MS	By MS/MS	By MS/MS	4	0
GECWCVNPNTGK	KMSLNGQRGECWCVNP	CVNPNTGKLIQGAPTI	R	G	E	G	K	L	0	0	2	0	2	0	1	2	0	0	0	1	0	0	1	0	1	1	0	1	0	12	0	1420.59	sp|P13384|IBP2_BOVIN;tr|F1N2P8|F1N2P8_BOVIN	sp|P13384|IBP2_BOVIN	273	284	yes	no	3	0.0027991	88.021	By matching	By MS/MS	By matching	5	0
GEDLANINR	PMSLTGMKGEDLANIN	EDLANINRWVKEATEG	K	G	E	N	R	W	1	1	2	1	0	0	1	1	0	1	1	0	0	0	0	0	0	0	0	0	0	9	0	1000.49	sp|P28800|A2AP_BOVIN;CON__P28800	sp|P28800|A2AP_BOVIN	199	207	yes	no	2	4.6488e-22	193.01	By MS/MS	By MS/MS	By MS/MS	2	0		3
GEEEHLGILGPQLHANVGDK	FQVPVERKGEEEHLGI	LHANVGDKVNIIFKNM	K	G	E	D	K	V	1	0	1	1	0	1	3	4	2	1	3	1	0	0	1	0	0	0	0	1	0	20	0	2112.06	tr|A0A3Q1NJB1|A0A3Q1NJB1_BOVIN;tr|F1N076|F1N076_BOVIN;tr|A0A3Q1LQ81|A0A3Q1LQ81_BOVIN;tr|A0A3Q1MI22|A0A3Q1MI22_BOVIN;tr|A0A3Q1LR93|A0A3Q1LR93_BOVIN;CON__ENSEMBL:ENSBTAP00000031900	CON__ENSEMBL:ENSBTAP00000031900	799	818	no	no	3;4	3.1507e-98	224.03	By MS/MS	By MS/MS	By matching	3	0			4
GEEQSLEQCQHR	WLDDVHCKGEEQSLEQ	SLEQCQHRSWGYHDCN	K	G	E	H	R	S	0	1	0	0	1	3	3	1	1	0	1	0	0	0	0	1	0	0	0	0	0	12	0	1499.64	tr|A6QNW7|A6QNW7_BOVIN;CON__ENSEMBL:ENSBTAP00000031360	tr|A6QNW7|A6QNW7_BOVIN	416	427	yes	no	2;3	2.2542e-202	310.51	By MS/MS	By MS/MS	By matching	1	0	4
GEEYPKLLQEK	FWVYPPEKGEEYPKLL	YPKLLQEKFPGIPFPL	K	G	E	E	K	F	0	0	0	0	0	1	3	1	0	0	2	2	0	0	1	0	0	0	1	0	0	11	1	1332.69	sp|Q3SZV7|HEMO_BOVIN;tr|A0A452DI25|A0A452DI25_BOVIN;CON__Q3SZV7;tr|A0A3Q1N2E0|A0A3Q1N2E0_BOVIN	sp|Q3SZV7|HEMO_BOVIN	126	136	yes	no	3	0.059538	57.425	By matching	By matching	By MS/MS	4	0
GEFVWKGHAWAR	HGNMLFLKGEFVWKGH	WKGHAWARQLISERWK	K	G	E	A	R	Q	2	1	0	0	0	0	1	2	1	0	0	1	0	1	0	0	0	2	0	1	0	12	1	1442.72	sp|Q3SZV7|HEMO_BOVIN;tr|A0A452DI25|A0A452DI25_BOVIN;CON__Q3SZV7;tr|A0A3Q1N2E0|A0A3Q1N2E0_BOVIN	sp|Q3SZV7|HEMO_BOVIN	74	85	yes	no	3;4	2.4386e-06	133.88	By MS/MS	By MS/MS	By MS/MS	2.33	0.471		4	2
GEGFLCK	ELCCKDCRGEGFLCKS	RGEGFLCKSGVCIPKQ	R	G	E	C	K	S	0	0	0	0	1	0	1	2	0	0	1	1	0	1	0	0	0	0	0	0	0	7	0	809.374	tr|A0A3Q1MIF4|A0A3Q1MIF4_BOVIN;tr|A0A3Q1MF14|A0A3Q1MF14_BOVIN;CON__Q32PI4;tr|A0A3Q1LGM4|A0A3Q1LGM4_BOVIN;tr|A0A3Q1N461|A0A3Q1N461_BOVIN;tr|F1N4M7|F1N4M7_BOVIN	tr|A0A3Q1MIF4|A0A3Q1MIF4_BOVIN	280	286	yes	no	2	0.018833	113.7	By matching	By MS/MS	By MS/MS	5.6	0.49
GEPVTKSK	VFVQWLQRGEPVTKSK	GEPVTKSKYVTSSPAP	R	G	E	S	K	Y	0	0	0	0	0	0	1	1	0	0	0	2	0	0	1	1	1	0	0	1	0	8	1	844.465	tr|G5E5T5|G5E5T5_BOVIN;CON__Q1RMK2;tr|G5E513|G5E513_BOVIN	CON__Q1RMK2	513	520	no	no	3	0.019684	80.688	By MS/MS	By matching	By matching	5.33	0.471
GEQVQLSGTVYNYR	NIPYSVVRGEQVQLSG	SGTVYNYRTSGIQFCV	R	G	E	Y	R	T	0	1	1	0	0	2	1	2	0	0	1	0	0	0	0	1	1	0	2	2	0	14	0	1612.78	tr|F1MY85|F1MY85_BOVIN;CON__Q1A7A4	tr|F1MY85|F1MY85_BOVIN	836	849	yes	no	2;3	1.3406e-11	147.07	By MS/MS	By MS/MS	By MS/MS	3	1.41	2
GESAGLVR	QYSAAVARGESAGLVR	GESAGLVRATGRKTEQ	R	G	E	V	R	A	1	1	0	0	0	0	1	2	0	0	1	0	0	0	0	1	0	0	0	1	0	8	0	787.419	tr|A0A3Q1MA31|A0A3Q1MA31_BOVIN;tr|F1MMD7|F1MMD7_BOVIN;tr|A0A3Q1LZ09|A0A3Q1LZ09_BOVIN;sp|Q3T052|ITIH4_BOVIN;CON__Q3T052;tr|A0A3Q1MGQ6|A0A3Q1MGQ6_BOVIN	tr|F1MMD7|F1MMD7_BOVIN	113	120	no	no	2	0.0025354	138.78	By MS/MS	By MS/MS	By MS/MS	2.86	0.833		3	2
GETYTCVVGHEALPHMVTER	VAEEDWSKGETYTCVV	LPHMVTERTVDKSTGK	K	G	E	E	R	T	1	1	0	0	1	0	3	2	2	0	1	0	1	0	1	0	3	0	1	3	0	20	0	2285.06	tr|G5E5T5|G5E5T5_BOVIN;CON__Q1RMK2;tr|G5E513|G5E513_BOVIN	CON__Q1RMK2	552	571	no	no	2;3;4	6.2151e-257	266.78	By MS/MS	By MS/MS	By MS/MS	3.73	1.05			7
GEVFIKPQLW	QALNYEAKGEVFIKPQ	VFIKPQLW________	K	G	E	L	W	-	0	0	0	0	0	1	1	1	0	1	1	1	0	1	1	0	0	1	0	1	0	10	1	1215.67	tr|C4T8B4|C4T8B4_BOVIN	tr|C4T8B4|C4T8B4_BOVIN	215	224	yes	yes	2;3	0.00076736	115.78	By MS/MS	By MS/MS	By MS/MS	1.45	0.498	6	5
GEVLDNSFTGGVCR	HFLAGEPRGEVLDNSF	SFTGGVCRTVKSSRAS	R	G	E	C	R	T	0	1	1	1	1	0	1	3	0	0	1	0	0	1	0	1	1	0	0	2	0	14	0	1509.69	tr|F1MM86|F1MM86_BOVIN;sp|Q29RU4|CO6_BOVIN;tr|A0A3Q1LM32|A0A3Q1LM32_BOVIN	tr|F1MM86|F1MM86_BOVIN	206	219	yes	no	2;3	5.3149e-101	247.79	By MS/MS	By MS/MS	By MS/MS	3.2	0.4			4
GEWTCKPIAEK	CVCLGNGKGEWTCKPI	TCKPIAEKCFDQAAGT	K	G	E	E	K	C	1	0	0	0	1	0	2	1	0	1	0	2	0	0	1	0	1	1	0	0	0	11	1	1317.64	sp|P07589|FINC_BOVIN;tr|G5E5A8|G5E5A8_BOVIN;tr|G5E5B0|G5E5B0_BOVIN;tr|G5E5A9|G5E5A9_BOVIN;tr|A0A3Q1NHX9|A0A3Q1NHX9_BOVIN;tr|A0A3Q1M4K6|A0A3Q1M4K6_BOVIN	sp|P07589|FINC_BOVIN	176	186	yes	no	3;4	0.0001139	125.53	By MS/MS	By MS/MS	By MS/MS	6	0
GEWTCVAYSQLR	CTCVGNGRGEWTCVAY	CVAYSQLRDQCIVDGI	R	G	E	L	R	D	1	1	0	0	1	1	1	1	0	0	1	0	0	0	0	1	1	1	1	1	0	12	0	1468.68	sp|P07589|FINC_BOVIN;tr|G5E5A8|G5E5A8_BOVIN;tr|G5E5B0|G5E5B0_BOVIN;tr|G5E5A9|G5E5A9_BOVIN;tr|A0A3Q1NHX9|A0A3Q1NHX9_BOVIN;tr|A0A3Q1M4K6|A0A3Q1M4K6_BOVIN	sp|P07589|FINC_BOVIN	505	516	yes	no	2	1.3487e-10	155.88	By MS/MS	By MS/MS	By matching	6	0
GFAPADVFVQWLQR	ASVTCLVKGFAPADVF	VFVQWLQRGEPVTKSK	K	G	F	Q	R	G	2	1	0	1	0	2	0	1	0	0	1	0	0	2	1	0	0	1	0	2	0	14	0	1632.84	tr|G5E5T5|G5E5T5_BOVIN;CON__Q1RMK2;tr|G5E513|G5E513_BOVIN	CON__Q1RMK2	499	512	no	no	2;3	9.0309e-70	224.42	By MS/MS	By MS/MS	By MS/MS	2.29	0.452		5	2
GFAVLYLER	VVGDTDYRGFAVLYLE	FAVLYLERARQLSVKL	R	G	F	E	R	A	1	1	0	0	0	0	1	1	0	0	2	0	0	1	0	0	0	0	1	1	0	9	0	1066.58	tr|A0A3Q1MR54|A0A3Q1MR54_BOVIN;tr|A0A3Q1NH68|A0A3Q1NH68_BOVIN;tr|A0A3Q1MSP1|A0A3Q1MSP1_BOVIN;tr|A0A3Q1MRQ2|A0A3Q1MRQ2_BOVIN	tr|A0A3Q1MRQ2|A0A3Q1MRQ2_BOVIN	284	292	no	no	2	0.00021887	149.72	By matching	By matching	By MS/MS	1	0	1
GFEPTLEALFGK	FEIGLEGKGFEPTLEA	TLEALFGKEGFFPDSV	K	G	F	G	K	E	1	0	0	0	0	0	2	2	0	0	2	1	0	2	1	0	1	0	0	0	0	12	0	1307.68	tr|E1BNR0|E1BNR0_BOVIN;tr|A0A3Q1MFR4|A0A3Q1MFR4_BOVIN;CON__ENSEMBL:ENSBTAP00000032840	tr|E1BNR0|E1BNR0_BOVIN	693	704	yes	no	2;3	1.607e-07	144.57	By MS/MS	By MS/MS	By matching	1	0	3
GFFPEIR	KITYECKKGFFPEIRG	KGFFPEIRGTDATCTR	K	G	F	I	R	G	0	1	0	0	0	0	1	1	0	1	0	0	0	2	1	0	0	0	0	0	0	7	0	864.449	tr|A0A3Q1LS74|A0A3Q1LS74_BOVIN;tr|A0A3Q1MP45|A0A3Q1MP45_BOVIN;sp|Q28085|CFAH_BOVIN;CON__Q28085	sp|Q28085|CFAH_BOVIN	297	303	no	no	2	0.045082	94.262	By MS/MS	By MS/MS	By matching	3.5	2.5	1
GFGGVQISPPSENAVITDPSRPWWER	CERYLAPKGFGGVQIS	PSRPWWERYQPVSYKL	K	G	F	E	R	Y	1	2	1	1	0	1	2	3	0	2	0	0	0	1	4	3	1	2	0	2	0	26	1	2881.41	tr|F1MJQ3|F1MJQ3_BOVIN;CON__Q3MHH8	tr|F1MJQ3|F1MJQ3_BOVIN	51	76	yes	no	3	7.8881e-85	186.82	By MS/MS	By MS/MS	By MS/MS	4.75	2.17	1
GFLHNEVK	VRVPYQDKGFLHNEVK	GFLHNEVKVSTLWRGL	K	G	F	V	K	V	0	0	1	0	0	0	1	1	1	0	1	1	0	1	0	0	0	0	0	1	0	8	0	942.492	tr|F1MDS0|F1MDS0_BOVIN;tr|A0A3Q1LZ67|A0A3Q1LZ67_BOVIN;tr|G3MYM8|G3MYM8_BOVIN;tr|A0A3Q1M1S2|A0A3Q1M1S2_BOVIN	tr|F1MDS0|F1MDS0_BOVIN	1122	1129	yes	no	3	0.00040977	141.39	By matching	By MS/MS	By MS/MS	5.33	0.471
GFLLLASLR	VDAVRAEKGFLLLASL	FLLLASLRQMKKTRGT	K	G	F	L	R	Q	1	1	0	0	0	0	0	1	0	0	4	0	0	1	0	1	0	0	0	0	0	9	0	988.607	tr|F1N3A1|F1N3A1_BOVIN;CON__Q28194;tr|A0A3Q1MQV3|A0A3Q1MQV3_BOVIN;sp|Q28178|TSP1_BOVIN	tr|F1N3A1|F1N3A1_BOVIN	87	95	yes	no	2	0.010059	105.52	By matching	By MS/MS	By MS/MS	6	0
GFNCESKPEPEETCFDK	CTCYGGSRGFNCESKP	PEETCFDKYTGNTYRV	R	G	F	D	K	Y	0	0	1	1	2	0	4	1	0	0	0	2	0	2	2	1	1	0	0	0	0	17	1	2072.85	sp|P07589|FINC_BOVIN;tr|G5E5A8|G5E5A8_BOVIN;tr|G5E5B0|G5E5B0_BOVIN;tr|G5E5A9|G5E5A9_BOVIN;tr|A0A3Q1NHX9|A0A3Q1NHX9_BOVIN;tr|A0A3Q1M4K6|A0A3Q1M4K6_BOVIN	sp|P07589|FINC_BOVIN	85	101	yes	no	3	4.7664e-49	188.1	By MS/MS	By MS/MS	By MS/MS	3	0			3
GFNCESKPEPEETCFDKYTGNTYR	CTCYGGSRGFNCESKP	KYTGNTYRVGDTYERP	R	G	F	Y	R	V	0	1	2	1	2	0	4	2	0	0	0	2	0	2	2	1	3	0	2	0	0	24	2	2928.23	sp|P07589|FINC_BOVIN;tr|G5E5A8|G5E5A8_BOVIN;tr|G5E5B0|G5E5B0_BOVIN;tr|G5E5A9|G5E5A9_BOVIN;tr|A0A3Q1NHX9|A0A3Q1NHX9_BOVIN;tr|A0A3Q1M4K6|A0A3Q1M4K6_BOVIN	sp|P07589|FINC_BOVIN	85	108	yes	no	4	2.0445e-111	230.8	By MS/MS	By MS/MS	By MS/MS	4.8	0.748
GFPIKEDFLEQSEQLFGAK	AARMYLQKGFPIKEDF	SEQLFGAKPMSLTGMK	K	G	F	A	K	P	1	0	0	1	0	2	3	2	0	1	2	2	0	3	1	1	0	0	0	0	0	19	1	2182.09	sp|P28800|A2AP_BOVIN;CON__P28800	sp|P28800|A2AP_BOVIN	172	190	yes	no	3;4	5.8744e-89	230.99	By MS/MS	By MS/MS	By MS/MS	1.44	0.497	5	4
GFQLGALDTHR	ANVACIDRGFQLGALD	LGALDTHRRDPDPNSA	R	G	F	H	R	R	1	1	0	1	0	1	0	2	1	0	2	0	0	1	0	0	1	0	0	0	0	11	0	1213.62	tr|A0A3Q1MIF4|A0A3Q1MIF4_BOVIN;tr|A0A3Q1MF14|A0A3Q1MF14_BOVIN;CON__Q32PI4;tr|A0A3Q1LGM4|A0A3Q1LGM4_BOVIN;tr|A0A3Q1N461|A0A3Q1N461_BOVIN;tr|F1N4M7|F1N4M7_BOVIN;tr|A0A3Q1M2A8|A0A3Q1M2A8_BOVIN	tr|A0A3Q1MIF4|A0A3Q1MIF4_BOVIN	181	191	yes	no	2;3	1.9078e-58	222.34	By MS/MS	By MS/MS	By MS/MS	5.83	0.373
GFQLGALDTHRR	ANVACIDRGFQLGALD	GALDTHRRDPDPNSAE	R	G	F	R	R	D	1	2	0	1	0	1	0	2	1	0	2	0	0	1	0	0	1	0	0	0	0	12	1	1369.72	tr|A0A3Q1MIF4|A0A3Q1MIF4_BOVIN;tr|A0A3Q1MF14|A0A3Q1MF14_BOVIN;CON__Q32PI4;tr|A0A3Q1LGM4|A0A3Q1LGM4_BOVIN;tr|A0A3Q1N461|A0A3Q1N461_BOVIN;tr|F1N4M7|F1N4M7_BOVIN;tr|A0A3Q1M2A8|A0A3Q1M2A8_BOVIN	tr|A0A3Q1MIF4|A0A3Q1MIF4_BOVIN	181	192	yes	no	2;3;4	1.0408e-06	134.13	By MS/MS	By MS/MS	By MS/MS	1	0	6
GFQLGALDTHRRDPDPNSAECLHVR	ANVACIDRGFQLGALD	SAECLHVRCRGLETSL	R	G	F	V	R	C	2	3	1	3	1	1	1	2	2	0	3	0	0	1	2	1	1	0	0	1	0	25	2	2860.38	tr|A0A3Q1MIF4|A0A3Q1MIF4_BOVIN;tr|A0A3Q1MF14|A0A3Q1MF14_BOVIN;CON__Q32PI4;tr|A0A3Q1LGM4|A0A3Q1LGM4_BOVIN;tr|A0A3Q1N461|A0A3Q1N461_BOVIN;tr|F1N4M7|F1N4M7_BOVIN;tr|A0A3Q1M2A8|A0A3Q1M2A8_BOVIN	tr|A0A3Q1MIF4|A0A3Q1MIF4_BOVIN	181	205	yes	no	5	6.2319e-40	148.72	By matching	By matching	By MS/MS	4.5	0.5
GFSLLPGLK	VHFQGKMKGFSLLPGL	FSLLPGLKEFWVDNTT	K	G	F	L	K	E	0	0	0	0	0	0	0	2	0	0	3	1	0	1	1	1	0	0	0	0	0	9	0	930.554	tr|A0A3Q1LGY9|A0A3Q1LGY9_BOVIN;tr|Q3SZH5|Q3SZH5_BOVIN;CON__Q3SZH5	tr|A0A3Q1LGY9|A0A3Q1LGY9_BOVIN	281	289	yes	no	2;3	0.0025283	123.86	By MS/MS	By MS/MS	By MS/MS	3	0			6
GGASEYVTALAYK	KDLVVLVRGGASEYVT	YVTALAYKELPTADLM	R	G	G	Y	K	E	3	0	0	0	0	0	1	2	0	0	1	1	0	0	0	1	1	0	2	1	0	13	0	1328.66	tr|F1N102|F1N102_BOVIN	tr|F1N102|F1N102_BOVIN	429	441	yes	yes	2;3	2.4392e-69	222.79	By MS/MS	By MS/MS	By MS/MS	6	0
GGEGTSYFLDFSVR	VKRAMRARGGEGTSYF	YFLDFSVRNCSSHHFP	R	G	G	V	R	N	0	1	0	1	0	0	1	3	0	0	1	0	0	2	0	2	1	0	1	1	0	14	0	1533.71	tr|F1MKS5|F1MKS5_BOVIN;sp|P33433|HRG_BOVIN	tr|F1MKS5|F1MKS5_BOVIN	191	204	no	no	2;3	2.9318e-119	258.62	By MS/MS	By MS/MS	By MS/MS	4.8	0.6
GGKTVGTVR	VCEVQHPKGGKTVGTV	GKTVGTVRVIATKAEV	K	G	G	V	R	V	0	1	0	0	0	0	0	3	0	0	0	1	0	0	0	0	2	0	0	2	0	9	1	873.503	tr|G5E5T5|G5E5T5_BOVIN;tr|A0A3Q1LPI6|A0A3Q1LPI6_BOVIN;CON__Q1RMK2;tr|G5E513|G5E513_BOVIN;tr|A0A3Q1M032|A0A3Q1M032_BOVIN;tr|A0A3Q1M3U5|A0A3Q1M3U5_BOVIN	CON__Q1RMK2	238	246	no	no	2;3	0.013051	82.029	By MS/MS	By MS/MS	By matching	1	0	4
GGNQASLENGNAGR	AGEDDMGRGGNQASLE	LENGNAGRRLACCVVG	R	G	G	G	R	R	2	1	3	0	0	1	1	4	0	0	1	0	0	0	0	1	0	0	0	0	0	14	0	1343.62	tr|F6R4N7|F6R4N7_BOVIN	tr|F6R4N7|F6R4N7_BOVIN	202	215	yes	yes	2	5.9205e-20	167.56	By MS/MS	By MS/MS	By matching	2	0		2
GGPPFPQEAIPLQEELPASQLPVEK	PQLPVEKKGGPPFPQE	ASQLPVEKKGGPPLPQ	K	G	G	E	K	K	2	0	0	0	0	3	4	2	0	1	3	1	0	1	6	1	0	0	0	1	0	25	0	2670.39	tr|A0A3Q1M5Q6|A0A3Q1M5Q6_BOVIN	tr|A0A3Q1M5Q6|A0A3Q1M5Q6_BOVIN	105	129	yes	yes	3;4	0.03094	42.791	By MS/MS	By matching	By matching	4	0
GGPYLHPVGLELLVDHK	GIYYNITKGGPYLHPV	LELLVDHKALDPADWT	K	G	G	H	K	A	0	0	0	1	0	0	1	3	2	0	4	1	0	0	2	0	0	0	1	2	0	17	0	1843	sp|Q29437|AOCX_BOVIN;tr|E1BJN3|E1BJN3_BOVIN	sp|Q29437|AOCX_BOVIN	235	251	yes	no	2;3;4	3.0962e-96	242.19	By MS/MS	By MS/MS	By MS/MS	3.95	2.19	3	6
GGSAIESK	SSSTTVNRGGSAIESK	GGSAIESKHFKMEDEA	R	G	G	S	K	H	1	0	0	0	0	0	1	2	0	1	0	1	0	0	0	2	0	0	0	0	0	8	0	747.376	sp|P02672|FIBA_BOVIN;CON__P02672;tr|A0A3Q1LVV7|A0A3Q1LVV7_BOVIN;tr|F6QND5|F6QND5_BOVIN	sp|P02672|FIBA_BOVIN	561	568	yes	no	2	0.044594	91.867	By matching	By matching	By MS/MS	3	0			1
GGSASTWLTAFALR	DYSYSMWKGGSASTWL	WLTAFALRVLGQISKY	K	G	G	L	R	V	3	1	0	0	0	0	0	2	0	0	2	0	0	1	0	2	2	1	0	0	0	14	0	1436.74	tr|F1MY85|F1MY85_BOVIN;CON__Q1A7A4	tr|F1MY85|F1MY85_BOVIN	1071	1084	yes	no	2;3	1.4842e-84	237.07	By MS/MS	By MS/MS	By MS/MS	3	0			6
GGSGGGGGGSSGGRGSGGGSSGGSIGGR	GSSSGGYRGGSGGGGG	SGGSIGGRGSSSGGVK	R	G	G	G	R	G	0	2	0	0	0	0	0	18	0	1	0	0	0	0	0	7	0	0	0	0	0	28	1	2078.91	CON__P04264	CON__P04264	589	616	yes	yes	3	8.3613e-34	130.57	By MS/MS	By matching	By MS/MS	5.4	0.49
GGSGGGGSISGGGYGSGGGSGGR	GGRQSGSRGGSGGGGS	SGGGSGGRYGSGGGSK	R	G	G	G	R	Y	0	1	0	0	0	0	0	15	0	1	0	0	0	0	0	5	0	0	1	0	0	23	0	1740.74	CON__P35908	CON__P35908	556	578	yes	yes	3	0.0083023	59.212	By matching	By MS/MS	By matching	4	0
GGSGGSYGGGGSGGGYGGGSGSR	GSYGRGSRGGSGGSYG	YGGGSGSRGGSGGSYG	R	G	G	S	R	G	0	1	0	0	0	0	0	15	0	0	0	0	0	0	0	5	0	0	2	0	0	23	0	1790.72	CON__P35527	CON__P35527	491	513	yes	yes	2;3	4.6105e-73	197.4	By MS/MS	By MS/MS	By MS/MS	4	1.31			4
GGSGGSYGR	GKIGLGGRGGSGGSYG	GSGGSYGRGSRGGSGG	R	G	G	G	R	G	0	1	0	0	0	0	0	5	0	0	0	0	0	0	0	2	0	0	1	0	0	9	0	796.346	CON__P35527	CON__P35527	479	487	yes	yes	2	0.002272	118.67	By matching	By matching	By MS/MS	3	0			1
GGSSGWGGSLTQDSSLVTYR	EDFISRVRGGSSGWGG	DSSLVTYRSWGRSLKY	R	G	G	Y	R	S	0	1	0	1	0	1	0	5	0	0	2	0	0	0	0	5	2	1	1	1	0	20	0	2013.94	tr|A0A3Q1LSP4|A0A3Q1LSP4_BOVIN;tr|F1MX87|F1MX87_BOVIN	tr|A0A3Q1LSP4|A0A3Q1LSP4_BOVIN	423	442	yes	no	2;3	2.7427e-13	116.73	By MS/MS	By MS/MS	By matching	5	0
GGSVQQYTYK	ESVYFFKRGGSVQQYT	SVQQYTYKQEPTQKCT	R	G	G	Y	K	Q	0	0	0	0	0	2	0	2	0	0	0	1	0	0	0	1	1	0	2	1	0	10	0	1129.54	tr|F1MDS0|F1MDS0_BOVIN;tr|A0A3Q1LZ67|A0A3Q1LZ67_BOVIN;tr|G3MYM8|G3MYM8_BOVIN;tr|A0A3Q1M1S2|A0A3Q1M1S2_BOVIN	tr|F1MDS0|F1MDS0_BOVIN	1056	1065	yes	no	2;3	2.7201e-09	108.98	By MS/MS	By MS/MS	By MS/MS	5.43	0.495
GGSVQQYTYKQEPTQK	ESVYFFKRGGSVQQYT	YKQEPTQKCTGRRPAI	R	G	G	Q	K	C	0	0	0	0	0	4	1	2	0	0	0	2	0	0	1	1	2	0	2	1	0	16	1	1840.9	tr|F1MDS0|F1MDS0_BOVIN;tr|A0A3Q1LZ67|A0A3Q1LZ67_BOVIN;tr|G3MYM8|G3MYM8_BOVIN;tr|A0A3Q1M1S2|A0A3Q1M1S2_BOVIN	tr|F1MDS0|F1MDS0_BOVIN	1056	1071	yes	no	3	1.2959e-33	177.67	By MS/MS	By matching	By MS/MS	6	0
GGSVTVSCPYNPK	PSVVKGVRGGSVTVSC	VSCPYNPKDANSAKYW	R	G	G	P	K	D	0	0	1	0	1	0	0	2	0	0	0	1	0	0	2	2	1	0	1	2	0	13	0	1364.64	sp|P81265|PIGR_BOVIN;tr|F1MR22|F1MR22_BOVIN;tr|G5E6M1|G5E6M1_BOVIN	sp|P81265|PIGR_BOVIN	363	375	yes	no	2	4.0247e-20	172.76	By matching	By MS/MS	By MS/MS	5.67	0.471
GGTLGTPQTGSENDALYEYLR	ASEDCISRGGTLGTPQ	DALYEYLRQSVGSEAE	R	G	G	L	R	Q	1	1	1	1	0	1	2	4	0	0	3	0	0	0	1	1	3	0	2	0	0	21	0	2241.05	sp|Q2KIS7|TETN_BOVIN;CON__Q2KIS7;tr|A0A3Q1LZS5|A0A3Q1LZS5_BOVIN;tr|A0A452DIU4|A0A452DIU4_BOVIN	sp|Q2KIS7|TETN_BOVIN	102	122	yes	no	2;3	4.2001e-52	185.09	By MS/MS	By MS/MS	By matching	3	0			4
GGVASGFK	KSGLKYKKGGVASGFK	GGVASGFKHVVPNEVV	K	G	G	F	K	H	1	0	0	0	0	0	0	3	0	0	0	1	0	1	0	1	0	0	0	1	0	8	0	721.376	CON__Q3SX14;tr|F1N1I6|F1N1I6_BOVIN;tr|F1MJH1|F1MJH1_BOVIN;sp|Q3SX14|GELS_BOVIN;tr|A0A3Q1MIW2|A0A3Q1MIW2_BOVIN;tr|A0A3Q1MIS1|A0A3Q1MIS1_BOVIN	CON__Q3SX14	169	176	yes	no	2	0.026812	99.442	By MS/MS	By matching	By matching	6	0
GGVNDNFQGVLQNVR	IARLRIAKGGVNDNFQ	QGVLQNVRFVFGTTPE	K	G	G	V	R	F	0	1	3	1	0	2	0	3	0	0	1	0	0	1	0	0	0	0	0	3	0	15	0	1615.81	tr|F1N3A1|F1N3A1_BOVIN;CON__Q28194;tr|A0A3Q1MQV3|A0A3Q1MQV3_BOVIN;sp|Q28178|TSP1_BOVIN	tr|F1N3A1|F1N3A1_BOVIN	202	216	yes	no	2;3	4.7914e-148	267.47	By MS/MS	By MS/MS	By MS/MS	5	0
GHCQPGQK	KDVLTGLRGHCQPGQK	GHCQPGQKQLGSECVC	R	G	H	Q	K	Q	0	0	0	0	1	2	0	2	1	0	0	1	0	0	1	0	0	0	0	0	0	8	0	910.408	tr|F1MM86|F1MM86_BOVIN;sp|Q29RU4|CO6_BOVIN;tr|A0A3Q1LM32|A0A3Q1LM32_BOVIN	tr|F1MM86|F1MM86_BOVIN	771	778	yes	no	3	0.00031741	143.85	By MS/MS	By matching	By MS/MS	4.25	0.433
GHHEAEVK	LGGILKKKGHHEAEVK	GHHEAEVKHLAESHAN	K	G	H	V	K	H	1	0	0	0	0	0	2	1	2	0	0	1	0	0	0	0	0	0	0	1	0	8	0	905.436	sp|P02192|MYG_BOVIN	sp|P02192|MYG_BOVIN	81	88	yes	yes	3	0.0022054	111.95	By matching	By MS/MS	By matching	2	0		1
GHLFLQTDQPVYNPGQQVR	NLLFSSRRGHLFLQTD	YNPGQQVRYRVFALDQ	R	G	H	V	R	Y	0	1	1	1	0	4	0	2	1	0	2	0	0	1	2	0	1	0	1	2	0	19	0	2196.11	CON__ENSEMBL:ENSBTAP00000007350;tr|F1MVK1|F1MVK1_BOVIN	CON__ENSEMBL:ENSBTAP00000007350	139	157	yes	no	3	4.5694e-42	178.85	By MS/MS	By MS/MS	By MS/MS	3.5	2.5	3
GHLFLQTDQPVYNPGQR	NLLFSSRRGHLFLQTD	PVYNPGQRVRYRVFAL	R	G	H	Q	R	V	0	1	1	1	0	3	0	2	1	0	2	0	0	1	2	0	1	0	1	1	0	17	0	1968.98	tr|E1BH06|E1BH06_BOVIN;CON__P01030	tr|E1BH06|E1BH06_BOVIN	138	154	yes	no	3	4.0887e-44	193.06	By MS/MS	By MS/MS	By MS/MS	6	0
GHMLENHVER	MKKLLRERGHMLENHV	MLENHVERLWAYLTIQ	R	G	H	E	R	L	0	1	1	0	0	0	2	1	2	0	1	0	1	0	0	0	0	0	0	1	0	10	0	1220.57	tr|F1MMP5|F1MMP5_BOVIN;sp|Q0VCM5|ITIH1_BOVIN;CON__Q0VCM5;tr|A0A3Q1LVM5|A0A3Q1LVM5_BOVIN;tr|A0A3Q1LW96|A0A3Q1LW96_BOVIN	tr|F1MMP5|F1MMP5_BOVIN	550	559	no	no	2;3;4	7.9804e-34	201.56	By MS/MS	By MS/MS	By MS/MS	2.56	0.571		12	12
GHVLFRPTVSQQQTCPTCSTTLLNGDFK	KKSFSGKKGHVLFRPT	TLLNGDFKVTYDVNRD	K	G	H	F	K	V	0	1	1	1	2	3	0	2	1	0	3	1	0	2	2	2	5	0	0	2	0	28	1	3191.55	tr|F1MMP5|F1MMP5_BOVIN;sp|Q0VCM5|ITIH1_BOVIN;CON__Q0VCM5;tr|A0A3Q1LVM5|A0A3Q1LVM5_BOVIN;tr|A0A3Q1LW96|A0A3Q1LW96_BOVIN	tr|F1MMP5|F1MMP5_BOVIN	225	252	no	no	4	0.0032882	62.582	By matching	By MS/MS	By MS/MS	2	0		3
GIEILNK	NLNGGLLRGIEILNKA	RGIEILNKAQQSLPEL	R	G	I	N	K	A	0	0	1	0	0	0	1	1	0	2	1	1	0	0	0	0	0	0	0	0	0	7	0	785.465	tr|F1MMP5|F1MMP5_BOVIN;sp|Q0VCM5|ITIH1_BOVIN;CON__Q0VCM5;tr|A0A3Q1LVM5|A0A3Q1LVM5_BOVIN;tr|A0A3Q1LW96|A0A3Q1LW96_BOVIN	tr|F1MMP5|F1MMP5_BOVIN	372	378	no	no	2;3	0.0070651	124.83	By MS/MS	By MS/MS	By MS/MS	3.89	2.38	3	1
GIHELNLPR	WRESLYPRGIHELNLP	IHELNLPRFSIATDYK	R	G	I	P	R	F	0	1	1	0	0	0	1	1	1	1	2	0	0	0	1	0	0	0	0	0	0	9	0	1047.58	sp|A6QPQ2|SPA38_BOVIN;tr|A0A0A0MP89|A0A0A0MP89_BOVIN	sp|A6QPQ2|SPA38_BOVIN	304	312	yes	no	2;3	2.0603e-06	152.34	By MS/MS	By MS/MS	By MS/MS	5	0
GIHIPNCDKK	FLNMLSPRGIHIPNCD	HIPNCDKKGFYKKKQC	R	G	I	K	K	G	0	0	1	1	1	0	0	1	1	2	0	2	0	0	1	0	0	0	0	0	0	10	1	1180.6	sp|P20959|IBP3_BOVIN	sp|P20959|IBP3_BOVIN	234	243	yes	yes	4	0.0094922	76.943	By MS/MS	By matching	By matching	1	0	1
GILAADESVGTMGNR	RRIVANGKGILAADES	SVGTMGNRLQRIKVEN	K	G	I	N	R	L	2	1	1	1	0	0	1	3	0	1	1	0	1	0	0	1	1	0	0	1	0	15	0	1489.72	tr|A5PK73|A5PK73_BOVIN;sp|Q3T0S5|ALDOB_BOVIN;tr|G3MXL6|G3MXL6_BOVIN	tr|A5PK73|A5PK73_BOVIN	29	43	yes	no	3	4.0511e-13	130.61	By matching	By MS/MS	By matching	3	0			3
GIPEFYDYDVALVR	DLNAKKAKGIPEFYDY	DYDVALVRLKEKLKYE	K	G	I	V	R	L	1	1	0	2	0	0	1	1	0	1	1	0	0	1	1	0	0	0	2	2	0	14	0	1655.82	CON__Q3KUS7;sp|P81187|CFAB_BOVIN;tr|A0A3Q1LRP5|A0A3Q1LRP5_BOVIN	CON__Q3KUS7	567	580	yes	no	2;3	1.3563e-84	237.65	By MS/MS	By MS/MS	By MS/MS	4.13	1.8	5
GIPFTGK	TVDSNLRRGIPFTGKV	RGIPFTGKVLLVDGKG	R	G	I	G	K	V	0	0	0	0	0	0	0	2	0	1	0	1	0	1	1	0	1	0	0	0	0	7	0	718.401	sp|Q7SIH1|A2MG_BOVIN;CON__ENSEMBL:ENSBTAP00000024146	sp|Q7SIH1|A2MG_BOVIN	362	368	yes	no	2;3	0.0025935	134.06	By MS/MS	By MS/MS	By MS/MS	1.55	0.498	5	6
GIPGLPGPPGTPGPSVK	IRGPPGIRGIPGLPGP	GTPGPSVKCPCHRQSA	R	G	I	V	K	C	0	0	0	0	0	0	0	5	0	1	1	1	0	0	6	1	1	0	0	1	0	17	0	1526.85	sp|Q2KIT0|HP20_BOVIN;CON__Q2KIT0	sp|Q2KIT0|HP20_BOVIN	46	62	yes	no	3	4.836e-13	120.54	By matching	By MS/MS	By matching	1	0	2
GIRDNER	LKATQVSKGIRDNERS	KGIRDNERSGRARVHV	K	G	I	E	R	S	0	2	1	1	0	0	1	1	0	1	0	0	0	0	0	0	0	0	0	0	0	7	1	858.431	CON__Q3SX14;tr|F1N1I6|F1N1I6_BOVIN;tr|F1MJH1|F1MJH1_BOVIN;sp|Q3SX14|GELS_BOVIN;tr|A0A3Q1MIW2|A0A3Q1MIW2_BOVIN;tr|A0A3Q1MIS1|A0A3Q1MIS1_BOVIN	CON__Q3SX14	245	251	yes	no	3	0.0067441	99.375	By matching	By matching	By MS/MS	2	0		1
GISMLNK	NINDALLRGISMLNKA	RGISMLNKAREEHTVP	R	G	I	N	K	A	0	0	1	0	0	0	0	1	0	1	1	1	1	0	0	1	0	0	0	0	0	7	0	761.411	tr|A0A3Q1LQ21|A0A3Q1LQ21_BOVIN;sp|P56652|ITIH3_BOVIN;CON__Q0V8M9	tr|A0A3Q1LQ21|A0A3Q1LQ21_BOVIN	369	375	yes	no	2	3.1609e-05	111.82	By MS/MS	By MS/MS	By MS/MS	1.6	0.49	2	3
GIVSWGSGCGNR	PERQLILRGIVSWGSG	WGSGCGNRLKPGVYTD	R	G	I	N	R	L	0	1	1	0	1	0	0	4	0	1	0	0	0	0	0	2	0	1	0	1	0	12	0	1248.57	tr|F1MTT3|F1MTT3_BOVIN;sp|P98140|FA12_BOVIN	tr|F1MTT3|F1MTT3_BOVIN	570	581	yes	no	2	5.7119e-22	182.41	By matching	By matching	By MS/MS	1.5	0.5	1	1
GIWGSVCDDGWAK	GRLEVLHKGIWGSVCD	VCDDGWAKKEEQVVCQ	K	G	I	A	K	K	1	0	0	2	1	0	0	3	0	1	0	1	0	0	0	1	0	2	0	1	0	13	0	1449.63	tr|A6QNW7|A6QNW7_BOVIN;CON__ENSEMBL:ENSBTAP00000031360	tr|A6QNW7|A6QNW7_BOVIN	362	374	yes	no	2;3	7.6475e-46	208.08	By MS/MS	By MS/MS	By MS/MS	5.33	0.471
GIWGSVCDDGWAKK	GRLEVLHKGIWGSVCD	CDDGWAKKEEQVVCQQ	K	G	I	K	K	E	1	0	0	2	1	0	0	3	0	1	0	2	0	0	0	1	0	2	0	1	0	14	1	1577.73	tr|A6QNW7|A6QNW7_BOVIN;CON__ENSEMBL:ENSBTAP00000031360	tr|A6QNW7|A6QNW7_BOVIN	362	375	yes	no	3	2.6757e-07	115.68	By matching	By MS/MS	By matching	1	0	1
GKDSQPWEQALGR	PLTTQQPRGKDSQPWE	PWEQALGRFWDYLRWV	R	G	K	G	R	F	1	1	0	1	0	2	1	2	0	0	1	1	0	0	1	1	0	1	0	0	0	13	1	1470.72	tr|A0A3Q1LPF0|A0A3Q1LPF0_BOVIN;sp|Q03247|APOE_BOVIN;CON__Q03247;tr|A0A140T881|A0A140T881_BOVIN;tr|A0A3Q1MGI2|A0A3Q1MGI2_BOVIN	tr|A0A3Q1LPF0|A0A3Q1LPF0_BOVIN	37	49	yes	no	3	0.010537	73.833	By MS/MS	By matching	By matching	5	0
GKFPDATETDLQELVAK	KKLAERLRGKFPDATE	DLQELVAKRSDFASKC	R	G	K	A	K	R	2	0	0	2	0	1	2	1	0	0	2	2	0	1	1	0	2	0	0	1	0	17	1	1860.95	tr|F1N5M2|F1N5M2_BOVIN;CON__ENSEMBL:ENSBTAP00000018229;tr|A0A3Q1MKX8|A0A3Q1MKX8_BOVIN;tr|A0A3Q1LQ02|A0A3Q1LQ02_BOVIN;sp|Q3MHN5|VTDB_BOVIN;CON__Q3MHN5	tr|F1N5M2|F1N5M2_BOVIN	427	443	no	no	2;3;4;5	8.8245e-67	216.29	By MS/MS	By MS/MS	By MS/MS	5	0.378
GKFTDFWESATSPTQSPP	KDYWSSFKGKFTDFWE	TSPTQSPP________	K	G	K	P	P	-	1	0	0	1	0	1	1	1	0	0	0	1	0	2	3	3	3	1	0	0	0	18	1	1981.91	sp|P19035|APOC3_BOVIN	sp|P19035|APOC3_BOVIN	79	96	yes	yes	2;3	6.887e-28	153.72	By MS/MS	By MS/MS	By MS/MS	1	0	5
GKGYIFGVHGK	EILIFWSKGKGYIFGV	YIFGVHGKQVLFQSPE	K	G	K	G	K	Q	0	0	0	0	0	0	0	4	1	1	0	2	0	1	0	0	0	0	1	1	0	11	1	1161.63	tr|C4T8B4|C4T8B4_BOVIN	tr|C4T8B4|C4T8B4_BOVIN	89	99	yes	yes	3;4	0.00057527	108.7	By MS/MS	By MS/MS	By matching	3	0			3
GKVHLGR	EKMFLHVKGKVHLGRF	KGKVHLGRFVMRSRDV	K	G	K	G	R	F	0	1	0	0	0	0	0	2	1	0	1	1	0	0	0	0	0	0	0	1	0	7	1	765.461	sp|Q3MHN2|CO9_BOVIN;CON__Q3MHN2;tr|A0A3Q1MU98|A0A3Q1MU98_BOVIN	sp|Q3MHN2|CO9_BOVIN	304	310	yes	no	3	0.0056575	104.45	By MS/MS	By MS/MS	By matching	2	0		2
GLCHLHLEHNR	PQALLGLRGLCHLHLE	HLHLEHNRLHALAAHT	R	G	L	N	R	L	0	1	1	0	1	0	1	1	3	0	3	0	0	0	0	0	0	0	0	0	0	11	0	1384.68	tr|Q09TE3|Q09TE3_BOVIN	tr|Q09TE3|Q09TE3_BOVIN	128	138	yes	yes	3;4	4.6747e-09	157.14	By MS/MS	By MS/MS	By matching	5	0
GLEADAPTR	AALQVDEKGLEADAPT	LEADAPTRVSLSAAPG	K	G	L	T	R	V	2	1	0	1	0	0	1	1	0	0	1	0	0	0	1	0	1	0	0	0	0	9	0	928.461	sp|E1BF81|CBG_BOVIN;CON__ENSEMBL:ENSBTAP00000023402	sp|E1BF81|CBG_BOVIN	356	364	yes	no	2	2.9052e-15	183.67	By MS/MS	By MS/MS	By MS/MS	1.6	0.49	2	3
GLETSLAECTFTK	ECLHVRCRGLETSLAE	LAECTFTKGVHNSEGL	R	G	L	T	K	G	1	0	0	0	1	0	2	1	0	0	2	1	0	1	0	1	3	0	0	0	0	13	0	1455.69	tr|A0A3Q1MIF4|A0A3Q1MIF4_BOVIN;tr|A0A3Q1MF14|A0A3Q1MF14_BOVIN;CON__Q32PI4;tr|A0A3Q1LGM4|A0A3Q1LGM4_BOVIN;tr|A0A3Q1N461|A0A3Q1N461_BOVIN;tr|F1N4M7|F1N4M7_BOVIN;tr|A0A3Q1M2A8|A0A3Q1M2A8_BOVIN	tr|A0A3Q1MIF4|A0A3Q1MIF4_BOVIN	208	220	yes	no	2;3	3.3152e-70	231.06	By MS/MS	By matching	By MS/MS	4.67	0.471
GLFVIDGK	EDEGIAYRGLFVIDGK	GLFVIDGKGVLRQVTI	R	G	L	G	K	G	0	0	0	1	0	0	0	2	0	1	1	1	0	1	0	0	0	0	0	1	0	8	0	847.48	sp|Q9BGI3|PRDX2_BOVIN	sp|Q9BGI3|PRDX2_BOVIN	129	136	yes	yes	2	0.062778	87.476	By matching	By matching	By MS/MS	1	0	1
GLIDEVDQDFTSR	CPSGCRMKGLIDEVDQ	VDQDFTSRINKLRDSL	K	G	L	S	R	I	0	1	0	3	0	1	1	1	0	1	1	0	0	1	0	1	1	0	0	1	0	13	0	1493.7	sp|P02672|FIBA_BOVIN;CON__P02672;tr|A0A3Q1LVV7|A0A3Q1LVV7_BOVIN;tr|F6QND5|F6QND5_BOVIN	sp|P02672|FIBA_BOVIN	75	87	yes	no	2	1.1129e-15	162.94	By MS/MS	By matching	By MS/MS	2	0		3
GLMGEVAR	PSLSPELRGLMGEVAR	GLMGEVARHSVQDGKE	R	G	L	A	R	H	1	1	0	0	0	0	1	2	0	0	1	0	1	0	0	0	0	0	0	1	0	8	0	831.427	tr|E1BH94|E1BH94_BOVIN;CON__ENSEMBL:ENSBTAP00000016285	tr|E1BH94|E1BH94_BOVIN	102	109	yes	no	2	0.074823	84.568	By matching	By MS/MS	By matching	4	0
GLPAPIVR	FKCKVNNKGLPAPIVR	GLPAPIVRTISRTKGQ	K	G	L	V	R	T	1	1	0	0	0	0	0	1	0	1	1	0	0	0	2	0	0	0	0	1	0	8	0	821.512	tr|A0A3Q1LPG0|A0A3Q1LPG0_BOVIN	tr|A0A3Q1LPG0|A0A3Q1LPG0_BOVIN	198	205	yes	yes	2	0.0029054	135.87	By MS/MS	By MS/MS	By MS/MS	2.83	2.27	3	1
GLPFFGQVLLVNEK	KVHSHYRRGLPFFGQV	QVLLVNEKDQPIPNET	R	G	L	E	K	D	0	0	1	0	0	1	1	2	0	0	3	1	0	2	1	0	0	0	0	2	0	14	0	1559.87	tr|A0A3Q1MNN6|A0A3Q1MNN6_BOVIN;tr|A0A3Q1M2P2|A0A3Q1M2P2_BOVIN;tr|F1MJK3|F1MJK3_BOVIN;CON__ENSEMBL:ENSBTAP00000037665;tr|A0A3Q1M8I5|A0A3Q1M8I5_BOVIN;tr|A0A3Q1NGH3|A0A3Q1NGH3_BOVIN;tr|F1MI18|F1MI18_BOVIN;tr|A0A3Q1MCP0|A0A3Q1MCP0_BOVIN	tr|F1MJK3|F1MJK3_BOVIN	355	368	no	no	2;3	1.7214e-35	194.59	By MS/MS	By MS/MS	By matching	2.5	0.5		4	4
GLPNVVTSAISLPNIR	VKVSTLWRGLPNVVTS	AISLPNIRKPDGYDYY	R	G	L	I	R	K	1	1	2	0	0	0	0	1	0	2	2	0	0	0	2	2	1	0	0	2	0	16	0	1649.95	tr|F1MDS0|F1MDS0_BOVIN;tr|A0A3Q1LZ67|A0A3Q1LZ67_BOVIN;tr|G3MYM8|G3MYM8_BOVIN;tr|A0A3Q1M1S2|A0A3Q1M1S2_BOVIN	tr|F1MDS0|F1MDS0_BOVIN	1136	1151	yes	no	3	9.6688e-08	108.63	By matching	By matching	By MS/MS	2	0		1
GLPRGDKPFDPDLK	KDSFQDHKGLPRGDKP	KPFDPDLKLGPPSEED	K	G	L	L	K	L	0	1	0	3	0	0	0	2	0	0	2	2	0	1	3	0	0	0	0	0	0	14	2	1553.82	sp|P28800|A2AP_BOVIN;CON__P28800	sp|P28800|A2AP_BOVIN	463	476	yes	no	4	6.3248e-05	99.927	By MS/MS	By MS/MS	By MS/MS	6	0
GLQDSADQVYQGAMR	DATLKLRRGLQDSADQ	QVYQGAMRQIDEVDME	R	G	L	M	R	Q	2	1	0	2	0	3	0	2	0	0	1	0	1	0	0	1	0	0	1	1	0	15	0	1637.75	tr|E1BNR0|E1BNR0_BOVIN;tr|A0A3Q1MFR4|A0A3Q1MFR4_BOVIN	tr|E1BNR0|E1BNR0_BOVIN	4100	4114	yes	no	3	4.8343e-22	162.69	By MS/MS	By matching	By matching	3	0			2
GLSAPIVR	FKCKVNNKGLSAPIVR	GLSAPIVRIISRSKGP	K	G	L	V	R	I	1	1	0	0	0	0	0	1	0	1	1	0	0	0	1	1	0	0	0	1	0	8	0	811.492	tr|G3N0V0|G3N0V0_BOVIN;tr|A0A3Q1N3I9|A0A3Q1N3I9_BOVIN	tr|G3N0V0|G3N0V0_BOVIN	204	211	yes	no	2	4.3105e-14	183.9	By MS/MS	By MS/MS	By MS/MS	3.29	1.91	3	3	3
GLSISVTGIRPCAAEAA	EAGVLRCRGLSISVTG	RPCAAEAA________	R	G	L	A	A	-	4	1	0	0	1	0	1	2	0	2	1	0	0	0	1	2	1	0	0	1	0	17	1	1671.86	tr|A0A3Q1MP40|A0A3Q1MP40_BOVIN;tr|A0A3Q1LI40|A0A3Q1LI40_BOVIN;tr|F1N045|F1N045_BOVIN	tr|A0A3Q1MP40|A0A3Q1MP40_BOVIN	800	816	yes	no	2	0.00028487	82.709	By MS/MS	By matching	By MS/MS	1	0	3
GLTLRGSEQR	RVTYYCNRGLTLRGSE	TLRGSEQRTCLEGGSW	R	G	L	Q	R	T	0	2	0	0	0	1	1	2	0	0	2	0	0	0	0	1	1	0	0	0	0	10	1	1115.6	CON__Q3KUS7;sp|P81187|CFAB_BOVIN	CON__Q3KUS7	194	203	yes	no	3	2.1091e-19	185.99	By MS/MS	By matching	By MS/MS	6	0
GLVLIAFSQYLQQCPFDEHVK	DLGEEHFKGLVLIAFS	CPFDEHVKLVNELTEF	K	G	L	V	K	L	1	0	0	1	1	3	1	1	1	1	3	1	0	2	1	1	0	0	1	2	0	21	0	2491.26	tr|A0A140T897|A0A140T897_BOVIN;sp|P02769|ALBU_BOVIN;CON__P02769;tr|A0A3Q1LNN7|A0A3Q1LNN7_BOVIN	tr|A0A140T897|A0A140T897_BOVIN	45	65	yes	no	2;3;4;5	9.767e-220	292.31	By MS/MS	By MS/MS	By MS/MS	3.69	1.57	1	7	21
GLVTINVCR	YTYGKPVRGLVTINVC	LVTINVCRKYLQYSSS	R	G	L	C	R	K	0	1	1	0	1	0	0	1	0	1	1	0	0	0	0	0	1	0	0	2	0	9	0	1030.56	tr|A0A3Q1MNN6|A0A3Q1MNN6_BOVIN;tr|F1MJK3|F1MJK3_BOVIN;CON__ENSEMBL:ENSBTAP00000037665;tr|A0A3Q1M8I5|A0A3Q1M8I5_BOVIN;tr|A0A3Q1NGH3|A0A3Q1NGH3_BOVIN;tr|F1MI18|F1MI18_BOVIN;tr|A0A3Q1MCP0|A0A3Q1MCP0_BOVIN	tr|F1MJK3|F1MJK3_BOVIN	254	262	no	no	2	1.0928e-09	170.5	By MS/MS	By MS/MS	By matching	2.17	0.687	1	3	2
GLVTINVCRK	YTYGKPVRGLVTINVC	VTINVCRKYLQYSSSC	R	G	L	R	K	Y	0	1	1	0	1	0	0	1	0	1	1	1	0	0	0	0	1	0	0	2	0	10	1	1158.65	tr|A0A3Q1MNN6|A0A3Q1MNN6_BOVIN;tr|F1MJK3|F1MJK3_BOVIN;CON__ENSEMBL:ENSBTAP00000037665;tr|A0A3Q1M8I5|A0A3Q1M8I5_BOVIN;tr|A0A3Q1NGH3|A0A3Q1NGH3_BOVIN;tr|F1MI18|F1MI18_BOVIN;tr|A0A3Q1MCP0|A0A3Q1MCP0_BOVIN	tr|F1MJK3|F1MJK3_BOVIN	254	263	no	no	3	2.4302e-80	195.27	By MS/MS	By MS/MS	By MS/MS	3	0			4
GLVVNGPSR	SIELTCPRGLVVNGPS	LVVNGPSRYTCSGDSW	R	G	L	S	R	Y	0	1	1	0	0	0	0	2	0	0	1	0	0	0	1	1	0	0	0	2	0	9	0	897.503	tr|F1MM86|F1MM86_BOVIN;sp|Q29RU4|CO6_BOVIN;tr|A0A3Q1LM32|A0A3Q1LM32_BOVIN	tr|F1MM86|F1MM86_BOVIN	735	743	yes	no	2	0.0011541	139.98	By MS/MS	By MS/MS	By MS/MS	3.5	2.5	3
GLYCYELDEK	NGSLFAFRGLYCYELD	YCYELDEKAVRPGYPK	R	G	L	E	K	A	0	0	0	1	1	0	2	1	0	0	2	1	0	0	0	0	0	0	2	0	0	10	0	1288.56	tr|Q3ZBS7|Q3ZBS7_BOVIN;CON__Q3ZBS7;tr|A0A3Q1LNE9|A0A3Q1LNE9_BOVIN	tr|Q3ZBS7|Q3ZBS7_BOVIN	173	182	yes	no	2;3	6.4355e-25	192.12	By MS/MS	By MS/MS	By MS/MS	2.75	0.433		2	6
GLYTCTAQGIWK	GGTSESERGLYTCTAQ	CTAQGIWKNELVGEKM	R	G	L	W	K	N	1	0	0	0	1	1	0	2	0	1	1	1	0	0	0	0	2	1	1	0	0	12	0	1396.68	tr|A5D9E9|A5D9E9_BOVIN;tr|A0A3Q1MGP1|A0A3Q1MGP1_BOVIN	tr|A5D9E9|A5D9E9_BOVIN	425	436	yes	no	2	3.2948e-15	164.11	By MS/MS	By matching	By matching	2	0		1
GMTDQDGLEPIIDKPLDDYLPLEMVGPR	PLTSMTVRGMTDQDGL	PLEMVGPRKTFMLQAS	R	G	M	P	R	K	0	1	0	5	0	1	2	3	0	2	4	1	2	0	4	0	1	0	1	1	0	28	1	3126.53	tr|F1MMP5|F1MMP5_BOVIN;sp|Q0VCM5|ITIH1_BOVIN;CON__Q0VCM5;tr|A0A3Q1LVM5|A0A3Q1LVM5_BOVIN	tr|F1MMP5|F1MMP5_BOVIN	608	635	no	no	3;4	2.0084e-75	176.85	By MS/MS	By MS/MS	By matching	4.29	0.452
GMTNINDALLR	FVMDIQDRGMTNINDA	NINDALLRGISMLNKA	R	G	M	L	R	G	1	1	2	1	0	0	0	1	0	1	2	0	1	0	0	0	1	0	0	0	0	11	0	1216.62	tr|A0A3Q1LQ21|A0A3Q1LQ21_BOVIN;sp|P56652|ITIH3_BOVIN;CON__Q0V8M9	tr|A0A3Q1LQ21|A0A3Q1LQ21_BOVIN	358	368	yes	no	2	2.4544e-25	188.27	By MS/MS	By MS/MS	By MS/MS	5.4	0.49
GNDDHWIIDTDYETFAVQYSCR	GVASFLQKGNDDHWII	FAVQYSCRLLNLDGTC	K	G	N	C	R	L	1	1	1	4	1	1	1	1	1	2	0	0	0	1	0	1	2	1	2	1	0	22	0	2704.15	sp|P18902|RET4_BOVIN;tr|G1K122|G1K122_BOVIN;tr|A0A3Q1MSW9|A0A3Q1MSW9_BOVIN	sp|P18902|RET4_BOVIN	100	121	yes	no	3	3.6411e-52	181.82	By MS/MS	By matching	By matching	3	0			3
GNHYWEYVFQQQPSQEDCEGSSLPAAFK	RERVYFFKGNHYWEYV	SSLPAAFKHFALMQRD	K	G	N	F	K	H	2	0	1	1	1	4	3	2	1	0	1	1	0	2	2	3	0	1	2	1	0	28	0	3301.44	tr|Q3ZBS7|Q3ZBS7_BOVIN;tr|A0A3Q1LNE9|A0A3Q1LNE9_BOVIN	tr|Q3ZBS7|Q3ZBS7_BOVIN	272	299	yes	no	3;4;5	5.8157e-25	126.68	By MS/MS	By MS/MS	By MS/MS	3.5	1.94	3
GNKNVVCR	CQAYYELRGNKNVVCR	GNKNVVCRNGEWSQLP	R	G	N	C	R	N	0	1	2	0	1	0	0	1	0	0	0	1	0	0	0	0	0	0	0	2	0	8	1	945.481	tr|A0A3Q1LS74|A0A3Q1LS74_BOVIN;tr|A0A3Q1MP45|A0A3Q1MP45_BOVIN;tr|A0A3Q1LKA0|A0A3Q1LKA0_BOVIN;sp|Q28085|CFAH_BOVIN;CON__Q28085	sp|Q28085|CFAH_BOVIN	1153	1160	no	no	3	0.00071015	127.02	By matching	By MS/MS	By MS/MS	1	0	2
GNLDDFFHR	WHHTFPSRGNLDDFFH	NLDDFFHRDKDDFFTR	R	G	N	H	R	D	0	1	1	2	0	0	0	1	1	0	1	0	0	2	0	0	0	0	0	0	0	9	0	1119.51	sp|P02672|FIBA_BOVIN;CON__P02672;tr|A0A3Q1LVV7|A0A3Q1LVV7_BOVIN;tr|F6QND5|F6QND5_BOVIN	sp|P02672|FIBA_BOVIN	500	508	yes	no	3	0.00095011	113.15	By MS/MS	By MS/MS	By MS/MS	4.5	0.5
GNLLQCICTGNGR	TWSKKDNRGNLLQCIC	CICTGNGRGEWKCERH	R	G	N	G	R	G	0	1	2	0	2	1	0	3	0	1	2	0	0	0	0	0	1	0	0	0	0	13	0	1461.68	sp|P07589|FINC_BOVIN;tr|G5E5A8|G5E5A8_BOVIN;tr|G5E5B0|G5E5B0_BOVIN;tr|G5E5A9|G5E5A9_BOVIN;tr|A0A3Q1NHX9|A0A3Q1NHX9_BOVIN;tr|A0A3Q1M4K6|A0A3Q1M4K6_BOVIN	sp|P07589|FINC_BOVIN	254	266	yes	no	2	7.9457e-50	164.88	By MS/MS	By MS/MS	By matching	2	0		2
GNLLQCICTGNGRGEWK	TWSKKDNRGNLLQCIC	GNGRGEWKCERHTSLQ	R	G	N	W	K	C	0	1	2	0	2	1	1	4	0	1	2	1	0	0	0	0	1	1	0	0	0	17	1	1961.92	sp|P07589|FINC_BOVIN;tr|G5E5A8|G5E5A8_BOVIN;tr|G5E5B0|G5E5B0_BOVIN;tr|G5E5A9|G5E5A9_BOVIN;tr|A0A3Q1NHX9|A0A3Q1NHX9_BOVIN;tr|A0A3Q1M4K6|A0A3Q1M4K6_BOVIN	sp|P07589|FINC_BOVIN	254	270	yes	no	3	0.020321	52.365	By matching	By matching	By MS/MS	2	0		1
GNPGSTWLTSYVFR	DGSYHTSKGNPGSTWL	WLTSYVFRVYALAYPT	K	G	N	F	R	V	0	1	1	0	0	0	0	2	0	0	1	0	0	1	1	2	2	1	1	1	0	14	0	1583.77	tr|E1B805|E1B805_BOVIN;tr|A0A3Q1M3A4|A0A3Q1M3A4_BOVIN	tr|E1B805|E1B805_BOVIN	1066	1079	yes	no	2	2.3119e-08	130.02	By matching	By MS/MS	By matching	2	0		2
GNPPIYR	LKRKAFVKGNPPIYRF	KGNPPIYRFWKDDLQQ	K	G	N	Y	R	F	0	1	1	0	0	0	0	1	0	1	0	0	0	0	2	0	0	0	1	0	0	7	0	815.429	tr|F1MY85|F1MY85_BOVIN;CON__Q1A7A4	tr|F1MY85|F1MY85_BOVIN	1220	1226	yes	no	2	0.0018289	138.85	By MS/MS	By MS/MS	By MS/MS	4.5	0.5
GNRNVVCR	CQAYYELRGNRNVVCR	GNRNVVCRNGEWSEPP	R	G	N	C	R	N	0	2	2	0	1	0	0	1	0	0	0	0	0	0	0	0	0	0	0	2	0	8	1	973.488	tr|A0A3Q1M315|A0A3Q1M315_BOVIN	tr|A0A3Q1M315|A0A3Q1M315_BOVIN	311	318	no	no	3	0.032923	74.255	By matching	By matching	By MS/MS	1	0	1
GNSEGNTWLTAFVLK	YSTFGEHRGNSEGNTW	WLTAFVLKSFAQARGY	R	G	N	L	K	S	1	0	2	0	0	0	1	2	0	0	2	1	0	1	0	1	2	1	0	1	0	15	0	1635.83	sp|Q7SIH1|A2MG_BOVIN;CON__ENSEMBL:ENSBTAP00000024146;tr|A0A452DI08|A0A452DI08_BOVIN	sp|Q7SIH1|A2MG_BOVIN	1070	1084	yes	no	2;3	1.9585e-41	191.93	By MS/MS	By MS/MS	By MS/MS	2.14	0.742	3	6	5
GNSEGNTWLTAFVLKSFAQAR	YSTFGEHRGNSEGNTW	LKSFAQARGYIFIDEA	R	G	N	A	R	G	3	1	2	0	0	1	1	2	0	0	2	1	0	2	0	2	2	1	0	1	0	21	1	2296.16	sp|Q7SIH1|A2MG_BOVIN;CON__ENSEMBL:ENSBTAP00000024146;tr|A0A452DI08|A0A452DI08_BOVIN	sp|Q7SIH1|A2MG_BOVIN	1070	1090	yes	no	3	4.208e-84	214.92	By MS/MS	By MS/MS	By matching	3	0			2
GNTHTEILK	AMLSLGAKGNTHTEIL	NTHTEILKGLGFNLTE	K	G	N	L	K	G	0	0	1	0	0	0	1	1	1	1	1	1	0	0	0	0	2	0	0	0	0	9	0	1011.53	sp|P34955|A1AT_BOVIN;CON__P34955	sp|P34955|A1AT_BOVIN	92	100	yes	no	2;3	6.5435e-15	180.15	By MS/MS	By MS/MS	By MS/MS	4	0
GNYDAAQR	ADKYFHARGNYDAAQR	GNYDAAQRGPGGAWAA	R	G	N	Q	R	G	2	1	1	1	0	1	0	1	0	0	0	0	0	0	0	0	0	0	1	0	0	8	0	893.399	sp|P35541|SAA_BOVIN;tr|A0A452DJ43|A0A452DJ43_BOVIN;tr|A0A3Q1M5X4|A0A3Q1M5X4_BOVIN	sp|P35541|SAA_BOVIN	57	64	yes	no	2	0.0035086	131.11	By MS/MS	By MS/MS	By matching	1.5	0.5	2	2
GNYDAAQRGPGGAWAAK	ADKYFHARGNYDAAQR	PGGAWAAKVISDAREN	R	G	N	A	K	V	5	1	1	1	0	1	0	4	0	0	0	1	0	0	1	0	0	1	1	0	0	17	1	1688.8	sp|P35541|SAA_BOVIN;tr|A0A452DJ43|A0A452DJ43_BOVIN;tr|A0A3Q1M5X4|A0A3Q1M5X4_BOVIN	sp|P35541|SAA_BOVIN	57	73	yes	no	3	5.5043e-13	118.72	By MS/MS	By matching	By MS/MS	6	0
GNYEAAQR	SGRYFRARGNYEAAQR	GNYEAAQRGPGGVWAA	R	G	N	Q	R	G	2	1	1	0	0	1	1	1	0	0	0	0	0	0	0	0	0	0	1	0	0	8	0	907.415	sp|Q32L76|SAA4_BOVIN	sp|Q32L76|SAA4_BOVIN	58	65	yes	yes	2	3.0289e-05	156.35	By MS/MS	By MS/MS	By MS/MS	2.71	1.83	2	3
GNYEAAQRGPGGVWAAK	SGRYFRARGNYEAAQR	PGGVWAAKIISNVGEY	R	G	N	A	K	I	4	1	1	0	0	1	1	4	0	0	0	1	0	0	1	0	0	1	1	1	0	17	1	1730.85	sp|Q32L76|SAA4_BOVIN	sp|Q32L76|SAA4_BOVIN	58	74	yes	yes	3	2.5148e-67	219.58	By MS/MS	By matching	By MS/MS	6	0
GNYVNWFQQIPGSAPR	GSSSNVGRGNYVNWFQ	QIPGSAPRTLIYGATS	R	G	N	P	R	T	1	1	2	0	0	2	0	2	0	1	0	0	0	1	2	1	0	1	1	1	0	16	0	1832.9	tr|A0A3Q1LWV8|A0A3Q1LWV8_BOVIN;tr|A0A3Q1LUE9|A0A3Q1LUE9_BOVIN	tr|A0A3Q1LWV8|A0A3Q1LWV8_BOVIN	51	66	yes	no	2;3	2.6049e-78	228.73	By MS/MS	By MS/MS	By MS/MS	2	0		6
GPAREPQVYVLAPPQEELSK	VRTISRTKGPAREPQV	PPQEELSKSTVSLTCM	K	G	P	S	K	S	2	1	0	0	0	2	3	1	0	0	2	1	0	0	4	1	0	0	1	2	0	20	1	2207.16	CON__ENSEMBL:ENSBTAP00000024462;tr|A0A3Q1M3L6|A0A3Q1M3L6_BOVIN;CON__ENSEMBL:ENSBTAP00000024466	CON__ENSEMBL:ENSBTAP00000024462	311	330	no	no	3;4	2.4878e-43	163.85	By MS/MS	By MS/MS	By MS/MS	4.43	0.495
GPEEEHLGILGPVISAEVGDTIR	SFSNQKQRGPEEEHLG	AEVGDTIRVTFHNKAA	R	G	P	I	R	V	1	1	0	1	0	0	4	4	1	3	2	0	0	0	2	1	1	0	0	2	0	23	0	2387.23	CON__ENSEMBL:ENSBTAP00000031900	CON__ENSEMBL:ENSBTAP00000031900	439	461	yes	yes	2;3;4	1.5629e-38	143.47	By MS/MS	By MS/MS	By MS/MS	3	0.535		1	5
GPGEITCNR	CERGYHLRGPGEITCN	PGEITCNRGRWTLPPE	R	G	P	N	R	G	0	1	1	0	1	0	1	2	0	1	0	0	0	0	1	0	1	0	0	0	0	9	0	1002.46	tr|A0A3Q1LSR2|A0A3Q1LSR2_BOVIN;tr|Q2TBQ1|Q2TBQ1_BOVIN;CON__Q2TBQ1;tr|A0A3Q1MWQ1|A0A3Q1MWQ1_BOVIN	tr|A0A3Q1LSR2|A0A3Q1LSR2_BOVIN	312	320	yes	no	2	0.0028461	123.86	By MS/MS	By MS/MS	By MS/MS	2.6	0.49		2	3
GPGGAWAAK	GNYDAAQRGPGGAWAA	PGGAWAAKVISDAREN	R	G	P	A	K	V	3	0	0	0	0	0	0	3	0	0	0	1	0	0	1	0	0	1	0	0	0	9	0	813.413	sp|P35541|SAA_BOVIN;tr|A0A452DJ43|A0A452DJ43_BOVIN;tr|A0A3Q1M5X4|A0A3Q1M5X4_BOVIN;tr|E1BJF9|E1BJF9_BOVIN	sp|P35541|SAA_BOVIN	65	73	no	no	2	2.8776e-13	130.27	By MS/MS	By MS/MS	By MS/MS	3.86	2.47	3
GPGGVWAAK	GNYEAAQRGPGGVWAA	PGGVWAAKIISNVGEY	R	G	P	A	K	I	2	0	0	0	0	0	0	3	0	0	0	1	0	0	1	0	0	1	0	1	0	9	0	841.445	sp|Q32L76|SAA4_BOVIN	sp|Q32L76|SAA4_BOVIN	66	74	yes	yes	2	0.0027526	130.27	By MS/MS	By MS/MS	By MS/MS	1	0	3
GPNAQCKPLASQVCR	GVVKCQCKGPNAQCKP	PLASQVCRTNPCLNGG	K	G	P	C	R	T	2	1	1	0	2	2	0	1	0	0	1	1	0	0	2	1	0	0	0	1	0	15	1	1684.81	tr|F1MTT3|F1MTT3_BOVIN;sp|P98140|FA12_BOVIN;tr|A0A3Q1M6N6|A0A3Q1M6N6_BOVIN	tr|F1MTT3|F1MTT3_BOVIN	165	179	yes	no	3	3.0775e-33	176.19	By MS/MS	By matching	By MS/MS	1	0	2
GPNHAVVSR	AENCHLARGPNHAVVS	PNHAVVSRKDKATCVE	R	G	P	S	R	K	1	1	1	0	0	0	0	1	1	0	0	0	0	0	1	1	0	0	0	2	0	9	0	935.494	tr|G3X6N3|G3X6N3_BOVIN;CON__Q0IIK2;sp|Q29443|TRFE_BOVIN;CON__Q29443	CON__Q0IIK2	608	616	no	no	2;3	1.6224e-07	163.38	By MS/MS	By MS/MS	By MS/MS	3.56	1.84	5
GPNHAVVSRK	AENCHLARGPNHAVVS	NHAVVSRKDKATCVEK	R	G	P	R	K	D	1	1	1	0	0	0	0	1	1	0	0	1	0	0	1	1	0	0	0	2	0	10	1	1063.59	tr|G3X6N3|G3X6N3_BOVIN;CON__Q0IIK2;sp|Q29443|TRFE_BOVIN;CON__Q29443	CON__Q0IIK2	608	617	no	no	2;3;4	2.0169e-25	187.42	By MS/MS	By MS/MS	By MS/MS	1.46	0.746	9	2	2
GPTGIPGDIESCLSPPK	PPGPPGLRGPTGIPGD	ESCLSPPKSAFAVKMN	R	G	P	P	K	S	0	0	0	1	1	0	1	3	0	2	1	1	0	0	4	2	1	0	0	0	0	17	0	1723.85	sp|Q2KIU3|HP252_BOVIN;CON__Q2KIU3	sp|Q2KIU3|HP252_BOVIN	70	86	yes	no	2;3;4	9.3393e-16	138.91	By MS/MS	By MS/MS	By MS/MS	4.56	0.496
GPTQEFK	MFLTIQVKGPTQEFKK	KGPTQEFKKRTTVLVK	K	G	P	F	K	K	0	0	0	0	0	1	1	1	0	0	0	1	0	1	1	0	1	0	0	0	0	7	0	805.397	sp|Q7SIH1|A2MG_BOVIN;CON__ENSEMBL:ENSBTAP00000024146	sp|Q7SIH1|A2MG_BOVIN	109	115	yes	no	3	0.0020334	120.62	By MS/MS	By MS/MS	By matching	4	0
GPTQEFKKR	MFLTIQVKGPTQEFKK	PTQEFKKRTTVLVKNE	K	G	P	K	R	T	0	1	0	0	0	1	1	1	0	0	0	2	0	1	1	0	1	0	0	0	0	9	2	1089.59	sp|Q7SIH1|A2MG_BOVIN;CON__ENSEMBL:ENSBTAP00000024146	sp|Q7SIH1|A2MG_BOVIN	109	117	yes	no	4	0.0028107	99.973	By MS/MS	By MS/MS	By MS/MS	1	0	3
GPTVTEILEGLK	AFLSLGARGPTVTEIL	TEILEGLKFNLTETLE	R	G	P	L	K	F	0	0	0	0	0	0	2	2	0	1	2	1	0	0	1	0	2	0	0	1	0	12	0	1255.7	sp|A6QPQ2|SPA38_BOVIN;tr|A0A0A0MP89|A0A0A0MP89_BOVIN	sp|A6QPQ2|SPA38_BOVIN	90	101	yes	no	3	0.00052535	98.105	By MS/MS	By MS/MS	By matching	1	0	2
GPVDVVVGDTDYR	LLQARGARGPVDVVVG	VVGDTDYRGFAVLYLE	R	G	P	Y	R	G	0	1	0	3	0	0	0	2	0	0	0	0	0	0	1	0	1	0	1	4	0	13	0	1390.67	tr|A0A3Q1MR54|A0A3Q1MR54_BOVIN;tr|A0A3Q1NH68|A0A3Q1NH68_BOVIN;tr|A0A3Q1MSP1|A0A3Q1MSP1_BOVIN;tr|A0A3Q1MRQ2|A0A3Q1MRQ2_BOVIN	tr|A0A3Q1MRQ2|A0A3Q1MRQ2_BOVIN	271	283	no	no	2	3.4849e-20	173.06	By MS/MS	By MS/MS	By MS/MS	2	0		3
GQAREPQVYVLAPPREELSK	VRTISRTKGQAREPQV	PPREELSKSTLSLTCL	K	G	Q	S	K	S	2	2	0	0	0	2	3	1	0	0	2	1	0	0	3	1	0	0	1	2	0	20	2	2266.21	tr|A0A3Q1LPG0|A0A3Q1LPG0_BOVIN	tr|A0A3Q1LPG0|A0A3Q1LPG0_BOVIN	212	231	yes	yes	4	2.5472e-31	147.67	By matching	By matching	By MS/MS	5	0
GQDKITYECK	RPELSKYRGQDKITYE	DKITYECKKGFFPEIR	R	G	Q	C	K	K	0	0	0	1	1	1	1	1	0	1	0	2	0	0	0	0	1	0	1	0	0	10	1	1240.58	tr|A0A3Q1LS74|A0A3Q1LS74_BOVIN;tr|A0A3Q1MP45|A0A3Q1MP45_BOVIN;sp|Q28085|CFAH_BOVIN;CON__Q28085	sp|Q28085|CFAH_BOVIN	286	295	no	no	3;4	0.00068675	117.2	By MS/MS	By MS/MS	By MS/MS	4.33	0.471
GQELCADYSENTFTEYK	ELSSFIQKGQELCADY	ENTFTEYKKKLAERLR	K	G	Q	Y	K	K	1	0	1	1	1	1	3	1	0	0	1	1	0	1	0	1	2	0	2	0	0	17	0	2053.86	tr|F1N5M2|F1N5M2_BOVIN;CON__ENSEMBL:ENSBTAP00000018229;tr|A0A3Q1MKX8|A0A3Q1MKX8_BOVIN;tr|A0A3Q1LQ02|A0A3Q1LQ02_BOVIN;sp|Q3MHN5|VTDB_BOVIN;CON__Q3MHN5	tr|F1N5M2|F1N5M2_BOVIN	402	418	no	no	2;3;4	4.4122e-66	216.77	By MS/MS	By MS/MS	By MS/MS	2.76	0.683		8	10
GQELCADYSENTFTEYKK	ELSSFIQKGQELCADY	NTFTEYKKKLAERLRG	K	G	Q	K	K	K	1	0	1	1	1	1	3	1	0	0	1	2	0	1	0	1	2	0	2	0	0	18	1	2181.95	tr|F1N5M2|F1N5M2_BOVIN;CON__ENSEMBL:ENSBTAP00000018229;tr|A0A3Q1MKX8|A0A3Q1MKX8_BOVIN;tr|A0A3Q1LQ02|A0A3Q1LQ02_BOVIN;sp|Q3MHN5|VTDB_BOVIN;CON__Q3MHN5	tr|F1N5M2|F1N5M2_BOVIN	402	419	no	no	3;4	5.4559e-161	276.4	By matching	By MS/MS	By MS/MS	4	0
GQELCADYSENTFTEYKKK	ELSSFIQKGQELCADY	TFTEYKKKLAERLRGK	K	G	Q	K	K	L	1	0	1	1	1	1	3	1	0	0	1	3	0	1	0	1	2	0	2	0	0	19	2	2310.05	tr|F1N5M2|F1N5M2_BOVIN;CON__ENSEMBL:ENSBTAP00000018229;tr|A0A3Q1MKX8|A0A3Q1MKX8_BOVIN;tr|A0A3Q1LQ02|A0A3Q1LQ02_BOVIN;sp|Q3MHN5|VTDB_BOVIN;CON__Q3MHN5	tr|F1N5M2|F1N5M2_BOVIN	402	420	no	no	3;4	1.855e-104	240.59	By MS/MS	By matching	By MS/MS	4.2	1.6	1
GQETADFAPGDGGDLQETAK	VFRACCVKGQETADFA	GDLQETAKVSEIEEEQ	K	G	Q	A	K	V	3	0	0	3	0	2	2	4	0	0	1	1	0	1	1	0	2	0	0	0	0	20	0	2005.89	CON__ENSEMBL:ENSBTAP00000016046;tr|A0A3Q1MG73|A0A3Q1MG73_BOVIN;tr|F1MYN5|F1MYN5_BOVIN;tr|A0A3Q1MJB2|A0A3Q1MJB2_BOVIN	CON__ENSEMBL:ENSBTAP00000016046	147	166	yes	no	2;3	4.5368e-44	172.57	By MS/MS	By MS/MS	By MS/MS	1.6	0.49	2	3
GQFPWQVLLHGEIAAFCGGSIVNEK	VGGEDAERGQFPWQVL	GGSIVNEKWVVTAAHC	R	G	Q	E	K	W	2	0	1	0	1	2	2	4	1	2	2	1	0	2	1	1	0	1	0	2	0	25	0	2756.37	tr|F1MBC5|F1MBC5_BOVIN;sp|P00741|FA9_BOVIN	tr|F1MBC5|F1MBC5_BOVIN	222	246	yes	no	3	2.9612e-84	207.6	By matching	By MS/MS	By matching	2	0		1
GQGTLSVVTVYHAK	FTVKAEGKGQGTLSVV	VVTVYHAKLKGKVSCK	K	G	Q	A	K	L	1	0	0	0	0	1	0	2	1	0	1	1	0	0	0	1	2	0	1	3	0	14	0	1458.78	sp|Q2UVX4|CO3_BOVIN;CON__Q2UVX4;tr|G3X7A5|G3X7A5_BOVIN;tr|A0A3Q1M2B2|A0A3Q1M2B2_BOVIN;tr|A0A3Q1MHV6|A0A3Q1MHV6_BOVIN	sp|Q2UVX4|CO3_BOVIN	1337	1350	yes	no	2;3;4	1.3969e-112	238.07	By MS/MS	By MS/MS	By MS/MS	3.17	1.95	6	10	5
GQIVHAK	FTILVLSKGQIVHAKE	KGQIVHAKELKNHGSV	K	G	Q	A	K	E	1	0	0	0	0	1	0	1	1	1	0	1	0	0	0	0	0	0	0	1	0	7	0	751.434	tr|E1B805|E1B805_BOVIN;tr|A0A3Q1M3A4|A0A3Q1M3A4_BOVIN	tr|E1B805|E1B805_BOVIN	496	502	yes	no	3	0.02128	81.784	By matching	By MS/MS	By matching	6	0
GQIVSVHR	FYYMIVSRGQIVSVHR	GQIVSVHREPRSHLTS	R	G	Q	H	R	E	0	1	0	0	0	1	0	1	1	1	0	0	0	0	0	1	0	0	0	2	0	8	0	894.504	tr|E1BH06|E1BH06_BOVIN;CON__P01030;CON__ENSEMBL:ENSBTAP00000007350;tr|F1MVK1|F1MVK1_BOVIN	CON__ENSEMBL:ENSBTAP00000007350	512	519	no	no	3	0.045969	70.525	By matching	By MS/MS	By matching	6	0
GQIVSVHREPR	FYYMIVSRGQIVSVHR	VSVHREPRSHLTSISV	R	G	Q	P	R	S	0	2	0	0	0	1	1	1	1	1	0	0	0	0	1	1	0	0	0	2	0	11	1	1276.7	tr|E1BH06|E1BH06_BOVIN;CON__P01030;CON__ENSEMBL:ENSBTAP00000007350;tr|F1MVK1|F1MVK1_BOVIN	CON__ENSEMBL:ENSBTAP00000007350	512	522	no	no	3;4	1.0857e-05	138.89	By MS/MS	By MS/MS	By matching	3.33	1.89		2
GQLCVDLMR	FTYHASSRGQLCVDLM	QLCVDLMRGRAEPQKV	R	G	Q	M	R	G	0	1	0	1	1	1	0	1	0	0	2	0	1	0	0	0	0	0	0	1	0	9	0	1090.53	sp|Q2KIV9|C1QB_BOVIN	sp|Q2KIV9|C1QB_BOVIN	172	180	yes	yes	2	0.012552	103.18	By MS/MS	By matching	By matching	5	0
GQLNYPR	ESRVQCDRGQLNYPRC	RGQLNYPRCVQRERML	R	G	Q	P	R	C	0	1	1	0	0	1	0	1	0	0	1	0	0	0	1	0	0	0	1	0	0	7	0	846.435	tr|A0A3Q1LSR2|A0A3Q1LSR2_BOVIN;tr|Q2TBQ1|Q2TBQ1_BOVIN;CON__Q2TBQ1;tr|A0A3Q1MWQ1|A0A3Q1MWQ1_BOVIN	tr|A0A3Q1LSR2|A0A3Q1LSR2_BOVIN	579	585	yes	no	2	0.0074862	124.34	By MS/MS	By matching	By matching	5	0
GQQDLEGYR	RQRRALERGQQDLEGY	QQDLEGYRMKFACYSP	R	G	Q	Y	R	M	0	1	0	1	0	2	1	2	0	0	1	0	0	0	0	0	0	0	1	0	0	9	0	1064.49	tr|E1BH06|E1BH06_BOVIN;CON__P01030;CON__ENSEMBL:ENSBTAP00000007350;tr|F1MVK1|F1MVK1_BOVIN;sp|P01030|CO4_BOVIN	CON__ENSEMBL:ENSBTAP00000007350	1603	1611	no	no	2	1.1662e-83	251.56	By MS/MS	By MS/MS	By MS/MS	2.29	1.16	2	3
GQQDLEGYRMK	RQRRALERGQQDLEGY	DLEGYRMKFACYSPRV	R	G	Q	M	K	F	0	1	0	1	0	2	1	2	0	0	1	1	1	0	0	0	0	0	1	0	0	11	1	1323.62	tr|E1BH06|E1BH06_BOVIN;CON__P01030;CON__ENSEMBL:ENSBTAP00000007350;tr|F1MVK1|F1MVK1_BOVIN;sp|P01030|CO4_BOVIN	CON__ENSEMBL:ENSBTAP00000007350	1603	1613	no	no	3	0.0050181	85.554	By matching	By matching	By MS/MS	4.5	0.5
GQSVTCQVQHLSK	LPASLCPKGQSVTCQV	CQVQHLSKASKTVAVP	K	G	Q	S	K	A	0	0	0	0	1	3	0	1	1	0	1	1	0	0	0	2	1	0	0	2	0	13	0	1470.72	tr|G3MXB5|G3MXB5_BOVIN;tr|A0A3Q1LRW4|A0A3Q1LRW4_BOVIN	tr|G3MXB5|G3MXB5_BOVIN	79	91	yes	no	3	1.3071e-06	110.57	By MS/MS	By matching	By MS/MS	6	0
GQTLLAAAESH	CAGPEALKGQTLLAAA	LLAAAESH________	K	G	Q	S	H	-	3	0	0	0	0	1	1	1	1	0	2	0	0	0	0	1	1	0	0	0	0	11	0	1096.55	CON__Q2KIF2;tr|F6RMV5|F6RMV5_BOVIN	CON__Q2KIF2	336	346	yes	no	2;3	4.299e-58	228.06	By MS/MS	By MS/MS	By MS/MS	2.67	0.471		3	6
GQVGLAR	LRKKARTRGQVGLARA	RGQVGLARAMELLQEE	R	G	Q	A	R	A	1	1	0	0	0	1	0	2	0	0	1	0	0	0	0	0	0	0	0	1	0	7	0	699.403	tr|E1BH06|E1BH06_BOVIN;CON__P01030;CON__ENSEMBL:ENSBTAP00000007350;tr|F1MVK1|F1MVK1_BOVIN;sp|P01030|CO4_BOVIN	CON__ENSEMBL:ENSBTAP00000007350	749	755	no	no	2	0.035977	100.74	By MS/MS	By matching	By MS/MS	5	0
GQVLSALPR	EHAFAFQRGQVLSALP	QVLSALPRTSRQVQIL	R	G	Q	P	R	T	1	1	0	0	0	1	0	1	0	0	2	0	0	0	1	1	0	0	0	1	0	9	0	939.55	tr|A0A3Q1LKB9|A0A3Q1LKB9_BOVIN;sp|Q2KIG3|CBPB2_BOVIN;CON__Q2KIG3;tr|A0A3Q1NJ24|A0A3Q1NJ24_BOVIN;tr|A0A3Q1N1A7|A0A3Q1N1A7_BOVIN	tr|A0A3Q1LKB9|A0A3Q1LKB9_BOVIN	26	34	yes	no	2	0.028829	90.149	By MS/MS	By MS/MS	By matching	1	0	2
GQVVPALKEEQLVCPITR	CAGPAYLKGQVVPALK	QLVCPITRDHLGFQAA	K	G	Q	T	R	D	1	1	0	0	1	2	2	1	0	1	2	1	0	0	2	0	1	0	0	3	0	18	1	2036.11	tr|A6QP30|A6QP30_BOVIN	tr|A6QP30|A6QP30_BOVIN	432	449	yes	yes	3	0.00034957	71.376	By MS/MS	By matching	By matching	6	0
GRAEPQK	QLCVDLMRGRAEPQKV	RGRAEPQKVVTFCDYV	R	G	R	Q	K	V	1	1	0	0	0	1	1	1	0	0	0	1	0	0	1	0	0	0	0	0	0	7	1	784.419	sp|Q2KIV9|C1QB_BOVIN	sp|Q2KIV9|C1QB_BOVIN	181	187	yes	yes	3	0.021769	81.119	By MS/MS	By matching	By matching	4	0
GRFPLYNLGFGHDVDLNFLEVMSLENNGR	KNVRDGIKGRFPLYNL	MSLENNGRVQRIYEDH	K	G	R	G	R	V	0	2	4	2	0	0	2	4	1	0	5	0	1	3	1	1	0	0	1	2	0	29	1	3322.62	tr|F1MMP5|F1MMP5_BOVIN;sp|Q0VCM5|ITIH1_BOVIN;CON__Q0VCM5;tr|A0A3Q1LVM5|A0A3Q1LVM5_BOVIN;tr|A0A3Q1LW96|A0A3Q1LW96_BOVIN	tr|F1MMP5|F1MMP5_BOVIN	421	449	no	no	3;4	2.8197e-110	209.62	By MS/MS	By MS/MS	By matching	2.25	0.433		3	1
GRLTPYADQLQTK	NQRVEELKGRLTPYAD	YADQLQTKIEENVEEL	K	G	R	T	K	I	1	1	0	1	0	2	0	1	0	0	2	1	0	0	1	0	2	0	1	0	0	13	1	1489.79	tr|F1N3Q7|F1N3Q7_BOVIN;sp|Q32PJ2|APOA4_BOVIN;CON__Q32PJ2;tr|A0A3Q1M3N0|A0A3Q1M3N0_BOVIN;tr|A0A3Q1MZJ9|A0A3Q1MZJ9_BOVIN	tr|F1N3Q7|F1N3Q7_BOVIN	284	296	yes	no	3	5.5675e-05	101.72	By MS/MS	By matching	By MS/MS	4	2.45	2
GRPGPRPWCATTPNFEK	LHHKCTHRGRPGPRPW	ATTPNFEKDQRWAYCL	R	G	R	E	K	D	1	2	1	0	1	0	1	2	0	0	0	1	0	1	4	0	2	1	0	0	0	17	2	1969.96	tr|F1MTT3|F1MTT3_BOVIN;sp|P98140|FA12_BOVIN;tr|A0A3Q1M6N6|A0A3Q1M6N6_BOVIN	tr|F1MTT3|F1MTT3_BOVIN	65	81	yes	no	4	3.7138e-09	110.56	By MS/MS	By MS/MS	By matching	2	0		3
GRWDGYLFQLLR	RALDLINKGRWDGYLF	GYLFQLLRVADAHLDK	K	G	R	L	R	V	0	2	0	1	0	1	0	2	0	0	3	0	0	1	0	0	0	1	1	0	0	12	1	1522.8	tr|F1MKS5|F1MKS5_BOVIN	tr|F1MKS5|F1MKS5_BOVIN	44	55	yes	yes	2;3	1.9949e-51	219.43	By MS/MS	By MS/MS	By MS/MS	4	1.41			6
GSCIQANYSLK	KIPVSFEKGSCIQANY	IQANYSLKENGNVEVI	K	G	S	L	K	E	1	0	1	0	1	1	0	1	0	1	1	1	0	0	0	2	0	0	1	0	0	11	0	1239.59	sp|Q32KY0|APOD_BOVIN;tr|F1MS32|F1MS32_BOVIN	sp|Q32KY0|APOD_BOVIN	59	69	yes	no	2;3	0.007705	88.101	By matching	By MS/MS	By MS/MS	6	0
GSELQTQAK	KDLVEKAKGSELQTQA	SELQTQAKAYFEKTQE	K	G	S	A	K	A	1	0	0	0	0	2	1	1	0	0	1	1	0	0	0	1	1	0	0	0	0	9	0	960.488	sp|P81644|APOA2_BOVIN;CON__P81644	sp|P81644|APOA2_BOVIN	54	62	yes	no	2;3	1.2298e-09	169.93	By MS/MS	By MS/MS	By MS/MS	3.5	0.5			6
GSELVVAGK	DTFRVFFKGSELVVAG	SELVVAGKLREQSPDV	K	G	S	G	K	L	1	0	0	0	0	0	1	2	0	0	1	1	0	0	0	1	0	0	0	2	0	9	0	858.481	tr|A0A3Q1MA31|A0A3Q1MA31_BOVIN;tr|F1MMD7|F1MMD7_BOVIN;tr|A0A3Q1LZ09|A0A3Q1LZ09_BOVIN;sp|Q3T052|ITIH4_BOVIN;CON__Q3T052;tr|A0A3Q1MGQ6|A0A3Q1MGQ6_BOVIN	tr|F1MMD7|F1MMD7_BOVIN	489	497	no	no	2;3	0.0026106	121.73	By MS/MS	By MS/MS	By MS/MS	4.46	0.499
GSFACQCPPGYQK	DQVCINLRGSFACQCP	QCPPGYQKRGEQCVDV	R	G	S	Q	K	R	1	0	0	0	2	2	0	2	0	0	0	1	0	1	2	1	0	0	1	0	0	13	0	1498.63	tr|A2VE41|A2VE41_BOVIN;tr|A0A3Q1N0S5|A0A3Q1N0S5_BOVIN;tr|A0A3Q1MIU1|A0A3Q1MIU1_BOVIN	tr|A2VE41|A2VE41_BOVIN	200	212	yes	no	3	0.031848	60.157	By matching	By matching	By MS/MS	6	0
GSFDFPVGDAISK	VSLKVVARGSFDFPVG	PVGDAISKILQVEREG	R	G	S	S	K	I	1	0	0	2	0	0	0	2	0	1	0	1	0	2	1	2	0	0	0	1	0	13	0	1338.65	tr|E1BH06|E1BH06_BOVIN;CON__P01030;CON__ENSEMBL:ENSBTAP00000007350;tr|F1MVK1|F1MVK1_BOVIN;sp|P01030|CO4_BOVIN	CON__ENSEMBL:ENSBTAP00000007350	916	928	no	no	3	1.422e-15	159.5	By MS/MS	By MS/MS	By MS/MS	5	0
GSFPWQAK	IGGSLDAKGSFPWQAK	GSFPWQAKMVSQHNLI	K	G	S	A	K	M	1	0	0	0	0	1	0	1	0	0	0	1	0	1	1	1	0	1	0	0	0	8	0	919.455	tr|A0A3Q1MB98|A0A3Q1MB98_BOVIN;sp|Q2TBU0|HPT_BOVIN;tr|G3X6K8|G3X6K8_BOVIN	tr|A0A3Q1MB98|A0A3Q1MB98_BOVIN	155	162	yes	no	2;3	0.00059492	134.15	By MS/MS	By MS/MS	By MS/MS	1.75	0.433	2	6
GSGGGSSGGSIGGR	GGGSSGGRGSGGGSSG	SGGSIGGRGSSSGGVK	R	G	S	G	R	G	0	1	0	0	0	0	0	8	0	1	0	0	0	0	0	4	0	0	0	0	0	14	0	1091.5	CON__P04264	CON__P04264	603	616	yes	yes	2;3	4.9864e-12	150.22	By MS/MS	By MS/MS	By MS/MS	2.6	0.8	1		4
GSGGTAEHPFTVEEFVLPK	SYKVVVQKGSGGTAEH	VEEFVLPKFEVQVRMP	K	G	S	P	K	F	1	0	0	0	0	0	3	3	1	0	1	1	0	2	2	1	2	0	0	2	0	19	0	2000.98	sp|Q7SIH1|A2MG_BOVIN;CON__ENSEMBL:ENSBTAP00000024146	sp|Q7SIH1|A2MG_BOVIN	210	228	yes	no	2;3;4	2.4044e-87	222.3	By MS/MS	By MS/MS	By MS/MS	4.38	1.21		2	2
GSGGTAEHPFTVEEFVLPKFEVQVR	SYKVVVQKGSGGTAEH	PKFEVQVRMPKIITIL	K	G	S	V	R	M	1	1	0	0	0	1	4	3	1	0	1	1	0	3	2	1	2	0	0	4	0	25	1	2759.39	sp|Q7SIH1|A2MG_BOVIN;CON__ENSEMBL:ENSBTAP00000024146	sp|Q7SIH1|A2MG_BOVIN	210	234	yes	no	4	1.5856e-31	139.51	By MS/MS	By matching	By MS/MS	6	0
GSHKIQCVDGEWTALPVCIEEER	CNPRFLMKGSHKIQCV	PVCIEEERTCGNIPDL	K	G	S	E	R	T	1	1	0	1	2	1	4	2	1	2	1	1	0	0	1	1	1	1	0	2	0	23	1	2712.26	tr|A0A3Q1LS74|A0A3Q1LS74_BOVIN;tr|A0A3Q1MP45|A0A3Q1MP45_BOVIN;sp|Q28085|CFAH_BOVIN;CON__Q28085	sp|Q28085|CFAH_BOVIN	666	688	no	no	3;4	1.1666e-38	145.25	By matching	By matching	By MS/MS	4	0
GSLGGGFSSGGFSGGSFSR	SLRISSSKGSLGGGFS	FSGGSFSRGSSGGGCF	K	G	S	S	R	G	0	1	0	0	0	0	0	8	0	0	1	0	0	3	0	6	0	0	0	0	0	19	0	1706.76	CON__P13645	CON__P13645	41	59	yes	yes	2	6.0887e-22	117.37	By matching	By MS/MS	By matching	1	0	1
GSLVQASPANLEAAR	GSAVQSWKGSLVQASP	PANLEAARNFVQQFSL	K	G	S	A	R	N	4	1	1	0	0	1	1	1	0	0	2	0	0	0	1	2	0	0	0	1	0	15	0	1482.78	tr|F1MMP5|F1MMP5_BOVIN;sp|Q0VCM5|ITIH1_BOVIN;CON__Q0VCM5;tr|A0A3Q1LVM5|A0A3Q1LVM5_BOVIN;tr|A0A3Q1LW96|A0A3Q1LW96_BOVIN	tr|F1MMP5|F1MMP5_BOVIN	337	351	no	no	2;3	2.0399e-109	243.95	By MS/MS	By MS/MS	By MS/MS	4.5	0.5
GSMILDICTK	VKKPQDAKGSMILDIC	MILDICTKYLGDQDAT	K	G	S	T	K	Y	0	0	0	1	1	0	0	1	0	2	1	1	1	0	0	1	1	0	0	0	0	10	0	1136.56	sp|Q2UVX4|CO3_BOVIN;CON__Q2UVX4;tr|G3X7A5|G3X7A5_BOVIN;tr|A0A3Q1M2B2|A0A3Q1M2B2_BOVIN;tr|A0A3Q1MHV6|A0A3Q1MHV6_BOVIN;tr|A0A3Q1MGT0|A0A3Q1MGT0_BOVIN	sp|Q2UVX4|CO3_BOVIN	1381	1390	yes	no	2;3	0.0002373	138.99	By MS/MS	By MS/MS	By MS/MS	3.5	2.5	6
GSNEELTK	ARETTCSKGSNEELTK	GSNEELTKSCEINIHG	K	G	S	T	K	S	0	0	1	0	0	0	2	1	0	0	1	1	0	0	0	1	1	0	0	0	0	8	0	876.419	tr|F1MNV5|F1MNV5_BOVIN;sp|P01044|KNG1_BOVIN;CON__P01044-1;sp|P01045|KNG2_BOVIN;CON__P01045-1;tr|A0A140T8C8|A0A140T8C8_BOVIN;CON__Q2KJ62	tr|A0A140T8C8|A0A140T8C8_BOVIN	330	337	no	no	2	0.0018375	142.98	By MS/MS	By MS/MS	By MS/MS	2	0		3
GSNFQLNQLQGK	YVVAVVKKGSNFQLNQ	QLNQLQGKKSCHTGLG	K	G	S	G	K	K	0	0	2	0	0	3	0	2	0	0	2	1	0	1	0	1	0	0	0	0	0	12	0	1332.68	tr|A0A3Q1NEQ0|A0A3Q1NEQ0_BOVIN;tr|E1BI82|E1BI82_BOVIN;tr|A0A3Q1MUV9|A0A3Q1MUV9_BOVIN;CON__Q2HJF0	tr|A0A3Q1NEQ0|A0A3Q1NEQ0_BOVIN	123	134	no	no	2;3	2.1852e-11	162.31	By MS/MS	By MS/MS	By matching	1	0	5
GSNFQLNQLQGKK	YVVAVVKKGSNFQLNQ	LNQLQGKKSCHTGLGW	K	G	S	K	K	S	0	0	2	0	0	3	0	2	0	0	2	2	0	1	0	1	0	0	0	0	0	13	1	1460.77	tr|A0A3Q1NEQ0|A0A3Q1NEQ0_BOVIN;tr|E1BI82|E1BI82_BOVIN;tr|A0A3Q1MUV9|A0A3Q1MUV9_BOVIN;CON__Q2HJF0	tr|A0A3Q1NEQ0|A0A3Q1NEQ0_BOVIN	123	135	no	no	3	7.6949e-07	113.25	By matching	By matching	By MS/MS	2	0		1
GSPAANVGVK	VKVLDAVRGSPAANVG	PAANVGVKVFKKAADE	R	G	S	V	K	V	2	0	1	0	0	0	0	2	0	0	0	1	0	0	1	1	0	0	0	2	0	10	0	898.487	sp|O46375|TTHY_BOVIN;tr|A0A3Q1MRM2|A0A3Q1MRM2_BOVIN	sp|O46375|TTHY_BOVIN	42	51	yes	no	2;3	0.00097399	129.89	By MS/MS	By MS/MS	By MS/MS	5.41	0.771			1
GSPIEISLPIALCK	LGERQSYKGSPIEISL	SLPIALCKNQEIVIEI	K	G	S	C	K	N	1	0	0	0	1	0	1	1	0	3	2	1	0	0	2	2	0	0	0	0	0	14	0	1496.83	tr|A0A3Q1M6N7|A0A3Q1M6N7_BOVIN;sp|Q3SZH7|LKHA4_BOVIN	tr|A0A3Q1M6N7|A0A3Q1M6N7_BOVIN	84	97	yes	no	3	0.016015	67.997	By matching	By MS/MS	By matching	2	0		2
GSPPPAR	AALAHLDRGSPPPARE	RGSPPPAREALAIVFF	R	G	S	A	R	E	1	1	0	0	0	0	0	1	0	0	0	0	0	0	3	1	0	0	0	0	0	7	0	680.361	tr|A0A452DHX8|A0A452DHX8_BOVIN;sp|Q29437|AOCX_BOVIN;tr|E1BJN3|E1BJN3_BOVIN	sp|Q29437|AOCX_BOVIN	115	121	no	no	2	0.015145	116.3	By MS/MS	By matching	By MS/MS	4.2	1.17			2
GSTLFPPEGR	TDELRKCKGSTLFPPE	TLFPPEGRQAHKIEYD	K	G	S	G	R	Q	0	1	0	0	0	0	1	2	0	0	1	0	0	1	2	1	1	0	0	0	0	10	0	1059.53	tr|A0A3Q1LS74|A0A3Q1LS74_BOVIN;tr|A0A3Q1MP45|A0A3Q1MP45_BOVIN;sp|Q28085|CFAH_BOVIN;CON__Q28085	sp|Q28085|CFAH_BOVIN	754	763	no	no	2	4.2088e-06	133.89	By MS/MS	By MS/MS	By MS/MS	4.2	0.4
GSTSSPSK	VDLEHSDKGSTSSPSK	GSTSSPSKLAAEAKFR	K	G	S	S	K	L	0	0	0	0	0	0	0	1	0	0	0	1	0	0	1	4	1	0	0	0	0	8	0	749.356	sp|Q3MHN2|CO9_BOVIN;CON__Q3MHN2;tr|A0A3Q1MU98|A0A3Q1MU98_BOVIN	sp|Q3MHN2|CO9_BOVIN	261	268	yes	no	2;3	0.037425	93.598	By MS/MS	By MS/MS	By matching	4	0
GSTSSPSKLAAEAK	VDLEHSDKGSTSSPSK	SKLAAEAKFRFTYSKD	K	G	S	A	K	F	3	0	0	0	0	0	1	1	0	0	1	2	0	0	1	4	1	0	0	0	0	14	1	1332.69	sp|Q3MHN2|CO9_BOVIN;CON__Q3MHN2;tr|A0A3Q1MU98|A0A3Q1MU98_BOVIN	sp|Q3MHN2|CO9_BOVIN	261	274	yes	no	3	0.054592	54.281	By MS/MS	By matching	By matching	5	0
GSVFLRNPSHVNELCSPK	APSGQVVRGSVFLRNP	VNELCSPKVDFSLSSD	R	G	S	P	K	V	0	1	2	0	1	0	1	1	1	0	2	1	0	1	2	3	0	0	0	2	0	18	1	2040.02	tr|E1BH06|E1BH06_BOVIN;CON__P01030;CON__ENSEMBL:ENSBTAP00000007350;tr|F1MVK1|F1MVK1_BOVIN	CON__ENSEMBL:ENSBTAP00000007350	54	71	no	no	3;4	6.1752e-10	114.56	By matching	By matching	By MS/MS	1	0	2
GSVQYLPDWDK	SPTKAVPKGSVQYLPD	QYLPDWDKKREGSQEK	K	G	S	D	K	K	0	0	0	2	0	1	0	1	0	0	1	1	0	0	1	1	0	1	1	1	0	11	0	1306.62	sp|Q58D62|FETUB_BOVIN;CON__Q58D62	sp|Q58D62|FETUB_BOVIN	305	315	yes	no	2	0.00063516	125.53	By MS/MS	By matching	By matching	5	0
GSVQYLPDWDKKR	SPTKAVPKGSVQYLPD	LPDWDKKREGSQEKDP	K	G	S	K	R	E	0	1	0	2	0	1	0	1	0	0	1	2	0	0	1	1	0	1	1	1	0	13	2	1590.82	sp|Q58D62|FETUB_BOVIN;CON__Q58D62	sp|Q58D62|FETUB_BOVIN	305	317	yes	no	3	0.0272	75.764	By matching	By matching	By MS/MS	1	0	1
GSVVQDHVR	VDVEVKARGSVVQDHV	SVVQDHVRKTLLVQAG	R	G	S	V	R	K	0	1	0	1	0	1	0	1	1	0	0	0	0	0	0	1	0	0	0	3	0	9	0	995.515	tr|E1B805|E1B805_BOVIN;tr|A0A3Q1M3A4|A0A3Q1M3A4_BOVIN	tr|E1B805|E1B805_BOVIN	918	926	yes	no	3	0.00053852	132.01	By MS/MS	By MS/MS	By matching	3	0			2
GSWGTVCDDSWDTNDANVVCR	GRVEVLYRGSWGTVCD	NDANVVCRQLGCGSAI	R	G	S	C	R	Q	1	1	2	4	2	0	0	2	0	0	0	0	0	0	0	2	2	2	0	3	0	21	0	2412.97	tr|A0A3Q1MGL5|A0A3Q1MGL5_BOVIN;tr|A0A3Q1N0C4|A0A3Q1N0C4_BOVIN;tr|A0A3Q1N1A8|A0A3Q1N1A8_BOVIN;tr|A0A3Q1MA45|A0A3Q1MA45_BOVIN;tr|A0A3Q1LWD3|A0A3Q1LWD3_BOVIN;tr|A0A3Q1MI76|A0A3Q1MI76_BOVIN	tr|A0A3Q1MGL5|A0A3Q1MGL5_BOVIN	45	65	yes	no	3	8.6761e-117	189.87	By matching	By MS/MS	By matching	2	0		2
GSWVNKFPVEMTHNHNFR	LLNCLYFKGSWVNKFP	MTHNHNFRLNEREVVK	K	G	S	F	R	L	0	1	3	0	0	0	1	1	2	0	0	1	1	2	1	1	1	1	0	2	0	18	1	2199.04	CON__ENSEMBL:ENSBTAP00000018574;tr|F6R4P6|F6R4P6_BOVIN;tr|A0A3Q1MAK6|A0A3Q1MAK6_BOVIN	CON__ENSEMBL:ENSBTAP00000018574	294	311	yes	no	3;4;5	2.6448e-126	205.24	By MS/MS	By MS/MS	By MS/MS	2	0		5
GSYSCEVTHEGSTVTK	TSSDWKSKGSYSCEVT	HEGSTVTKTVKPSECS	K	G	S	T	K	T	0	0	0	0	1	0	2	2	1	0	0	1	0	0	0	3	3	0	1	2	0	16	0	1740.76	tr|F1MLW8|F1MLW8_BOVIN;tr|A0A3Q1LT19|A0A3Q1LT19_BOVIN;tr|F1N160|F1N160_BOVIN;tr|F1MLW7|F1MLW7_BOVIN;CON__Q1RMN8	CON__Q1RMN8	211	226	no	no	2;3;4	4.3808e-220	310.17	By MS/MS	By MS/MS	By MS/MS	3.64	1.48	5	4	13
GTDECAIESIALAATPIPKL	NGYFRIRRGTDECAIE	AATPIPKL________	R	G	T	K	L	-	4	0	0	1	1	0	2	1	0	3	2	1	0	0	2	1	2	0	0	0	0	20	1	2069.07	tr|F1N455|F1N455_BOVIN;sp|Q3ZCJ8|CATC_BOVIN	tr|F1N455|F1N455_BOVIN	444	463	yes	no	3	0.013114	49.537	By matching	By matching	By MS/MS	5	0
GTDKCACSNHEPYFGYSGAFK	LCQLCAGKGTDKCACS	FGYSGAFKCLMEGAGD	K	G	T	F	K	C	2	0	1	1	2	0	1	3	1	0	0	2	0	2	1	2	1	0	2	0	0	21	1	2395	tr|G3X6N3|G3X6N3_BOVIN;CON__Q0IIK2;sp|Q29443|TRFE_BOVIN;CON__Q29443	CON__Q0IIK2	196	216	no	no	4	2.3314e-37	161.04	By MS/MS	By matching	By matching	6	0
GTEAVPEVR	AMFYIGEKGTEAVPEV	TEAVPEVRFLNQPETT	K	G	T	V	R	F	1	1	0	0	0	0	2	1	0	0	0	0	0	0	1	0	1	0	0	2	0	9	0	956.493	tr|Q3SYR0|Q3SYR0_BOVIN;sp|Q9TT36|THBG_BOVIN;CON__Q9TT36	tr|Q3SYR0|Q3SYR0_BOVIN	359	367	yes	no	2	0.0021647	117.7	By MS/MS	By MS/MS	By matching	1.6	0.49	2	3
GTFAALSELHCDK	MKHLDDLKGTFAALSE	LSELHCDKLHVDPENF	K	G	T	D	K	L	2	0	0	1	1	0	1	1	1	0	2	1	0	1	0	1	1	0	0	0	0	13	0	1447.68	sp|P02070|HBB_BOVIN;CON__P02070	sp|P02070|HBB_BOVIN	82	94	yes	no	2;3	3.0405e-84	237.65	By MS/MS	By MS/MS	By MS/MS	3.4	1.96	2
GTFAALSELHCDKLHVDPENFK	MKHLDDLKGTFAALSE	HVDPENFKLLGNVLVV	K	G	T	F	K	L	2	0	1	2	1	0	2	1	2	0	3	2	0	2	1	1	1	0	0	1	0	22	1	2527.22	sp|P02070|HBB_BOVIN;CON__P02070	sp|P02070|HBB_BOVIN	82	103	yes	no	4;5	1.5106e-220	291.33	By MS/MS	By MS/MS	By MS/MS	6	0
GTFTYEWTVPR	SGSHVAPKGTFTYEWT	TYEWTVPREVGPTYKD	K	G	T	P	R	E	0	1	0	0	0	0	1	1	0	0	0	0	0	1	1	0	3	1	1	1	0	11	0	1355.65	tr|A0A3Q1NJB1|A0A3Q1NJB1_BOVIN;tr|F1N076|F1N076_BOVIN;tr|A0A3Q1LQ81|A0A3Q1LQ81_BOVIN;tr|A0A3Q1MI22|A0A3Q1MI22_BOVIN;CON__ENSEMBL:ENSBTAP00000031900	CON__ENSEMBL:ENSBTAP00000031900	512	522	no	no	2;3	4.2914e-18	178.67	By MS/MS	By MS/MS	By MS/MS	6	0
GTGKECVPNSNER	ALCIGSEKGTGKECVP	CVPNSNERYYGYTGAF	K	G	T	E	R	Y	0	1	2	0	1	0	2	2	0	0	0	1	0	0	1	1	1	0	0	1	0	13	1	1446.65	tr|G3X6N3|G3X6N3_BOVIN;CON__Q0IIK2;sp|Q29443|TRFE_BOVIN;CON__Q29443	CON__Q0IIK2	527	539	no	no	2;3;4	1.6325e-56	212.39	By MS/MS	By MS/MS	By MS/MS	3.52	1.38	2	2	9
GTGKECVPNSNERYYGYTGAFR	ALCIGSEKGTGKECVP	YGYTGAFRCLVEKGDV	K	G	T	F	R	C	1	2	2	0	1	0	2	4	0	0	0	1	0	1	1	1	2	0	3	1	0	22	2	2525.14	tr|G3X6N3|G3X6N3_BOVIN;CON__Q0IIK2;sp|Q29443|TRFE_BOVIN;CON__Q29443	CON__Q0IIK2	527	548	no	no	3;4	4.981e-84	211.92	By MS/MS	By matching	By MS/MS	6	0
GTGQDPELVADSILIDVNDK	LAFYLLPKGTGQDPEL	ILIDVNDKCQEKLKIG	K	G	T	D	K	C	1	0	1	4	0	1	1	2	0	2	2	1	0	0	1	1	1	0	0	2	0	20	0	2098.04	tr|E1B805|E1B805_BOVIN;tr|A0A3Q1M3A4|A0A3Q1M3A4_BOVIN	tr|E1B805|E1B805_BOVIN	537	556	yes	no	3	1.2157e-36	154.72	By MS/MS	By MS/MS	By matching	2.33	0.471		2	1
GTGQDPELVADSILIDVNDKCQEK	LAFYLLPKGTGQDPEL	VNDKCQEKLKIGLQNE	K	G	T	E	K	L	1	0	1	4	1	2	2	2	0	2	2	2	0	0	1	1	1	0	0	2	0	24	1	2643.27	tr|E1B805|E1B805_BOVIN;tr|A0A3Q1M3A4|A0A3Q1M3A4_BOVIN	tr|E1B805|E1B805_BOVIN	537	560	yes	no	3;4	2.625e-54	167.99	By MS/MS	By MS/MS	By matching	3	0			4
GTPSGNLYKPLADEK	ELGCGAAKGTPSGNLY	YKPLADEKQKIFIQDV	K	G	T	E	K	Q	1	0	1	1	0	0	1	2	0	0	2	2	0	0	2	1	1	0	1	0	0	15	1	1588.81	tr|A6QNW7|A6QNW7_BOVIN;CON__ENSEMBL:ENSBTAP00000031360;tr|A0A3Q1MHR7|A0A3Q1MHR7_BOVIN	tr|A6QNW7|A6QNW7_BOVIN	72	86	yes	no	2;3;4	1.774e-52	202.63	By MS/MS	By MS/MS	By MS/MS	4.86	1.64	2
[truncated: 2,267 more rows]
[truncated: 140 more columns]
