# Supplementary material for: Plasma Proteomics Characteristics of Subclinical Vitamin E Deficiency of Dairy Cows During Early Lactation
Source: Front Vet Sci. 2021 Dec 10;8:723898. doi: 10.3389/fvets.2021.723898 (PMC8703030; doi:10.3389/fvets.2021.723898)
Supplement: Supplementary file 4 [file Table_7.xlsx]

## Sheet: Sheet1
Cow's name	VNNI(ng/mL)	SAA4(ng/mL)	APOC4(ng/mL)	PHLD(ng/mL)	APOC3(mg/dL)
BQF_L1692	10.65	40.52	85.51	29.47	18.9
BQF_9564	8.48	29.86	73.35	29.81	30.12
BQF_150076	9.26	20.69	78.96	27.63	30.44
BQF_150128	12.34	19.38	76.7	22.65	28.36
BQF_150157	14.34	39.42	75.36	44.12	48.01
BQF_160104	9.2	31.33	74.97	26.62	34.09
BQF_A3155	8.19	24.81	65.36	21.9	27.4
BQF_1997	7.86	26.09	61.19	22.03	22.9
BQF_9850	9.35	18.56	73.78	29.07	23.02
BQF_7090	8.09	28.18	58.13	19.89	29.74
BQF_9887	9.26	22.34	78.71	23.17	20.98
BQF_9031	7.61	25.43	72.5	20.49	21.87
BQF_8468	7.46	26.49	65.61	21.06	25.17
BQF_1057	9.9	22.15	88.32	33.12	24.85
BQF_160414	10	34.26	86.96	27.29	24.11
BQF_150258	12.11	34.79	86.96	41.67	21.2
BQF_160114	6.61	44.03	58.64	19.72	21.55
BQF_4938	3.14	24.62	67.23	21.93	25.42
BQF_8988	12.11	44.03	77.77	41.67	22.1
QF_150149	13.25	33.29	74.21	21.3	28.36
QF_160120	7.83	18.41	65.19	24.14	25.04
QF_6697	7.56	15.21	60.35	34.56	27.28
QF_170025	7.98	17.22	57.87	21.19	22.23
QF_150362	7.48	16.66	51.07	20.46	21.52
QF_9163	6.24	15.6	57.7	17.64	18.84
QF_8320	7.59	18.31	56.51	24.34	25.23
QF_170072	8.21	18.43	62.51	34.28	30.79
QF_150156	7.39	16.32	65.12	29.36	36.9
QF_5699	7.43	24.62	65.87	22.53	23.5
QF_150265	7.05	20.91	54.47	20.82	21.75
QF_150197	7.5	26.74	71.9	24.28	32.55
QF_150087	9.37	25.12	70.88	23.94	33.61
QF_7888	7.17	22.62	61.62	20.12	28.04
QF_5356	7.92	21.5	60.09	24.54	23.34
QF_6463	7.06	19.41	54.9	20.69	20.98
QF_9552	6.25	18.26	66.31	28.31	28.46
QF_150578	7.48	24.84	58.64	22.37	20.82
QF_160405	9.12	17.39	61.23	25.31	22.93
QF_1230	6.38	25.32	61.87	27.73	21.76
QF_3212	7.22	24.21	59.74	22.36	29.41
Annotation : BQF = healthy control group; QF = subclinical VE deficiency group.
