# Supplementary material for: Plasma Proteomics Characteristics of Subclinical Vitamin E Deficiency of Dairy Cows During Early Lactation
Source: Front Vet Sci. 2021 Dec 10;8:723898. doi: 10.3389/fvets.2021.723898 (PMC8703030; doi:10.3389/fvets.2021.723898)
Supplement: Supplementary file 5 [file Data_Sheet_2.zip]

Archive with 200 entries (189 files):
- Bioinformatics analysis related attachments/
- Bioinformatics analysis related attachments/COG/
- Bioinformatics analysis related attachments/COG/COG.anno.xls
- Bioinformatics analysis related attachments/COG/cog.png
- Bioinformatics analysis related attachments/COG/cog.stat
- Bioinformatics analysis related attachments/GO/
- Bioinformatics analysis related attachments/GO/BP/
- Bioinformatics analysis related attachments/GO/BP/Sample.enrichment.xls
- Bioinformatics analysis related attachments/GO/BP/Sig(QF_BQF).AllDiff.enrichment.xls
- Bioinformatics analysis related attachments/GO/BP/Sig(QF_BQF).Down.enrichment.xls
- Bioinformatics analysis related attachments/GO/BP/Sig(QF_BQF).Up.enrichment.xls
- Bioinformatics analysis related attachments/GO/BP/bfig.Sample.enrichment.png
- Bioinformatics analysis related attachments/GO/BP/bfig.Sig(QF_BQF).AllDiff.enrichment.png
- Bioinformatics analysis related attachments/GO/BP/bfig.Sig(QF_BQF).Down.enrichment.png
- Bioinformatics analysis related attachments/GO/BP/bfig.Sig(QF_BQF).Up.enrichment.png
- Bioinformatics analysis related attachments/GO/BP/pro2anno.matrix.xls
- Bioinformatics analysis related attachments/GO/CC/
- Bioinformatics analysis related attachments/GO/CC/Sample.enrichment.xls
- Bioinformatics analysis related attachments/GO/CC/Sig(QF_BQF).AllDiff.enrichment.xls
- Bioinformatics analysis related attachments/GO/CC/Sig(QF_BQF).Down.enrichment.xls
- Bioinformatics analysis related attachments/GO/CC/Sig(QF_BQF).Up.enrichment.xls
- Bioinformatics analysis related attachments/GO/CC/bfig.Sample.enrichment.png
- Bioinformatics analysis related attachments/GO/CC/bfig.Sig(QF_BQF).AllDiff.enrichment.png
- Bioinformatics analysis related attachments/GO/CC/bfig.Sig(QF_BQF).Down.enrichment.png
- Bioinformatics analysis related attachments/GO/CC/bfig.Sig(QF_BQF).Up.enrichment.png
- Bioinformatics analysis related attachments/GO/CC/pro2anno.matrix.xls
- Bioinformatics analysis related attachments/GO/MF/
- Bioinformatics analysis related attachments/GO/MF/Sample.enrichment.xls
- Bioinformatics analysis related attachments/GO/MF/Sig(QF_BQF).AllDiff.enrichment.xls
- Bioinformatics analysis related attachments/GO/MF/Sig(QF_BQF).Down.enrichment.xls
- Bioinformatics analysis related attachments/GO/MF/Sig(QF_BQF).Up.enrichment.xls
- Bioinformatics analysis related attachments/GO/MF/bfig.Sample.enrichment.png
- Bioinformatics analysis related attachments/GO/MF/bfig.Sig(QF_BQF).AllDiff.enrichment.png
- Bioinformatics analysis related attachments/GO/MF/bfig.Sig(QF_BQF).Down.enrichment.png
- Bioinformatics analysis related attachments/GO/MF/bfig.Sig(QF_BQF).Up.enrichment.png
- Bioinformatics analysis related attachments/GO/MF/pro2anno.matrix.xls
- Bioinformatics analysis related attachments/GO/Sample.EnrichedGOTerm.png
- Bioinformatics analysis related attachments/GO/Sig(QF_BQF).AllDiff.EnrichedGOTerm.png
- Bioinformatics analysis related attachments/GO/Sig(QF_BQF).Down.EnrichedGOTerm.png
- Bioinformatics analysis related attachments/GO/Sig(QF_BQF).Up.EnrichedGOTerm.png
- Bioinformatics analysis related attachments/KEGG/
- Bioinformatics analysis related attachments/KEGG/Sample/
- Bioinformatics analysis related attachments/KEGG/Sample/Sample.ko.inf.txt
- Bioinformatics analysis related attachments/KEGG/Sample/bta00260.html
- Bioinformatics analysis related attachments/KEGG/Sample/bta00350.html
- Bioinformatics analysis related attachments/KEGG/Sample/bta00360.html
- Bioinformatics analysis related attachments/KEGG/Sample/bta00410.html
- Bioinformatics analysis related attachments/KEGG/Sample/bta00563.html
- Bioinformatics analysis related attachments/KEGG/Sample/bta00564.html
- Bioinformatics analysis related attachments/KEGG/Sample/bta00770.html
- Bioinformatics analysis related attachments/KEGG/Sample/bta01100.html
- Bioinformatics analysis related attachments/KEGG/Sample/bta03320.html
- Bioinformatics analysis related attachments/KEGG/Sample/bta04010.html
- Bioinformatics analysis related attachments/KEGG/Sample/bta04060.html
- Bioinformatics analysis related attachments/KEGG/Sample/bta04064.html
- Bioinformatics analysis related attachments/KEGG/Sample/bta04115.html
- Bioinformatics analysis related attachments/KEGG/Sample/bta04142.html
- Bioinformatics analysis related attachments/KEGG/Sample/bta04145.html
- Bioinformatics analysis related attachments/KEGG/Sample/bta04151.html
- Bioinformatics analysis related attachments/KEGG/Sample/bta04210.html
- Bioinformatics analysis related attachments/KEGG/Sample/bta04218.html
- Bioinformatics analysis related attachments/KEGG/Sample/bta04510.html
- Bioinformatics analysis related attachments/KEGG/Sample/bta04512.html
- Bioinformatics analysis related attachments/KEGG/Sample/bta04610.html
- Bioinformatics analysis related attachments/KEGG/Sample/bta04611.html
- Bioinformatics analysis related attachments/KEGG/Sample/bta04612.html
- Bioinformatics analysis related attachments/KEGG/Sample/bta04620.html
- Bioinformatics analysis related attachments/KEGG/Sample/bta04640.html
- Bioinformatics analysis related attachments/KEGG/Sample/bta04659.html
- Bioinformatics analysis related attachments/KEGG/Sample/bta04672.html
- Bioinformatics analysis related attachments/KEGG/Sample/bta04750.html
- Bioinformatics analysis related attachments/KEGG/Sample/bta04918.html
- Bioinformatics analysis related attachments/KEGG/Sample/bta04979.html
- Bioinformatics analysis related attachments/KEGG/Sample/bta05020.html
- Bioinformatics analysis related attachments/KEGG/Sample/bta05132.html
- Bioinformatics analysis related attachments/KEGG/Sample/bta05133.html
- Bioinformatics analysis related attachments/KEGG/Sample/bta05134.html
- Bioinformatics analysis related attachments/KEGG/Sample/bta05142.html
- Bioinformatics analysis related attachments/KEGG/Sample/bta05146.html
- Bioinformatics analysis related attachments/KEGG/Sample/bta05150.html
- Bioinformatics analysis related attachments/KEGG/Sample/bta05152.html
- Bioinformatics analysis related attachments/KEGG/Sample/bta05163.html
- Bioinformatics analysis related attachments/KEGG/Sample/bta05165.html
- Bioinformatics analysis related attachments/KEGG/Sample/bta05166.html
- Bioinformatics analysis related attachments/KEGG/Sample/bta05168.html
- Bioinformatics analysis related attachments/KEGG/Sample/bta05169.html
- Bioinformatics analysis related attachments/KEGG/Sample/bta05170.html
- Bioinformatics analysis related attachments/KEGG/Sample/bta05202.html
- Bioinformatics analysis related attachments/KEGG/Sample/bta05221.html
- Bioinformatics analysis related attachments/KEGG/Sample/bta05322.html
- Bioinformatics analysis related attachments/KEGG/Sample/png/
- Bioinformatics analysis related attachments/KEGG/Sample/png/bta00260.png
- Bioinformatics analysis related attachments/KEGG/Sample/png/bta00350.png
- Bioinformatics analysis related attachments/KEGG/Sample/png/bta00360.png
- Bioinformatics analysis related attachments/KEGG/Sample/png/bta00410.png
- Bioinformatics analysis related attachments/KEGG/Sample/png/bta00563.png
- Bioinformatics analysis related attachments/KEGG/Sample/png/bta00564.png
- Bioinformatics analysis related attachments/KEGG/Sample/png/bta00770.png
- Bioinformatics analysis related attachments/KEGG/Sample/png/bta01100.png
- Bioinformatics analysis related attachments/KEGG/Sample/png/bta03320.png
- Bioinformatics analysis related attachments/KEGG/Sample/png/bta04010.png
- Bioinformatics analysis related attachments/KEGG/Sample/png/bta04060.png
- Bioinformatics analysis related attachments/KEGG/Sample/png/bta04064.png
- Bioinformatics analysis related attachments/KEGG/Sample/png/bta04115.png
- Bioinformatics analysis related attachments/KEGG/Sample/png/bta04142.png
- Bioinformatics analysis related attachments/KEGG/Sample/png/bta04145.png
- Bioinformatics analysis related attachments/KEGG/Sample/png/bta04151.png
- Bioinformatics analysis related attachments/KEGG/Sample/png/bta04210.png
- Bioinformatics analysis related attachments/KEGG/Sample/png/bta04218.png
- Bioinformatics analysis related attachments/KEGG/Sample/png/bta04510.png
- Bioinformatics analysis related attachments/KEGG/Sample/png/bta04512.png
- Bioinformatics analysis related attachments/KEGG/Sample/png/bta04610.png
- Bioinformatics analysis related attachments/KEGG/Sample/png/bta04611.png
- Bioinformatics analysis related attachments/KEGG/Sample/png/bta04612.png
- Bioinformatics analysis related attachments/KEGG/Sample/png/bta04620.png
- Bioinformatics analysis related attachments/KEGG/Sample/png/bta04640.png
- Bioinformatics analysis related attachments/KEGG/Sample/png/bta04659.png
- Bioinformatics analysis related attachments/KEGG/Sample/png/bta04672.png
- Bioinformatics analysis related attachments/KEGG/Sample/png/bta04750.png
- Bioinformatics analysis related attachments/KEGG/Sample/png/bta04918.png
- Bioinformatics analysis related attachments/KEGG/Sample/png/bta04979.png
- Bioinformatics analysis related attachments/KEGG/Sample/png/bta05020.png
- Bioinformatics analysis related attachments/KEGG/Sample/png/bta05132.png
- Bioinformatics analysis related attachments/KEGG/Sample/png/bta05133.png
- Bioinformatics analysis related attachments/KEGG/Sample/png/bta05134.png
- Bioinformatics analysis related attachments/KEGG/Sample/png/bta05142.png
- Bioinformatics analysis related attachments/KEGG/Sample/png/bta05146.png
- Bioinformatics analysis related attachments/KEGG/Sample/png/bta05150.png
- Bioinformatics analysis related attachments/KEGG/Sample/png/bta05152.png
- Bioinformatics analysis related attachments/KEGG/Sample/png/bta05163.png
- Bioinformatics analysis related attachments/KEGG/Sample/png/bta05165.png
- Bioinformatics analysis related attachments/KEGG/Sample/png/bta05166.png
- Bioinformatics analysis related attachments/KEGG/Sample/png/bta05168.png
- Bioinformatics analysis related attachments/KEGG/Sample/png/bta05169.png
- Bioinformatics analysis related attachments/KEGG/Sample/png/bta05170.png
- Bioinformatics analysis related attachments/KEGG/Sample/png/bta05202.png
- Bioinformatics analysis related attachments/KEGG/Sample/png/bta05221.png
- Bioinformatics analysis related attachments/KEGG/Sample/png/bta05322.png
- Bioinformatics analysis related attachments/KEGG/Sample.enrichment.xls
- Bioinformatics analysis related attachments/KEGG/Sig(QF_BQF)/
- Bioinformatics analysis related attachments/KEGG/Sig(QF_BQF)/Sig(QF_BQF).ko.inf.txt
- Bioinformatics analysis related attachments/KEGG/Sig(QF_BQF)/bta00563.html
- Bioinformatics analysis related attachments/KEGG/Sig(QF_BQF)/bta00770.html
- Bioinformatics analysis related attachments/KEGG/Sig(QF_BQF)/bta01100.html
- Bioinformatics analysis related attachments/KEGG/Sig(QF_BQF)/bta03320.html
- Bioinformatics analysis related attachments/KEGG/Sig(QF_BQF)/bta04010.html
- Bioinformatics analysis related attachments/KEGG/Sig(QF_BQF)/bta04060.html
- Bioinformatics analysis related attachments/KEGG/Sig(QF_BQF)/bta04064.html
- Bioinformatics analysis related attachments/KEGG/Sig(QF_BQF)/bta04145.html
- Bioinformatics analysis related attachments/KEGG/Sig(QF_BQF)/bta04610.html
- Bioinformatics analysis related attachments/KEGG/Sig(QF_BQF)/bta04620.html
- Bioinformatics analysis related attachments/KEGG/Sig(QF_BQF)/bta04640.html
- Bioinformatics analysis related attachments/KEGG/Sig(QF_BQF)/bta04659.html
- Bioinformatics analysis related attachments/KEGG/Sig(QF_BQF)/bta04750.html
- Bioinformatics analysis related attachments/KEGG/Sig(QF_BQF)/bta04979.html
- Bioinformatics analysis related attachments/KEGG/Sig(QF_BQF)/bta05020.html
- Bioinformatics analysis related attachments/KEGG/Sig(QF_BQF)/bta05132.html
- Bioinformatics analysis related attachments/KEGG/Sig(QF_BQF)/bta05133.html
- Bioinformatics analysis related attachments/KEGG/Sig(QF_BQF)/bta05134.html
- Bioinformatics analysis related attachments/KEGG/Sig(QF_BQF)/bta05142.html
- Bioinformatics analysis related attachments/KEGG/Sig(QF_BQF)/bta05146.html
- Bioinformatics analysis related attachments/KEGG/Sig(QF_BQF)/bta05150.html
- Bioinformatics analysis related attachments/KEGG/Sig(QF_BQF)/bta05152.html
- Bioinformatics analysis related attachments/KEGG/Sig(QF_BQF)/bta05202.html
- Bioinformatics analysis related attachments/KEGG/Sig(QF_BQF)/bta05221.html
- Bioinformatics analysis related attachments/KEGG/Sig(QF_BQF)/bta05322.html
- Bioinformatics analysis related attachments/KEGG/Sig(QF_BQF)/png/
- Bioinformatics analysis related attachments/KEGG/Sig(QF_BQF)/png/bta00563.png
- Bioinformatics analysis related attachments/KEGG/Sig(QF_BQF)/png/bta00770.png
- Bioinformatics analysis related attachments/KEGG/Sig(QF_BQF)/png/bta01100.png
- Bioinformatics analysis related attachments/KEGG/Sig(QF_BQF)/png/bta03320.png
- Bioinformatics analysis related attachments/KEGG/Sig(QF_BQF)/png/bta04010.png
- Bioinformatics analysis related attachments/KEGG/Sig(QF_BQF)/png/bta04060.png
- Bioinformatics analysis related attachments/KEGG/Sig(QF_BQF)/png/bta04064.png
- Bioinformatics analysis related attachments/KEGG/Sig(QF_BQF)/png/bta04145.png
- Bioinformatics analysis related attachments/KEGG/Sig(QF_BQF)/png/bta04610.png
- Bioinformatics analysis related attachments/KEGG/Sig(QF_BQF)/png/bta04620.png
- Bioinformatics analysis related attachments/KEGG/Sig(QF_BQF)/png/bta04640.png
- Bioinformatics analysis related attachments/KEGG/Sig(QF_BQF)/png/bta04659.png
- Bioinformatics analysis related attachments/KEGG/Sig(QF_BQF)/png/bta04750.png
- Bioinformatics analysis related attachments/KEGG/Sig(QF_BQF)/png/bta04979.png
- Bioinformatics analysis related attachments/KEGG/Sig(QF_BQF)/png/bta05020.png
- Bioinformatics analysis related attachments/KEGG/Sig(QF_BQF)/png/bta05132.png
- Bioinformatics analysis related attachments/KEGG/Sig(QF_BQF)/png/bta05133.png
- Bioinformatics analysis related attachments/KEGG/Sig(QF_BQF)/png/bta05134.png
- Bioinformatics analysis related attachments/KEGG/Sig(QF_BQF)/png/bta05142.png
- Bioinformatics analysis related attachments/KEGG/Sig(QF_BQF)/png/bta05146.png
- Bioinformatics analysis related attachments/KEGG/Sig(QF_BQF)/png/bta05150.png
- Bioinformatics analysis related attachments/KEGG/Sig(QF_BQF)/png/bta05152.png
- Bioinformatics analysis related attachments/KEGG/Sig(QF_BQF)/png/bta05202.png
- Bioinformatics analysis related attachments/KEGG/Sig(QF_BQF)/png/bta05221.png
- Bioinformatics analysis related attachments/KEGG/Sig(QF_BQF)/png/bta05322.png
- Bioinformatics analysis related attachments/KEGG/Sig(QF_BQF).AllDiff.enrichment.xls
- Bioinformatics analysis related attachments/KEGG/Sig(QF_BQF).Down.enrichment.xls
- Bioinformatics analysis related attachments/KEGG/Sig(QF_BQF).Up.enrichment.xls
- Bioinformatics analysis related attachments/KEGG/bfig.Sample.enrichment.png
- Bioinformatics analysis related attachments/KEGG/bfig.Sig(QF_BQF).AllDiff.enrichment.png
- Bioinformatics analysis related attachments/KEGG/bfig.Sig(QF_BQF).Down.enrichment.png
- Bioinformatics analysis related attachments/KEGG/bfig.Sig(QF_BQF).Up.enrichment.png
- Bioinformatics analysis related attachments/KEGG/pro2anno.matrix.xls
