# Supplementary material for: Plasma Proteomics Characteristics of Subclinical Vitamin E Deficiency of Dairy Cows During Early Lactation
Source: Front Vet Sci. 2021 Dec 10;8:723898. doi: 10.3389/fvets.2021.723898 (PMC8703030; doi:10.3389/fvets.2021.723898)
Supplement: Supplementary file 5 [file Data_Sheet_2.zip › Bioinformatics analysis related attachments/COG/COG.anno.xls]

Uniprot ID	COG id	COG marker	COG classification
HP251_BOVIN	Hs13994280	R	General function prediction only
G3N0V0_BOVIN
A0A3Q1M8I5_BOVIN	Hs4557225	O	Posttranslational modification, protein turnover, chaperones
A0A3Q1NJB1_BOVIN	Hs4557485	Q	Secondary metabolites biosynthesis, transport and catabolism
A0A452DHX8_BOVIN	Hs4502119	Q	Secondary metabolites biosynthesis, transport and catabolism
CATS_BOVIN	Hs20070178	O	Posttranslational modification, protein turnover, chaperones
FA10_BOVIN	Hs4503625	O	Posttranslational modification, protein turnover, chaperones
A0A3Q1LSN0_BOVIN	Hs4504965	Z	Cytoskeleton
PRDX2_BOVIN	Hs13631440	O	Posttranslational modification, protein turnover, chaperones
CD14_BOVIN	Hs4557417
A0A3B0IZF8_BOVIN	Hs14726804	R	General function prediction only
F1MMP5_BOVIN	Hs4504781	O	Posttranslational modification, protein turnover, chaperones
PGRP1_BOVIN	Hs4827036	X
A5PK73_BOVIN	Hs14738249	G	Carbohydrate transport and metabolism
A0A452DHZ7_BOVIN	Hs14772303	R	General function prediction only
KLKB1_BOVIN	Hs4504877	E	Amino acid transport and metabolism
G3X7G4_BOVIN	Hs4557469	U	Intracellular trafficking, secretion, and vesicular transport
E1B726_BOVIN	Hs4505881	O	Posttranslational modification, protein turnover, chaperones
A0A140T891_BOVIN	Hs4759312	E	Amino acid transport and metabolism
F1N2K1_BOVIN	Hs7706633	X
SERPH_BOVIN	Hs4757924	V	Defense mechanisms
F1MUT4_BOVIN	Hs4503627	E	Amino acid transport and metabolism
Q09TE3_BOVIN	Hs4826772	R	General function prediction only
Q3SZZ9_BOVIN	Hs4503715	R	General function prediction only
A0A0A0MP91_BOVIN	Hs14550407	E	Amino acid transport and metabolism
COMP_BOVIN	Hs4557483	W	Extracellular structures
SAA4_BOVIN	Hs10835095	X
A0A3Q1LKB0_BOVIN	Hs11345448	V	Defense mechanisms
E1BJF9_BOVIN	Hs4506777	X
MBL2_BOVIN	Hs4557739	V	Defense mechanisms
F1MM32_BOVIN	Hs13325075	D	Cell cycle control, cell division, chromosome partitioning
F1N0I3_BOVIN	Hs4503643	V	Defense mechanisms
A0A3Q1M3A8_BOVIN	Hs18550937	R	General function prediction only
F1N0H3_BOVIN	Hs4557395	R	General function prediction only
A0A3Q1MB98_BOVIN	Hs4826762	E	Amino acid transport and metabolism
G3X7F3_BOVIN	Hs4504375	V	Defense mechanisms
APOD_BOVIN	Hs4502163	M	Cell wall/membrane/envelope biogenesis
C1QB_BOVIN	Hs11038662	R	General function prediction only
HABP2_BOVIN	Hs4758502_1	T	Signal transduction mechanisms
IBP2_BOVIN	Hs10835157	T	Signal transduction mechanisms
A0A3Q1MRQ2_BOVIN	Hs4557393	R	General function prediction only
G3N3S2_BOVIN	Hs4758712	G	Carbohydrate transport and metabolism
RET4_BOVIN	Hs5803139	R	General function prediction only
F6R4N7_BOVIN	Hs4507151	P	Inorganic ion transport and metabolism
Q2KIW1_BOVIN	Hs19923106	X
G3X6N3_BOVIN	Hs4557871	P	Inorganic ion transport and metabolism
Q3SYR8_BOVIN	Hs21489959
Q17QH1_BOVIN	Hs4502165
A0A452DK44_BOVIN	Hs4502337	V	Defense mechanisms
IBP3_BOVIN	Hs4504617	T	Signal transduction mechanisms
F1MM86_BOVIN	Hs4559406	V	Defense mechanisms
A0A3Q1LWV8_BOVIN	Hs18550959	R	General function prediction only
A0A3Q1LL04_BOVIN	Hs10092643	S	Function unknown
TTHY_BOVIN	Hs4507725	I	Lipid transport and metabolism
A0A3Q1LJT1_BOVIN	Hs17436391	R	General function prediction only
B2MG_BOVIN	Hs4757826	V	Defense mechanisms
Q2KIW4_BOVIN	Hs4557892	I	Lipid transport and metabolism
CD44_BOVIN	HsM10835163	X
C4T8B4_BOVIN	Hs14728083	X
F1MVP0_BOVIN	Hs21265034	O	Posttranslational modification, protein turnover, chaperones
E1B805_BOVIN	Hs4557385	O	Posttranslational modification, protein turnover, chaperones
C1QA_BOVIN	Hs7705753	R	General function prediction only
A0A140T851_BOVIN	Hs4506115	O	Posttranslational modification, protein turnover, chaperones
A0A3Q1M3L6_BOVIN	Hs13399298	V	Defense mechanisms
REG1_BOVIN	Hs4506827	X
F1MNV5_BOVIN	Hs4504893	O	Posttranslational modification, protein turnover, chaperones
Q58DP6_BOVIN	Hs4506557	A	RNA processing and modification
E1BDW7_BOVIN	Hs10337615	O	Posttranslational modification, protein turnover, chaperones
F6PSK5_BOVIN	Hs4504661	T	Signal transduction mechanisms
A0A3Q1MP40_BOVIN	Hs4557387	V	Defense mechanisms
A0A3Q1M5Q6_BOVIN	Hs4758236	W	Extracellular structures
F1MYX2_BOVIN	Hs20555577	X
A2VE41_BOVIN	Hs9665262	T	Signal transduction mechanisms
Q32PA1_BOVIN	Hs10835165	X
CONG_BOVIN	HsM4506909	V	Defense mechanisms
A0A3Q1LSC6_BOVIN	Hs5031695	V	Defense mechanisms
F1MAV4_BOVIN	Hs4557349_1
FINC_BOVIN	Hs16933542	X
A0A3Q1MZD4_BOVIN	Hs20542273_1	S	Function unknown
F1MW44_BOVIN	Hs20556219	V	Defense mechanisms
E1BNR0_BOVIN	Hs4502153	I	Lipid transport and metabolism
A0A3Q1MFI7_BOVIN	Hs22047342	R	General function prediction only
E1BCJ2_BOVIN	Hs13540563	V	Defense mechanisms
A0A3Q1LSP4_BOVIN	Hs4557389	V	Defense mechanisms
F1MBS3_BOVIN	Hs4507467	W	Extracellular structures
SPA38_BOVIN	Hs14748212	V	Defense mechanisms
APOC4_BOVIN	Hs4502161
A6QP30_BOVIN	Hs4758460	R	General function prediction only
F1MKS5_BOVIN	Hs4504489	X
A5D9E9_BOVIN	Hs4502493	E	Amino acid transport and metabolism
SAMP_BOVIN	Hs4502133	X
PHLD_BOVIN	Hs4504089	W	Extracellular structures
Q3ZCL0_BOVIN	Hs4507671	S	Function unknown
A0A3Q1LU84_BOVIN	Hs6912408	X
A0A3Q1M315_BOVIN	Hs11321587	V	Defense mechanisms
F1N102_BOVIN	Hs4557391	V	Defense mechanisms
A0A3Q1MHU8_BOVIN	Hs4505737	P	Inorganic ion transport and metabolism
G5E604_BOVIN	Hs17436399	R	General function prediction only
CFAD_BOVIN	Hs18590905	E	Amino acid transport and metabolism
F1MTT3_BOVIN	Hs4503629_1	T	Signal transduction mechanisms
PIGR_BOVIN	Hs14739061	X
G3X8D7_BOVIN	Hs6006001	O	Posttranslational modification, protein turnover, chaperones
A0A3Q1NG06_BOVIN	Hs18590513	R	General function prediction only
E1BJ49_BOVIN	Hs21264363	E	Amino acid transport and metabolism
C1S_BOVIN	Hs4502495	E	Amino acid transport and metabolism
F1MDS0_BOVIN	Hs5031925_1
APOC3_BOVIN	Hs4557323
Q1RMN9_BOVIN	Hs4502503	X
VWF_BOVIN	Hs4507907	V	Defense mechanisms
F1MBC5_BOVIN	Hs4503649	O	Posttranslational modification, protein turnover, chaperones
A0A3Q1M4R3_BOVIN	Hs4557032	C	Energy production and conversion
A0A3Q1LI44_BOVIN	Hs22046415	R	General function prediction only
A0A3Q1MV99_BOVIN	Hs12232373	R	General function prediction only
F1MRD0_BOVIN	Hs4501885	Z	Cytoskeleton
PROZ_BOVIN	Hs4506121	E	Amino acid transport and metabolism
A0A140T8D4_BOVIN	HsM5031991	O	Posttranslational modification, protein turnover, chaperones
