# Supplementary material for: Plasma Proteomics Characteristics of Subclinical Vitamin E Deficiency of Dairy Cows During Early Lactation
Source: Front Vet Sci. 2021 Dec 10;8:723898. doi: 10.3389/fvets.2021.723898 (PMC8703030; doi:10.3389/fvets.2021.723898)
Supplement: Supplementary file 5 [file Data_Sheet_2.zip › Bioinformatics analysis related attachments/COG/cog.stat]

Function class	Frequency
J Translation, ribosomal structure and biogenesis
A RNA processing and modification	1
K Transcription
L Replication, recombination and repair
B Chromatin structure and dynamics
D Cell cycle control, cell division, chromosome partitioning	1
Y Nuclear structure
V Defense mechanisms	28
T Signal transduction mechanisms	9
M Cell wall/membrane/envelope biogenesis	2
N Cell motility
Z Cytoskeleton	2
W Extracellular structures	5
U Intracellular trafficking, secretion, and vesicular transport	1
O Posttranslational modification, protein turnover, chaperones	15
C Energy production and conversion	1
G Carbohydrate transport and metabolism	2
E Amino acid transport and metabolism	10
F Nucleotide transport and metabolism
H Coenzyme transport and metabolism
I Lipid transport and metabolism	3
P Inorganic ion transport and metabolism	3
Q Secondary metabolites biosynthesis, transport and catabolism	2
R General function prediction only	20
S Function unknown	3
