# Supplementary material for: Plasma Proteomics Characteristics of Subclinical Vitamin E Deficiency of Dairy Cows During Early Lactation
Source: Front Vet Sci. 2021 Dec 10;8:723898. doi: 10.3389/fvets.2021.723898 (PMC8703030; doi:10.3389/fvets.2021.723898)
Supplement: Supplementary file 5 [file Data_Sheet_2.zip › Bioinformatics analysis related attachments/GO/BP/Sample.enrichment.xls]

TermID	Term	bg_pro_num	bg_term_num	fg_pronum	fg_termnum	Ratio	pvalue	Enrichment	FDR
GO:0006958	complement activation, classical pathway	21490	34	89	9	0.264705882352941	1.13989521694496e-14	13.9431350686584	4.37719763306865e-012
GO:0007596	blood coagulation	21490	62	89	9	0.145161290322581	4.01308624307316e-12	11.3965215069773	7.70512558670047e-010
GO:0045087	innate immune response	21490	225	89	11	0.0488888888888889	2.3156909305799e-09	8.63531940526444	2.96408439114227e-007
GO:0006953	acute-phase response	21490	20	89	5	0.25	1.60517332788929e-08	7.79447806526435	1.54096639477372e-006
GO:0002377	immunoglobulin production	21490	17	89	4	0.235294117647059	6.2770631814441e-07	6.20224349995938	4.82078452334907e-005
GO:0006956	complement activation	21490	18	89	4	0.222222222222222	8.04499912225109e-07	6.09447399894861	5.1487994382407e-005
GO:0010951	negative regulation of endopeptidase activity	21490	68	89	5	0.0735294117647059	9.23067106127419e-06	5.03476672501802	0.000506368241075613
GO:0034375	high-density lipoprotein particle remodeling	21490	11	89	3	0.272727272727273	1.10608422852627e-05	4.95621180016391	0.00053092042969261
GO:0031638	zymogen activation	21490	12	89	3	0.25	1.47035777007089e-05	4.83257697908674	0.00062735264856358
GO:0002839	positive regulation of immune response to tumor cell	21490	2	89	2	1	1.69597738719915e-05	4.77057994257465	0.000651255316684474
GO:2000504	positive regulation of blood vessel remodeling	21490	2	89	2	1	1.69597738719915e-05	4.77057994257465	0.000592050287894976
GO:2001027	negative regulation of endothelial cell chemotaxis	21490	2	89	2	1	1.69597738719915e-05	4.77057994257465	0.000542712763903728
GO:0051919	positive regulation of fibrinolysis	21490	2	89	2	1	1.69597738719915e-05	4.77057994257465	0.000500965628218826
GO:0030168	platelet activation	21490	38	89	4	0.105263157894737	1.82170290449544e-05	4.7395224492395	0.000499667082375892
GO:0042730	fibrinolysis	21490	14	89	3	0.214285714285714	2.41821293388951e-05	4.6165054603232	0.000619062511075715
GO:0050832	defense response to fungus	21490	14	89	3	0.214285714285714	2.41821293388951e-05	4.6165054603232	0.000580371104133483
GO:0010897	negative regulation of triglyceride catabolic process	21490	3	89	2	0.666666666666667	5.07419891209202e-05	4.2946325121378	0.0011461719895549
GO:0010593	negative regulation of lamellipodium assembly	21490	3	89	2	0.666666666666667	5.07419891209202e-05	4.2946325121378	0.00108249576791296
GO:0015886	heme transport	21490	3	89	2	0.666666666666667	5.07419891209202e-05	4.2946325121378	0.00102552230644386
GO:0098883	synapse pruning	21490	3	89	2	0.666666666666667	5.07419891209202e-05	4.2946325121378	0.000974246191121668
GO:0033344	cholesterol efflux	21490	20	89	3	0.15	7.43843628039545e-05	4.1285183529182	0.00136017120555802
GO:0010543	regulation of platelet activation	21490	4	89	2	0.5	0.000101210137745233	3.99477598407424	0.00176657694973498
GO:0051918	negative regulation of fibrinolysis	21490	4	89	2	0.5	0.000101210137745233	3.99477598407424	0.00168976925626824
GO:0033629	negative regulation of cell adhesion mediated by integrin	21490	5	89	2	0.4	0.000168228531887879	3.77410034509806	0.00269165651020606
GO:1900747	negative regulation of vascular endothelial growth factor signaling pathway	21490	6	89	2	0.333333333333333	0.000251662299508565	3.5991818394446	0.00386553292045156
GO:0042158	lipoprotein biosynthetic process	21490	6	89	2	0.333333333333333	0.000251662299508565	3.5991818394446	0.00371685857735727
GO:0043065	positive regulation of apoptotic process	21490	152	89	5	0.0328947368421053	0.00042662046512676	3.36995831513497	0.00606749105958059
GO:0030194	positive regulation of blood coagulation	21490	8	89	2	0.25	0.000467240520288184	3.33045950113863	0.00640786999252367
GO:0010447	response to acidic pH	21490	8	89	2	0.25	0.000467240520288184	3.33045950113863	0.00618690895829871
GO:0043254	regulation of protein complex assembly	21490	8	89	2	0.25	0.000467240520288184	3.33045950113863	0.00598067865968876
GO:0001867	complement activation, lectin pathway	21490	9	89	2	0.222222222222222	0.000599119269796199	3.22248671173734	0.00742134837424969
GO:0009308	amine metabolic process	21490	10	89	2	0.2	0.000746881976972136	3.12674802040595	0.00896258372366563
GO:0007568	aging	21490	10	89	2	0.2	0.000746881976972136	3.12674802040595	0.00869099027749395
GO:0050730	regulation of peptidyl-tyrosine phosphorylation	21490	10	89	2	0.2	0.000746881976972136	3.12674802040595	0.00843537291639118
GO:0008203	cholesterol metabolic process	21490	44	89	3	0.0681818181818182	0.00080428367990715	3.09459074367863	0.00882414094526702
GO:0043567	regulation of insulin-like growth factor receptor signaling pathway	21490	11	89	2	0.181818181818182	0.00091039778468033	3.04076880773973	0.00971090970325685
GO:0042246	tissue regeneration	21490	12	89	2	0.166666666666667	0.00108953662607625	2.96275816584411	0.0113076233625211
GO:0046470	phosphatidylcholine metabolic process	21490	13	89	2	0.153846153846154	0.00128416922042482	2.89137774367031	0.0129768679116613
GO:0048662	negative regulation of smooth muscle cell proliferation	21490	13	89	2	0.153846153846154	0.00128416922042482	2.89137774367031	0.0126441277087982
GO:0006955	immune response	21490	293	89	6	0.0204778156996587	0.00137579620702465	2.86144589220473	0.0132076435874366
GO:0048844	artery morphogenesis	21490	15	89	2	0.133333333333333	0.00171940245063971	2.76462245860361	0.0161036717328207
GO:0042632	cholesterol homeostasis	21490	63	89	3	0.0476190476190476	0.00227877920853544	2.64229775167785	0.0208345527637526
GO:0070328	triglyceride homeostasis	21490	19	89	2	0.105263157894737	0.00277019188278622	2.55749014763265	0.0247384577439514
GO:0051894	positive regulation of focal adhesion assembly	21490	19	89	2	0.105263157894737	0.00277019188278622	2.55749014763265	0.0241762200679525
GO:0019433	triglyceride catabolic process	21490	19	89	2	0.105263157894737	0.00277019188278622	2.55749014763265	0.0236389707331091
GO:0007566	embryo implantation	21490	19	89	2	0.105263157894737	0.00277019188278622	2.55749014763265	0.023125080064998
GO:0060326	cell chemotaxis	21490	68	89	3	0.0441176470588235	0.00283340103231258	2.54769195220236	0.0231494892852773
GO:0002544	chronic inflammatory response	21490	1	89	1	1	0.0041414611447185	2.38284640884653	0.033131689157748
GO:0010983	positive regulation of high-density lipoprotein particle clearance	21490	1	89	1	1	0.0041414611447185	2.38284640884653	0.0324555322361613
GO:0001971	negative regulation of activation of membrane attack complex	21490	1	89	1	1	0.0041414611447185	2.38284640884653	0.0318064215914381
GO:0071674	mononuclear cell migration	21490	1	89	1	1	0.0041414611447185	2.38284640884653	0.0311827662661158
GO:0048525	negative regulation of viral process	21490	1	89	1	1	0.0041414611447185	2.38284640884653	0.0305830976840751
GO:0002536	respiratory burst involved in inflammatory response	21490	1	89	1	1	0.0041414611447185	2.38284640884653	0.0300060581051303
GO:0044117	growth of symbiont in host	21490	1	89	1	1	0.0041414611447185	2.38284640884653	0.0294503903624427
GO:0046434	organophosphate catabolic process	21490	1	89	1	1	0.0041414611447185	2.38284640884653	0.0289149287194892
GO:0045540	regulation of cholesterol biosynthetic process	21490	1	89	1	1	0.0041414611447185	2.38284640884653	0.0283985907066411
GO:0002542	Factor XII activation	21490	1	89	1	1	0.0041414611447185	2.38284640884653	0.0279003698170509
GO:0070633	transepithelial transport	21490	1	89	1	1	0.0041414611447185	2.38284640884653	0.0274193289581363
GO:0090107	regulation of high-density lipoprotein particle assembly	21490	1	89	1	1	0.0041414611447185	2.38284640884653	0.0269545945690153
GO:2001225	regulation of chloride transport	21490	1	89	1	1	0.0041414611447185	2.38284640884653	0.0265053513261984
GO:0010987	negative regulation of high-density lipoprotein particle clearance	21490	1	89	1	1	0.0041414611447185	2.38284640884653	0.0260708373700312
GO:0007599	hemostasis	21490	1	89	1	1	0.0041414611447185	2.38284640884653	0.0256503399930952
GO:0032849	positive regulation of cellular pH reduction	21490	1	89	1	1	0.0041414611447185	2.38284640884653	0.0252431917392366
GO:0042744	hydrogen peroxide catabolic process	21490	27	89	2	0.0740740740740741	0.00556530805217529	2.2545107914987	0.0333918483130517
GO:0032868	response to insulin	21490	30	89	2	0.0666666666666667	0.0068419196124329	2.1648220327645	0.040419955864219
GO:1901185	negative regulation of ERBB signaling pathway	21490	2	89	1	0.5	0.00826596251556509	2.08270656848573	0.0480928728178333
GO:0060621	negative regulation of cholesterol import	21490	2	89	1	0.5	0.00826596251556509	2.08270656848573	0.0473750687459253
GO:0051715	cytolysis in other organism	21490	2	89	1	0.5	0.00826596251556509	2.08270656848573	0.0466783765584852
GO:0010310	regulation of hydrogen peroxide metabolic process	21490	2	89	1	0.5	0.00826596251556509	2.08270656848573	0.0460018783474927
GO:2001150	positive regulation of dipeptide transmembrane transport	21490	2	89	1	0.5	0.00826596251556509	2.08270656848573	0.0453447086568142
GO:0006507	GPI anchor release	21490	2	89	1	0.5	0.00826596251556509	2.08270656848573	0.0447060507884084
GO:0051714	positive regulation of cytolysis in other organism	21490	2	89	1	0.5	0.00826596251556509	2.08270656848573	0.0440851334163472
GO:0034769	basement membrane disassembly	21490	2	89	1	0.5	0.00826596251556509	2.08270656848573	0.0434812274791369
GO:0010907	positive regulation of glucose metabolic process	21490	2	89	1	0.5	0.00826596251556509	2.08270656848573	0.0428936433240134
GO:0010260	animal organ senescence	21490	2	89	1	0.5	0.00826596251556509	2.08270656848573	0.0423217280796933
GO:0010888	negative regulation of lipid storage	21490	2	89	1	0.5	0.00826596251556509	2.08270656848573	0.0417648632365394
GO:0051788	response to misfolded protein	21490	2	89	1	0.5	0.00826596251556509	2.08270656848573	0.0412224624152856
GO:0051621	regulation of norepinephrine uptake	21490	2	89	1	0.5	0.00826596251556509	2.08270656848573	0.0406939693073974
GO:0045321	leukocyte activation	21490	2	89	1	0.5	0.00826596251556509	2.08270656848573	0.0401788557718607
GO:1904036	negative regulation of epithelial cell apoptotic process	21490	2	89	1	0.5	0.00826596251556509	2.08270656848573	0.0396766200747124
GO:0046903	secretion	21490	2	89	1	0.5	0.00826596251556509	2.08270656848573	0.0391867852589752
GO:0006116	NADH oxidation	21490	2	89	1	0.5	0.00826596251556509	2.08270656848573	0.0387088976338658
GO:0046395	carboxylic acid catabolic process	21490	2	89	1	0.5	0.00826596251556509	2.08270656848573	0.0382425253732168
GO:2000482	regulation of interleukin-8 secretion	21490	2	89	1	0.5	0.00826596251556509	2.08270656848573	0.0377872572140118
GO:0048261	negative regulation of receptor-mediated endocytosis	21490	2	89	1	0.5	0.00826596251556509	2.08270656848573	0.0373427012467882
GO:0044869	negative regulation by host of viral exo-alpha-sialidase activity	21490	2	89	1	0.5	0.00826596251556509	2.08270656848573	0.0369084837904302
GO:2000098	negative regulation of smooth muscle cell-matrix adhesion	21490	2	89	1	0.5	0.00826596251556509	2.08270656848573	0.0364842483445632
GO:1900047	negative regulation of hemostasis	21490	2	89	1	0.5	0.00826596251556509	2.08270656848573	0.0360696546133749
GO:0060588	negative regulation of lipoprotein lipid oxidation	21490	2	89	1	0.5	0.00826596251556509	2.08270656848573	0.0356643775952471
GO:0071401	cellular response to triglyceride	21490	2	89	1	0.5	0.00826596251556509	2.08270656848573	0.0352681067330777
GO:0097756	negative regulation of blood vessel diameter	21490	2	89	1	0.5	0.00826596251556509	2.08270656848573	0.0348805451206263
GO:0048050	post-embryonic eye morphogenesis	21490	2	89	1	0.5	0.00826596251556509	2.08270656848573	0.0345014087606195
GO:0048002	antigen processing and presentation of peptide antigen	21490	2	89	1	0.5	0.00826596251556509	2.08270656848573	0.0341304258707204
GO:0072749	cellular response to cytochalasin B	21490	2	89	1	0.5	0.00826596251556509	2.08270656848573	0.0337673362337978
GO:0044871	negative regulation by host of viral glycoprotein metabolic process	21490	2	89	1	0.5	0.00826596251556509	2.08270656848573	0.0334118905892315
GO:0034756	regulation of iron ion transport	21490	2	89	1	0.5	0.00826596251556509	2.08270656848573	0.0330638500622604
GO:0032411	positive regulation of transporter activity	21490	2	89	1	0.5	0.00826596251556509	2.08270656848573	0.0327229856286288
GO:0010916	negative regulation of very-low-density lipoprotein particle clearance	21490	2	89	1	0.5	0.00826596251556509	2.08270656848573	0.0323890776120101
GO:0051873	killing by host of symbiont cells	21490	2	89	1	0.5	0.00826596251556509	2.08270656848573	0.0320619152118888
GO:0051603	proteolysis involved in cellular protein catabolic process	21490	34	89	2	0.0588235294117647	0.00872969012982842	2.05900117179203	0.0335220100985411
GO:0061844	antimicrobial humoral immune response mediated by antimicrobial peptide	21490	38	89	2	0.0526315789473684	0.0108229185996623	1.96565560791649	0.0411485222006963
GO:0050766	positive regulation of phagocytosis	21490	40	89	2	0.05	0.011944347131453	1.92283758345753	0.0449669539066466
GO:0060267	positive regulation of respiratory burst	21490	3	89	1	0.333333333333333	0.0123735727787869	1.90750488290293	0.0461306014277104
GO:0060763	mammary duct terminal end bud growth	21490	3	89	1	0.333333333333333	0.0123735727787869	1.90750488290293	0.0456870379524439
GO:0051099	positive regulation of binding	21490	3	89	1	0.333333333333333	0.0123735727787869	1.90750488290293	0.0452519233052778
GO:0030327	prenylated protein catabolic process	21490	3	89	1	0.333333333333333	0.0123735727787869	1.90750488290293	0.0448250183684356
GO:2000392	regulation of lamellipodium morphogenesis	21490	3	89	1	0.333333333333333	0.0123735727787869	1.90750488290293	0.0444060929631231
GO:0045650	negative regulation of macrophage differentiation	21490	3	89	1	0.333333333333333	0.0123735727787869	1.90750488290293	0.0439949254356868
GO:0030853	negative regulation of granulocyte differentiation	21490	3	89	1	0.333333333333333	0.0123735727787869	1.90750488290293	0.043591302266552
GO:0032827	negative regulation of natural killer cell differentiation involved in immune response	21490	3	89	1	0.333333333333333	0.0123735727787869	1.90750488290293	0.0431950177004925
GO:0006642	triglyceride mobilization	21490	3	89	1	0.333333333333333	0.0123735727787869	1.90750488290293	0.0428058733968844
GO:0010903	negative regulation of very-low-density lipoprotein particle remodeling	21490	3	89	1	0.333333333333333	0.0123735727787869	1.90750488290293	0.0424236780986979
GO:0010989	negative regulation of low-density lipoprotein particle clearance	21490	3	89	1	0.333333333333333	0.0123735727787869	1.90750488290293	0.0420482473190634
GO:0150064	vertebrate eye-specific patterning	21490	3	89	1	0.333333333333333	0.0123735727787869	1.90750488290293	0.0416794030443348
GO:0014012	peripheral nervous system axon regeneration	21490	3	89	1	0.333333333333333	0.0123735727787869	1.90750488290293	0.041316973452645
GO:0010758	regulation of macrophage chemotaxis	21490	3	89	1	0.333333333333333	0.0123735727787869	1.90750488290293	0.0409607926470187
GO:0051047	positive regulation of secretion	21490	3	89	1	0.333333333333333	0.0123735727787869	1.90750488290293	0.0406107004021724
GO:0030328	prenylcysteine catabolic process	21490	3	89	1	0.333333333333333	0.0123735727787869	1.90750488290293	0.0402665419241879
GO:0006624	vacuolar protein processing	21490	3	89	1	0.333333333333333	0.0123735727787869	1.90750488290293	0.0399281676223039
GO:2001259	positive regulation of cation channel activity	21490	3	89	1	0.333333333333333	0.0123735727787869	1.90750488290293	0.0395954328921181
GO:0061890	positive regulation of astrocyte activation	21490	3	89	1	0.333333333333333	0.0123735727787869	1.90750488290293	0.0392681979095386
GO:0010694	positive regulation of alkaline phosphatase activity	21490	3	89	1	0.333333333333333	0.0123735727787869	1.90750488290293	0.0389463274348702
GO:0045919	positive regulation of cytolysis	21490	3	89	1	0.333333333333333	0.0123735727787869	1.90750488290293	0.0386296906264567
GO:0015939	pantothenate metabolic process	21490	3	89	1	0.333333333333333	0.0123735727787869	1.90750488290293	0.0383181608633401
GO:0034435	cholesterol esterification	21490	3	89	1	0.333333333333333	0.0123735727787869	1.90750488290293	0.0380116155764334
GO:0150062	complement-mediated synapse pruning	21490	3	89	1	0.333333333333333	0.0123735727787869	1.90750488290293	0.0377099360877315
GO:0045581	negative regulation of T cell differentiation	21490	3	89	1	0.333333333333333	0.0123735727787869	1.90750488290293	0.0374130074571194
GO:0030199	collagen fibril organization	21490	43	89	2	0.0465116279069767	0.013717546352207	1.86272356362879	0.041152639056621
GO:0097061	dendritic spine organization	21490	4	89	1	0.25	0.0164643603258009	1.78345513785651	0.0490101888768027
GO:0072378	blood coagulation, fibrin clot formation	21490	4	89	1	0.25	0.0164643603258009	1.78345513785651	0.0486331874239042
GO:0071727	cellular response to triacyl bacterial lipopeptide	21490	4	89	1	0.25	0.0164643603258009	1.78345513785651	0.0482619417183782
GO:0046425	regulation of receptor signaling pathway via JAK-STAT	21490	4	89	1	0.25	0.0164643603258009	1.78345513785651	0.0478963209477844
GO:0034382	chylomicron remnant clearance	21490	4	89	1	0.25	0.0164643603258009	1.78345513785651	0.0475361982338913
GO:0014829	vascular smooth muscle contraction	21490	4	89	1	0.25	0.0164643603258009	1.78345513785651	0.0471814504858772
GO:2000405	negative regulation of T cell migration	21490	4	89	1	0.25	0.0164643603258009	1.78345513785651	0.0468319582600559
GO:0045656	negative regulation of monocyte differentiation	21490	4	89	1	0.25	0.0164643603258009	1.78345513785651	0.0464876056257908
GO:0099183	trans-synaptic signaling by BDNF, modulating synaptic transmission	21490	4	89	1	0.25	0.0164643603258009	1.78345513785651	0.0461482800372814
GO:0038166	angiotensin-activated signaling pathway	21490	4	89	1	0.25	0.0164643603258009	1.78345513785651	0.0458138722109242
GO:0022898	regulation of transmembrane transporter activity	21490	4	89	1	0.25	0.0164643603258009	1.78345513785651	0.045484276007968
GO:0015670	carbon dioxide transport	21490	4	89	1	0.25	0.0164643603258009	1.78345513785651	0.0451593883221968
GO:0051005	negative regulation of lipoprotein lipase activity	21490	4	89	1	0.25	0.0164643603258009	1.78345513785651	0.0448391089723939
GO:0050881	musculoskeletal movement	21490	4	89	1	0.25	0.0164643603258009	1.78345513785651	0.0445233405993489
GO:0032230	positive regulation of synaptic transmission, GABAergic	21490	4	89	1	0.25	0.0164643603258009	1.78345513785651	0.0442119885671856
GO:0006954	inflammatory response	21490	238	89	4	0.0168067226890756	0.0172138796918943	1.76412123665147	0.0459036791783848
GO:0006879	cellular iron ion homeostasis	21490	53	89	2	0.0377358490566038	0.0203828425516958	1.69073525023974	0.0539793899300082
GO:1902283	negative regulation of primary amine oxidase activity	21490	5	89	1	0.2	0.0205383932742795	1.68743353441975	0.0540187877898858
GO:0032489	regulation of Cdc42 protein signal transduction	21490	5	89	1	0.2	0.0205383932742795	1.68743353441975	0.0536513130430158
GO:0097084	vascular smooth muscle cell development	21490	5	89	1	0.2	0.0205383932742795	1.68743353441975	0.0532888041711036
GO:0019439	aromatic compound catabolic process	21490	5	89	1	0.2	0.0205383932742795	1.68743353441975	0.0529311611900894
GO:0014912	negative regulation of smooth muscle cell migration	21490	5	89	1	0.2	0.0205383932742795	1.68743353441975	0.0525782867821555
GO:0042159	lipoprotein catabolic process	21490	5	89	1	0.2	0.0205383932742795	1.68743353441975	0.0522300862074393
GO:0044342	type B pancreatic cell proliferation	21490	5	89	1	0.2	0.0205383932742795	1.68743353441975	0.0518864672192324
GO:0010745	negative regulation of macrophage derived foam cell differentiation	21490	5	89	1	0.2	0.0205383932742795	1.68743353441975	0.0515473399825054
GO:1900076	regulation of cellular response to insulin stimulus	21490	5	89	1	0.2	0.0205383932742795	1.68743353441975	0.051212616995606
GO:0031665	negative regulation of lipopolysaccharide-mediated signaling pathway	21490	5	89	1	0.2	0.0205383932742795	1.68743353441975	0.0508822130149892
GO:0071281	cellular response to iron ion	21490	5	89	1	0.2	0.0205383932742795	1.68743353441975	0.0505560449828418
GO:0030193	regulation of blood coagulation	21490	5	89	1	0.2	0.0205383932742795	1.68743353441975	0.0502340319574734
GO:0035989	tendon development	21490	5	89	1	0.2	0.0205383932742795	1.68743353441975	0.0499160950463502
GO:2001028	positive regulation of endothelial cell chemotaxis	21490	5	89	1	0.2	0.0205383932742795	1.68743353441975	0.0496021573416561
GO:0070327	thyroid hormone transport	21490	5	89	1	0.2	0.0205383932742795	1.68743353441975	0.0492921438582708
GO:0016485	protein processing	21490	55	89	2	0.0363636363636364	0.0218490113717759	1.66056820928834	0.052111927743863
GO:0032956	regulation of actin cytoskeleton organization	21490	58	89	2	0.0344827586206897	0.0241276864449937	1.61748431971341	0.0571915530547999
GO:0071638	negative regulation of monocyte chemotactic protein-1 production	21490	6	89	1	0.166666666666667	0.0245957394692333	1.60914011587432	0.0579433371545128
GO:1902732	positive regulation of chondrocyte proliferation	21490	6	89	1	0.166666666666667	0.0245957394692333	1.60914011587432	0.0575900241230829
GO:0097264	self proteolysis	21490	6	89	1	0.166666666666667	0.0245957394692333	1.60914011587432	0.057240993673852
GO:0044319	wound healing, spreading of cells	21490	6	89	1	0.166666666666667	0.0245957394692333	1.60914011587432	0.0568961684107566
GO:0003417	growth plate cartilage development	21490	6	89	1	0.166666666666667	0.0245957394692333	1.60914011587432	0.0565554727915305
GO:0009253	peptidoglycan catabolic process	21490	6	89	1	0.166666666666667	0.0245957394692333	1.60914011587432	0.0562188330725333
GO:0008015	blood circulation	21490	6	89	1	0.166666666666667	0.0245957394692333	1.60914011587432	0.055886177255536
GO:0010886	positive regulation of cholesterol storage	21490	6	89	1	0.166666666666667	0.0245957394692333	1.60914011587432	0.0555574350363858
GO:0019730	antimicrobial humoral response	21490	6	89	1	0.166666666666667	0.0245957394692333	1.60914011587432	0.0552325377554713
GO:0034384	high-density lipoprotein particle clearance	21490	6	89	1	0.166666666666667	0.0245957394692333	1.60914011587432	0.0549114183499162
GO:0046826	negative regulation of protein export from nucleus	21490	6	89	1	0.166666666666667	0.0245957394692333	1.60914011587432	0.0545940113074311
GO:0048048	embryonic eye morphogenesis	21490	6	89	1	0.166666666666667	0.0245957394692333	1.60914011587432	0.0542802526217563
GO:0048771	tissue remodeling	21490	6	89	1	0.166666666666667	0.0245957394692333	1.60914011587432	0.0539700797496319
GO:0033089	positive regulation of T cell differentiation in thymus	21490	6	89	1	0.166666666666667	0.0245957394692333	1.60914011587432	0.0536634315692363
GO:1903980	positive regulation of microglial cell activation	21490	6	89	1	0.166666666666667	0.0245957394692333	1.60914011587432	0.0533602483400316
GO:0010744	positive regulation of macrophage derived foam cell differentiation	21490	7	89	1	0.142857142857143	0.0286364664840924	1.54308057159932	0.0617775456735477
GO:0043568	positive regulation of insulin-like growth factor receptor signaling pathway	21490	7	89	1	0.142857142857143	0.0286364664840924	1.54308057159932	0.0614324197200641
GO:0010642	negative regulation of platelet-derived growth factor receptor signaling pathway	21490	7	89	1	0.142857142857143	0.0286364664840924	1.54308057159932	0.0610911284993971
GO:0070072	vacuolar proton-transporting V-type ATPase complex assembly	21490	7	89	1	0.142857142857143	0.0286364664840924	1.54308057159932	0.0607536084524391
GO:0003014	renal system process	21490	7	89	1	0.142857142857143	0.0286364664840924	1.54308057159932	0.0604197974169862
GO:0002474	antigen processing and presentation of peptide antigen via MHC class I	21490	7	89	1	0.142857142857143	0.0286364664840924	1.54308057159932	0.0600896345895709
GO:0002430	complement receptor mediated signaling pathway	21490	7	89	1	0.142857142857143	0.0286364664840924	1.54308057159932	0.0597630604885407
GO:0003094	glomerular filtration	21490	7	89	1	0.142857142857143	0.0286364664840924	1.54308057159932	0.0594400169183323
GO:0010890	positive regulation of sequestering of triglyceride	21490	7	89	1	0.142857142857143	0.0286364664840924	1.54308057159932	0.0591204469349004
GO:0016045	detection of bacterium	21490	7	89	1	0.142857142857143	0.0286364664840924	1.54308057159932	0.0588042948122539
GO:0034383	low-density lipoprotein particle clearance	21490	7	89	1	0.142857142857143	0.0286364664840924	1.54308057159932	0.0584915060100611
GO:0006957	complement activation, alternative pathway	21490	7	89	1	0.142857142857143	0.0286364664840924	1.54308057159932	0.058182027142283
GO:0071726	cellular response to diacyl bacterial lipopeptide	21490	7	89	1	0.142857142857143	0.0286364664840924	1.54308057159932	0.0578758059467973
GO:0032461	positive regulation of protein oligomerization	21490	7	89	1	0.142857142857143	0.0286364664840924	1.54308057159932	0.0575727912559763
GO:0034374	low-density lipoprotein particle remodeling	21490	7	89	1	0.142857142857143	0.0286364664840924	1.54308057159932	0.0572729329681848
GO:0010756	positive regulation of plasminogen activation	21490	7	89	1	0.142857142857143	0.0286364664840924	1.54308057159932	0.0569761820201631
GO:0071277	cellular response to calcium ion	21490	65	89	2	0.0307692307692308	0.0298016282276632	1.52576000736764	0.0589887898939313
GO:0010628	positive regulation of gene expression	21490	164	89	3	0.0182926829268293	0.0307494913921818	1.5121620632185	0.0605528445876811
GO:0019430	removal of superoxide radicals	21490	8	89	1	0.125	0.0326606416217787	1.48597528775425	0.0639881958304236
GO:0002526	acute inflammatory response	21490	8	89	1	0.125	0.0326606416217787	1.48597528775425	0.0636633826536194
GO:0031640	killing of cells of other organism	21490	8	89	1	0.125	0.0326606416217787	1.48597528775425	0.0633418504179951
GO:0032930	positive regulation of superoxide anion generation	21490	8	89	1	0.125	0.0326606416217787	1.48597528775425	0.0630235496621257
GO:0019731	antibacterial humoral response	21490	8	89	1	0.125	0.0326606416217787	1.48597528775425	0.0627084319138151
GO:1902176	negative regulation of oxidative stress-induced intrinsic apoptotic signaling pathway	21490	8	89	1	0.125	0.0326606416217787	1.48597528775425	0.0623964496654877
GO:0045717	negative regulation of fatty acid biosynthetic process	21490	8	89	1	0.125	0.0326606416217787	1.48597528775425	0.062087556350312
GO:0040015	negative regulation of multicellular organism growth	21490	8	89	1	0.125	0.0326606416217787	1.48597528775425	0.0617817063190297
GO:0044130	negative regulation of growth of symbiont in host	21490	8	89	1	0.125	0.0326606416217787	1.48597528775425	0.0614788548174658
GO:0009617	response to bacterium	21490	69	89	2	0.0289855072463768	0.0332585750770995	1.47809636153289	0.0622989894127132
GO:0097202	activation of cysteine-type endopeptidase activity	21490	9	89	1	0.111111111111111	0.0366683319157767	1.43570884614114	0.0683526187167876
GO:0030388	fructose 1,6-bisphosphate metabolic process	21490	9	89	1	0.111111111111111	0.0366683319157767	1.43570884614114	0.0680224128292669
GO:0035988	chondrocyte proliferation	21490	9	89	1	0.111111111111111	0.0366683319157767	1.43570884614114	0.067695381998357
GO:0031639	plasminogen activation	21490	9	89	1	0.111111111111111	0.0366683319157767	1.43570884614114	0.0673714806490825
GO:1900273	positive regulation of long-term synaptic potentiation	21490	9	89	1	0.111111111111111	0.0366683319157767	1.43570884614114	0.0670506640745631
GO:0000302	response to reactive oxygen species	21490	9	89	1	0.111111111111111	0.0366683319157767	1.43570884614114	0.066732888415442
GO:0048678	response to axon injury	21490	9	89	1	0.111111111111111	0.0366683319157767	1.43570884614114	0.0664181106398974
GO:0042308	negative regulation of protein import into nucleus	21490	9	89	1	0.111111111111111	0.0366683319157767	1.43570884614114	0.0661062885242172
GO:0034380	high-density lipoprotein particle assembly	21490	9	89	1	0.111111111111111	0.0366683319157767	1.43570884614114	0.0657973806339171
GO:0030308	negative regulation of cell growth	21490	73	89	2	0.0273972602739726	0.0368642971866004	1.43339404145411	0.0658413493937421
GO:0050830	defense response to Gram-positive bacterium	21490	74	89	2	0.027027027027027	0.0377883006596731	1.42264263787184	0.0671792011727522
GO:0016525	negative regulation of angiogenesis	21490	75	89	2	0.0266666666666667	0.0387211566383745	1.41205167837395	0.068520387784036
GO:0006979	response to oxidative stress	21490	75	89	2	0.0266666666666667	0.0387211566383745	1.41205167837395	0.0682060740786046
GO:0045445	myoblast differentiation	21490	10	89	1	0.1	0.0406596041311996	1.39083685404211	0.0712935524492267
GO:0033601	positive regulation of mammary gland epithelial cell proliferation	21490	10	89	1	0.1	0.0406596041311996	1.39083685404211	0.0709694908471848
GO:0032781	positive regulation of ATPase activity	21490	10	89	1	0.1	0.0406596041311996	1.39083685404211	0.0706483619293242
GO:0034372	very-low-density lipoprotein particle remodeling	21490	10	89	1	0.1	0.0406596041311996	1.39083685404211	0.0703301260647777
GO:0097067	cellular response to thyroid hormone stimulus	21490	10	89	1	0.1	0.0406596041311996	1.39083685404211	0.0700147443335455
GO:0006144	purine nucleobase metabolic process	21490	10	89	1	0.1	0.0406596041311996	1.39083685404211	0.0697021785106279
GO:0051895	negative regulation of focal adhesion assembly	21490	10	89	1	0.1	0.0406596041311996	1.39083685404211	0.0693923910505807
GO:0010867	positive regulation of triglyceride biosynthetic process	21490	10	89	1	0.1	0.0406596041311996	1.39083685404211	0.0690853450724808
GO:0071467	cellular response to pH	21490	10	89	1	0.1	0.0406596041311996	1.39083685404211	0.0687810043452892
GO:0060707	trophoblast giant cell differentiation	21490	10	89	1	0.1	0.0406596041311996	1.39083685404211	0.0684793332735993
GO:0042953	lipoprotein transport	21490	10	89	1	0.1	0.0406596041311996	1.39083685404211	0.0681802968837583
GO:0085020	protein K6-linked ubiquitination	21490	10	89	1	0.1	0.0406596041311996	1.39083685404211	0.0678838608103506
GO:0016322	neuron remodeling	21490	10	89	1	0.1	0.0406596041311996	1.39083685404211	0.0675899912830331
GO:0032801	receptor catabolic process	21490	10	89	1	0.1	0.0406596041311996	1.39083685404211	0.0672986551137097
GO:0032689	negative regulation of interferon-gamma production	21490	11	89	1	0.0909090909090909	0.0446345247658515	1.35032908489969	0.0735607618458669
GO:0090026	positive regulation of monocyte chemotaxis	21490	11	89	1	0.0909090909090909	0.0446345247658515	1.35032908489969	0.0732463996157563
GO:0071397	cellular response to cholesterol	21490	11	89	1	0.0909090909090909	0.0446345247658515	1.35032908489969	0.0729347128088808
GO:0043129	surfactant homeostasis	21490	11	89	1	0.0909090909090909	0.0446345247658515	1.35032908489969	0.0726256674156228
GO:0048872	homeostasis of number of cells	21490	11	89	1	0.0909090909090909	0.0446345247658515	1.35032908489969	0.072319230000367
GO:0043691	reverse cholesterol transport	21490	11	89	1	0.0909090909090909	0.0446345247658515	1.35032908489969	0.0720153676894411
GO:0048260	positive regulation of receptor-mediated endocytosis	21490	11	89	1	0.0909090909090909	0.0446345247658515	1.35032908489969	0.0717140481593597
GO:0016540	protein autoprocessing	21490	11	89	1	0.0909090909090909	0.0446345247658515	1.35032908489969	0.0714152396253624
GO:0031589	cell-substrate adhesion	21490	11	89	1	0.0909090909090909	0.0446345247658515	1.35032908489969	0.0711189108302364
GO:0032331	negative regulation of chondrocyte differentiation	21490	11	89	1	0.0909090909090909	0.0446345247658515	1.35032908489969	0.0708250310334173
GO:0010906	regulation of glucose metabolic process	21490	12	89	1	0.0833333333333333	0.0485931600512853	1.31342485750808	0.0767891911921545
GO:0050905	neuromuscular process	21490	12	89	1	0.0833333333333333	0.0485931600512853	1.31342485750808	0.0764744813921867
GO:0035729	cellular response to hepatocyte growth factor stimulus	21490	12	89	1	0.0833333333333333	0.0485931600512853	1.31342485750808	0.0761623406518104
GO:0051044	positive regulation of membrane protein ectodomain proteolysis	21490	12	89	1	0.0833333333333333	0.0485931600512853	1.31342485750808	0.0758527376410307
GO:0007155	cell adhesion	21490	334	89	4	0.0119760479041916	0.0500827562122843	1.30031177854268	0.0778614509535108
GO:0006869	lipid transport	21490	88	89	2	0.0227272727272727	0.0516148684457834	1.28722517523694	0.0799197963031485
GO:0002009	morphogenesis of an epithelium	21490	13	89	1	0.0769230769230769	0.0525355759538575	1.27954650215755	0.0810187195432983
GO:1903076	regulation of protein localization to plasma membrane	21490	13	89	1	0.0769230769230769	0.0525355759538575	1.27954650215755	0.0806946446651251
GO:0033700	phospholipid efflux	21490	13	89	1	0.0769230769230769	0.0525355759538575	1.27954650215755	0.0803731520568975
GO:0030195	negative regulation of blood coagulation	21490	13	89	1	0.0769230769230769	0.0525355759538575	1.27954650215755	0.0800542109773067
GO:2000484	positive regulation of interleukin-8 secretion	21490	13	89	1	0.0769230769230769	0.0525355759538575	1.27954650215755	0.0797377911710723
GO:1901216	positive regulation of neuron death	21490	13	89	1	0.0769230769230769	0.0525355759538575	1.27954650215755	0.0794238628593751
GO:0032481	positive regulation of type I interferon production	21490	13	89	1	0.0769230769230769	0.0525355759538575	1.27954650215755	0.0791123967305148
GO:0046597	negative regulation of viral entry into host cell	21490	13	89	1	0.0769230769230769	0.0525355759538575	1.27954650215755	0.0788033639307863
GO:0043537	negative regulation of blood vessel endothelial cell migration	21490	13	89	1	0.0769230769230769	0.0525355759538575	1.27954650215755	0.0784967360555692
GO:0010259	multicellular organism aging	21490	13	89	1	0.0769230769230769	0.0525355759538575	1.27954650215755	0.0781924851406251
GO:0034142	toll-like receptor 4 signaling pathway	21490	13	89	1	0.0769230769230769	0.0525355759538575	1.27954650215755	0.0778905836535957
GO:0010468	regulation of gene expression	21490	91	89	2	0.021978021978022	0.0547811925960507	1.26136851731305	0.0809076075264749
GO:0048747	muscle fiber development	21490	14	89	1	0.0714285714285714	0.0564618381757739	1.24824498703571	0.0830702906494145
GO:0002042	cell migration involved in sprouting angiogenesis	21490	14	89	1	0.0714285714285714	0.0564618381757739	1.24824498703571	0.0827532284713633
GO:0042098	T cell proliferation	21490	14	89	1	0.0714285714285714	0.0564618381757739	1.24824498703571	0.0824385774125368
GO:0060173	limb development	21490	14	89	1	0.0714285714285714	0.0564618381757739	1.24824498703571	0.0821263100738529
GO:0002063	chondrocyte development	21490	14	89	1	0.0714285714285714	0.0564618381757739	1.24824498703571	0.0818163994698007
GO:0046716	muscle cell cellular homeostasis	21490	14	89	1	0.0714285714285714	0.0564618381757739	1.24824498703571	0.0815088190206661
GO:0006656	phosphatidylcholine biosynthetic process	21490	14	89	1	0.0714285714285714	0.0564618381757739	1.24824498703571	0.0812035425449333
GO:0050871	positive regulation of B cell activation	21490	14	89	1	0.0714285714285714	0.0564618381757739	1.24824498703571	0.0809005442518551
GO:0010875	positive regulation of cholesterol efflux	21490	14	89	1	0.0714285714285714	0.0564618381757739	1.24824498703571	0.0805997987341903
GO:0008285	negative regulation of cell population proliferation	21490	213	89	3	0.0140845070422535	0.0586731698162969	1.23156044840307	0.0834462859609556
GO:1904646	cellular response to amyloid-beta	21490	15	89	1	0.0666666666666667	0.0603720121561407	1.21916434917973	0.0855455818005831
GO:0050715	positive regulation of cytokine secretion	21490	15	89	1	0.0666666666666667	0.0603720121561407	1.21916434917973	0.0852310759851398
GO:0060716	labyrinthine layer blood vessel development	21490	15	89	1	0.0666666666666667	0.0603720121561407	1.21916434917973	0.0849188742416045
GO:1900016	negative regulation of cytokine production involved in inflammatory response	21490	15	89	1	0.0666666666666667	0.0603720121561407	1.21916434917973	0.0846089513429125
GO:0030212	hyaluronan metabolic process	21490	15	89	1	0.0666666666666667	0.0603720121561407	1.21916434917973	0.0843012824289383
GO:0002250	adaptive immune response	21490	99	89	2	0.0202020202020202	0.0635464689432119	1.19690857667699	0.0884124785296861
GO:0046677	response to antibiotic	21490	16	89	1	0.0625	0.0642661630720013	1.19201762830494	0.0890909986268899
GO:0006910	phagocytosis, recognition	21490	16	89	1	0.0625	0.0642661630720013	1.19201762830494	0.0887705274088075
GO:0008306	associative learning	21490	16	89	1	0.0625	0.0642661630720013	1.19201762830494	0.0884523534754427
GO:0045454	cell redox homeostasis	21490	100	89	2	0.02	0.0646736523091431	1.18927261248851	0.0886952945953963
GO:0048870	cell motility	21490	17	89	1	0.0588235294117647	0.0681443558393757	1.16657010944522	0.0931225360936664
GO:0042325	regulation of phosphorylation	21490	18	89	1	0.0555555555555556	0.0720066551142924	1.14262736265422	0.0980516154747811
GO:0070527	platelet aggregation	21490	18	89	1	0.0555555555555556	0.0720066551142924	1.14262736265422	0.0977051433352943
GO:0045663	positive regulation of myoblast differentiation	21490	21	89	1	0.0476190476190476	0.083498834666322	1.07831958561242	0.112899832788266
GO:0035774	positive regulation of insulin secretion involved in cellular response to glucose stimulus	21490	21	89	1	0.0476190476190476	0.083498834666322	1.07831958561242	0.112503693024097
GO:0030500	regulation of bone mineralization	21490	21	89	1	0.0476190476190476	0.083498834666322	1.07831958561242	0.112110323468069
GO:0051258	protein polymerization	21490	21	89	1	0.0476190476190476	0.083498834666322	1.07831958561242	0.111719695163302
GO:0043010	camera-type eye development	21490	21	89	1	0.0476190476190476	0.083498834666322	1.07831958561242	0.111331779555096
GO:0006911	phagocytosis, engulfment	21490	22	89	1	0.0454545454545455	0.0872982013678311	1.05899470410741	0.115994841955872
GO:0007162	negative regulation of cell adhesion	21490	22	89	1	0.0454545454545455	0.0872982013678311	1.05899470410741	0.115594859742232
GO:0032502	developmental process	21490	22	89	1	0.0454545454545455	0.0872982013678311	1.05899470410741	0.115197626547241
GO:0042572	retinol metabolic process	21490	22	89	1	0.0454545454545455	0.0872982013678311	1.05899470410741	0.114803114127559
GO:0048247	lymphocyte chemotaxis	21490	23	89	1	0.0434782608695652	0.0910819939930531	1.04056747025386	0.119370258339018
GO:0043588	skin development	21490	23	89	1	0.0434782608695652	0.0910819939930531	1.04056747025386	0.118964237052151
GO:2001240	negative regulation of extrinsic apoptotic signaling pathway in absence of ligand	21490	23	89	1	0.0434782608695652	0.0910819939930531	1.04056747025386	0.118560968451974
GO:0006000	fructose metabolic process	21490	24	89	1	0.0416666666666667	0.0948502756595463	1.02296140260088	0.123049006261033
GO:0042104	positive regulation of activated T cell proliferation	21490	24	89	1	0.0416666666666667	0.0948502756595463	1.02296140260088	0.122634699842646
GO:0070374	positive regulation of ERK1 and ERK2 cascade	21490	125	89	2	0.016	0.0948636730696985	1.02290006371304	0.122240437781088
GO:0019752	carboxylic acid metabolic process	21490	25	89	1	0.04	0.0986031092320008	1.00610939032237	0.126634093461834
GO:0030282	bone mineralization	21490	26	89	1	0.0384615384615385	0.102340557323235	0.989952222289184	0.130995913373741
GO:0045931	positive regulation of mitotic cell cycle	21490	26	89	1	0.0384615384615385	0.102340557323235	0.989952222289184	0.130560711003728
GO:0010595	positive regulation of endothelial cell migration	21490	26	89	1	0.0384615384615385	0.102340557323235	0.989952222289184	0.130128390768617
GO:0009636	response to toxic substance	21490	27	89	1	0.037037037037037	0.106062682295199	0.974437393894114	0.134416072611737
GO:0006986	response to unfolded protein	21490	28	89	1	0.0357142857142857	0.109769546259963	0.959518130976399	0.138656268959953
GO:0002548	monocyte chemotaxis	21490	28	89	1	0.0357142857142857	0.109769546259963	0.959518130976399	0.138201658242052
GO:0040008	regulation of growth	21490	28	89	1	0.0357142857142857	0.109769546259963	0.959518130976399	0.137750018836032
GO:0009749	response to glucose	21490	28	89	1	0.0357142857142857	0.109769546259963	0.959518130976399	0.137301321706273
GO:0002062	chondrocyte differentiation	21490	28	89	1	0.0357142857142857	0.109769546259963	0.959518130976399	0.13685553819424
GO:0031663	lipopolysaccharide-mediated signaling pathway	21490	28	89	1	0.0357142857142857	0.109769546259963	0.959518130976399	0.136412640012381
GO:0009566	fertilization	21490	29	89	1	0.0344827586206897	0.11346121108071	0.945152585103571	0.140545500177396
GO:0042157	lipoprotein metabolic process	21490	29	89	1	0.0344827586206897	0.11346121108071	0.945152585103571	0.140093585385828
GO:0006826	iron ion transport	21490	29	89	1	0.0344827586206897	0.11346121108071	0.945152585103571	0.139644567483951
GO:0001558	regulation of cell growth	21490	30	89	1	0.0333333333333333	0.117137738372719	0.931303165332219	0.143708918642569
GO:0018149	peptide cross-linking	21490	30	89	1	0.0333333333333333	0.117137738372719	0.931303165332219	0.143251246927147
GO:0048488	synaptic vesicle endocytosis	21490	31	89	1	0.032258064516129	0.120799189504352	0.91793597958052	0.147259964348162
GO:0035690	cellular response to drug	21490	32	89	1	0.03125	0.124445625598024	0.905020364720547	0.151225064017852
GO:0032760	positive regulation of tumor necrosis factor production	21490	33	89	1	0.0303030303030303	0.128077107531185	0.892528489001233	0.155147032466798
GO:0048839	inner ear development	21490	34	89	1	0.0294117647058824	0.131693695937287	0.880435013839866	0.159026349811064
GO:0030574	collagen catabolic process	21490	34	89	1	0.0294117647058824	0.131693695937287	0.880435013839866	0.158527834607894
GO:0048538	thymus development	21490	34	89	1	0.0294117647058824	0.131693695937287	0.880435013839866	0.158032435124744
GO:0032729	positive regulation of interferon-gamma production	21490	35	89	1	0.0285714285714286	0.135295451206749	0.868716804651583	0.16184876406041
GO:0050853	B cell receptor signaling pathway	21490	36	89	1	0.0277777777777778	0.138882433487923	0.857352682424511	0.165623771612927
GO:0009615	response to virus	21490	38	89	1	0.0263157894736842	0.146012318474226	0.835610502984722	0.17358740029134
GO:0070098	chemokine-mediated signaling pathway	21490	40	89	1	0.025	0.153083827277991	0.815070688432552	0.181432684181323
GO:0007613	memory	21490	40	89	1	0.025	0.153083827277991	0.815070688432552	0.180874429768457
GO:0009306	protein secretion	21490	42	89	1	0.0238095238095238	0.160097432468917	0.795615632937183	0.188581024748663
GO:0001933	negative regulation of protein phosphorylation	21490	42	89	1	0.0238095238095238	0.160097432468917	0.795615632937183	0.188004324367169
GO:0006006	glucose metabolic process	21490	43	89	1	0.0232558139534884	0.163582667852648	0.786262713224046	0.191511416022612
GO:0009058	biosynthetic process	21490	43	89	1	0.0232558139534884	0.163582667852648	0.786262713224046	0.190929314454155
GO:1901224	positive regulation of NIK/NF-kappaB signaling	21490	44	89	1	0.0227272727272727	0.167053602834749	0.777144153522542	0.194389646934981
GO:0032091	negative regulation of protein binding	21490	45	89	1	0.0222222222222222	0.170510295427666	0.768249393138144	0.19781254816986
GO:0008286	insulin receptor signaling pathway	21490	45	89	1	0.0222222222222222	0.170510295427666	0.768249393138144	0.197216727241638
GO:0001503	ossification	21490	46	89	1	0.0217391304347826	0.173952803411203	0.759568567800525	0.200594223753459
GO:0032869	cellular response to insulin stimulus	21490	46	89	1	0.0217391304347826	0.173952803411203	0.759568567800525	0.199993642245215
GO:0051017	actin filament bundle assembly	21490	47	89	1	0.0212765957446809	0.177381184333437	0.751092449744109	0.203326491892656
GO:0005975	carbohydrate metabolic process	21490	191	89	2	0.0104712041884817	0.187481470304775	0.727041649227212	0.214264537491171
GO:0050729	positive regulation of inflammatory response	21490	51	89	1	0.0196078431372549	0.190954580311991	0.719069920006736	0.217586228011289
GO:0071347	cellular response to interleukin-1	21490	52	89	1	0.0192307692307692	0.19431318110271	0.711497738329656	0.220758170246866
GO:0001649	osteoblast differentiation	21490	53	89	1	0.0188679245283019	0.197657995305615	0.704085613666669	0.223895782293086
GO:0032088	negative regulation of NF-kappaB transcription factor activity	21490	54	89	1	0.0185185185185185	0.200989078872243	0.696827540163484	0.22699943025571
GO:0030509	BMP signaling pathway	21490	54	89	1	0.0185185185185185	0.200989078872243	0.696827540163484	0.226333742776954
GO:0009791	post-embryonic development	21490	54	89	1	0.0185185185185185	0.200989078872243	0.696827540163484	0.225671948207431
GO:0042493	response to drug	21490	54	89	1	0.0185185185185185	0.200989078872243	0.696827540163484	0.225014012498371
GO:0050829	defense response to Gram-negative bacterium	21490	56	89	1	0.0178571428571429	0.207610276781343	0.682751152562677	0.231751006639639
GO:0016192	vesicle-mediated transport	21490	206	89	2	0.00970873786407767	0.21004360302956	0.677690540554306	0.233787662502467
GO:0006096	glycolytic process	21490	57	89	1	0.0175438596491228	0.210900501908079	0.675922386710728	0.234062984776596
GO:0030317	flagellated sperm motility	21490	58	89	1	0.0172413793103448	0.214177217968835	0.669226726952441	0.237014558213351
GO:0032496	response to lipopolysaccharide	21490	59	89	1	0.0169491525423729	0.217440479801645	0.662659602301349	0.239934322539746
GO:0035264	multicellular organism growth	21490	59	89	1	0.0169491525423729	0.217440479801645	0.662659602301349	0.239246831644217
GO:0050728	negative regulation of inflammatory response	21490	60	89	1	0.0166666666666667	0.220690342024484	0.656216672263133	0.242128832392577
GO:0071346	cellular response to interferon-gamma	21490	60	89	1	0.0166666666666667	0.220690342024484	0.656216672263133	0.241439006659265
GO:0043410	positive regulation of MAPK cascade	21490	63	89	1	0.0158730158730159	0.230360073930358	0.637592790762286	0.251301898833118
GO:0000187	activation of MAPK activity	21490	64	89	1	0.015625	0.233556879522377	0.63160733584953	0.254067540330291
GO:0051897	positive regulation of protein kinase B signaling	21490	64	89	1	0.015625	0.233556879522377	0.63160733584953	0.253349835414104
GO:0030593	neutrophil chemotaxis	21490	65	89	1	0.0153846153846154	0.236740555323857	0.625727337995441	0.256079924632003
GO:0071356	cellular response to tumor necrosis factor	21490	73	89	1	0.0136986301369863	0.261743642445663	0.582123858204225	0.282330221064985
GO:0051289	protein homotetramerization	21490	76	89	1	0.0131578947368421	0.270909519356478	0.56717573423832	0.291398474601926
GO:0043524	negative regulation of neuron apoptotic process	21490	84	89	1	0.0119047619047619	0.294805381602305	0.530464592797884	0.316215828310852
GO:0071222	cellular response to lipopolysaccharide	21490	84	89	1	0.0119047619047619	0.294805381602305	0.530464592797884	0.31533500427656
GO:0006629	lipid metabolic process	21490	86	89	1	0.0116279069767442	0.3006573209797	0.521928216656746	0.320701142378347
GO:0010629	negative regulation of gene expression	21490	86	89	1	0.0116279069767442	0.3006573209797	0.521928216656746	0.319812773562894
GO:0019221	cytokine-mediated signaling pathway	21490	87	89	1	0.0114942528735632	0.303565258675122	0.517747932476892	0.322013976053168
GO:0043547	positive regulation of GTPase activity	21490	92	89	1	0.0108695652173913	0.317926573297915	0.497673170876243	0.336319019687051
GO:0007420	brain development	21490	93	89	1	0.010752688172043	0.320763498944074	0.493815057810205	0.338387867017924
GO:0007219	Notch signaling pathway	21490	99	89	1	0.0101010101010101	0.337541689177699	0.471672580576061	0.355112352449963
GO:0043066	negative regulation of apoptotic process	21490	293	89	2	0.0068259385665529	0.342903492205614	0.464828091910705	0.359767598379661
GO:0007399	nervous system development	21490	112	89	1	0.00892857142857143	0.372501433329105	0.428872051813075	0.389756268115467
GO:0001701	in utero embryonic development	21490	115	89	1	0.00869565217391304	0.380306342744617	0.419866431369863	0.396841401124818
GO:0030198	extracellular matrix organization	21490	116	89	1	0.00862068965517241	0.38288658768009	0.416929846497825	0.39845108311424
GO:0042742	defense response to bacterium	21490	117	89	1	0.00854700854700855	0.385456209355793	0.41402495383972	0.400041038898985
GO:0008283	cell population proliferation	21490	121	89	1	0.00826446280991736	0.395629325706503	0.402711524151507	0.40949234790107
GO:0008360	regulation of cell shape	21490	122	89	1	0.00819672131147541	0.398146476252252	0.399957123592064	0.410989910970067
GO:0001525	angiogenesis	21490	130	89	1	0.00769230769230769	0.417914014419688	0.37891306488632	0.430238556399893
GO:0006508	proteolysis	21490	133	89	1	0.0075187969924812	0.42516015220171	0.371447446147491	0.436528070709777
GO:0098609	cell-cell adhesion	21490	135	89	1	0.00740740740740741	0.429941286200817	0.366590848653029	0.440259877069637
GO:0006468	protein phosphorylation	21490	139	89	1	0.00719424460431655	0.439385904538867	0.357153879320786	0.448734540805651
GO:0051260	protein homooligomerization	21490	167	89	1	0.00598802395209581	0.501302934744513	0.299899752918131	0.510610946795472
GO:0007283	spermatogenesis	21490	192	89	1	0.00520833333333333	0.550842314552957	0.258972705541122	0.559585843355385
GO:0007186	G protein-coupled receptor signaling pathway	21490	497	89	2	0.00402414486921529	0.613370060879551	0.21227742612355	0.621462014189308
GO:0006915	apoptotic process	21490	240	89	1	0.00416666666666667	0.632711017601625	0.198794602964703	0.639371133576379
GO:0008284	positive regulation of cell population proliferation	21490	294	89	1	0.00340136054421769	0.707277341118949	0.150410255086839	0.712846454041145
GO:0006886	intracellular protein transport	21490	416	89	1	0.00240384615384615	0.825066367662021	0.0835111157529746	0.82938608686444
GO:0007165	signal transduction	21490	600	89	1	0.00166666666666667	0.919979583263068	0.036221810670289	0.922381618728507
GO:0006355	regulation of transcription, DNA-templated	21490	739	89	1	0.0013531799729364	0.955882949493453	0.0195952850265943	0.955882949493453
