# Supplementary material for: Plasma Proteomics Characteristics of Subclinical Vitamin E Deficiency of Dairy Cows During Early Lactation
Source: Front Vet Sci. 2021 Dec 10;8:723898. doi: 10.3389/fvets.2021.723898 (PMC8703030; doi:10.3389/fvets.2021.723898)
Supplement: Supplementary file 5 [file Data_Sheet_2.zip › Bioinformatics analysis related attachments/GO/BP/Sig(QF_BQF).AllDiff.enrichment.xls]

TermID	Term	bg_pro_num	bg_term_num	fg_pronum	fg_termnum	Ratio	pvalue	Enrichment	FDR
GO:0070328	triglyceride homeostasis	89	2	19	2	1	0.0436670071501532	1.35984657273895	6.41905005107252
GO:0010897	negative regulation of triglyceride catabolic process	89	2	19	2	1	0.0436670071501532	1.35984657273895	3.20952502553626
GO:0007186	G protein-coupled receptor signaling pathway	89	2	19	2	1	0.0436670071501532	1.35984657273895	2.13968335035751
GO:0046470	phosphatidylcholine metabolic process	89	2	19	2	1	0.0436670071501532	1.35984657273895	1.60476251276813
GO:0045087	innate immune response	89	11	19	4	0.363636363636364	0.179355751287254	0.746284692518704	5.27305908784527
GO:0006954	inflammatory response	89	4	19	2	0.5	0.198503374390672	0.70223210619662	4.86333267257146
GO:0032091	negative regulation of protein binding	89	1	19	1	1	0.213483146067416	0.670636405692084	4.48314606741574
GO:1901224	positive regulation of NIK/NF-kappaB signaling	89	1	19	1	1	0.213483146067416	0.670636405692084	3.92275280898877
GO:0048247	lymphocyte chemotaxis	89	1	19	1	1	0.213483146067416	0.670636405692084	3.48689138576779
GO:0030509	BMP signaling pathway	89	1	19	1	1	0.213483146067416	0.670636405692084	3.13820224719101
GO:0009306	protein secretion	89	1	19	1	1	0.213483146067416	0.670636405692084	2.85291113381001
GO:0002544	chronic inflammatory response	89	1	19	1	1	0.213483146067416	0.670636405692084	2.61516853932585
GO:0032489	regulation of Cdc42 protein signal transduction	89	1	19	1	1	0.213483146067416	0.670636405692084	2.41400172860847
GO:0051099	positive regulation of binding	89	1	19	1	1	0.213483146067416	0.670636405692084	2.24157303370787
GO:0097084	vascular smooth muscle cell development	89	1	19	1	1	0.213483146067416	0.670636405692084	2.09213483146068
GO:0043588	skin development	89	1	19	1	1	0.213483146067416	0.670636405692084	1.96137640449438
GO:0060621	negative regulation of cholesterol import	89	1	19	1	1	0.213483146067416	0.670636405692084	1.84600132187707
GO:0050729	positive regulation of inflammatory response	89	1	19	1	1	0.213483146067416	0.670636405692084	1.7434456928839
GO:0048870	cell motility	89	1	19	1	1	0.213483146067416	0.670636405692084	1.65168539325843
GO:0030282	bone mineralization	89	1	19	1	1	0.213483146067416	0.670636405692084	1.56910112359551
GO:0019439	aromatic compound catabolic process	89	1	19	1	1	0.213483146067416	0.670636405692084	1.49438202247191
GO:0002526	acute inflammatory response	89	1	19	1	1	0.213483146067416	0.670636405692084	1.42645556690501
GO:0002009	morphogenesis of an epithelium	89	1	19	1	1	0.213483146067416	0.670636405692084	1.36443575964827
GO:0035774	positive regulation of insulin secretion involved in cellular response to glucose stimulus	89	1	19	1	1	0.213483146067416	0.670636405692084	1.30758426966292
GO:1903076	regulation of protein localization to plasma membrane	89	1	19	1	1	0.213483146067416	0.670636405692084	1.25528089887641
GO:0010983	positive regulation of high-density lipoprotein particle clearance	89	1	19	1	1	0.213483146067416	0.670636405692084	1.20700086430424
GO:0033700	phospholipid efflux	89	1	19	1	1	0.213483146067416	0.670636405692084	1.16229712858926
GO:2001150	positive regulation of dipeptide transmembrane transport	89	1	19	1	1	0.213483146067416	0.670636405692084	1.12078651685393
GO:0006986	response to unfolded protein	89	1	19	1	1	0.213483146067416	0.670636405692084	1.08213870592794
GO:1902732	positive regulation of chondrocyte proliferation	89	1	19	1	1	0.213483146067416	0.670636405692084	1.04606741573034
GO:0045650	negative regulation of macrophage differentiation	89	1	19	1	1	0.213483146067416	0.670636405692084	1.01232330554549
GO:0001971	negative regulation of activation of membrane attack complex	89	1	19	1	1	0.213483146067416	0.670636405692084	0.980688202247192
GO:0002548	monocyte chemotaxis	89	1	19	1	1	0.213483146067416	0.670636405692084	0.950970377936671
GO:0035988	chondrocyte proliferation	89	1	19	1	1	0.213483146067416	0.670636405692084	0.923000660938534
GO:2000484	positive regulation of interleukin-8 secretion	89	1	19	1	1	0.213483146067416	0.670636405692084	0.896629213483147
GO:0006507	GPI anchor release	89	1	19	1	1	0.213483146067416	0.670636405692084	0.871722846441949
GO:0032930	positive regulation of superoxide anion generation	89	1	19	1	1	0.213483146067416	0.670636405692084	0.848162769511085
GO:0008286	insulin receptor signaling pathway	89	1	19	1	1	0.213483146067416	0.670636405692084	0.825842696629215
GO:0048747	muscle fiber development	89	1	19	1	1	0.213483146067416	0.670636405692084	0.804667242869491
GO:0071346	cellular response to interferon-gamma	89	1	19	1	1	0.213483146067416	0.670636405692084	0.784550561797754
GO:0030853	negative regulation of granulocyte differentiation	89	1	19	1	1	0.213483146067416	0.670636405692084	0.765415182241711
GO:0006915	apoptotic process	89	1	19	1	1	0.213483146067416	0.670636405692084	0.747191011235956
GO:0010903	negative regulation of very-low-density lipoprotein particle remodeling	89	1	19	1	1	0.213483146067416	0.670636405692084	0.729814476090934
GO:0009636	response to toxic substance	89	1	19	1	1	0.213483146067416	0.670636405692084	0.713227783452503
GO:0098609	cell-cell adhesion	89	1	19	1	1	0.213483146067416	0.670636405692084	0.697378277153559
GO:0010907	positive regulation of glucose metabolic process	89	1	19	1	1	0.213483146067416	0.670636405692084	0.682217879824134
GO:0010989	negative regulation of low-density lipoprotein particle clearance	89	1	19	1	1	0.213483146067416	0.670636405692084	0.667702605785322
GO:0030593	neutrophil chemotaxis	89	1	19	1	1	0.213483146067416	0.670636405692084	0.653792134831461
GO:0071727	cellular response to triacyl bacterial lipopeptide	89	1	19	1	1	0.213483146067416	0.670636405692084	0.640449438202248
GO:0010745	negative regulation of macrophage derived foam cell differentiation	89	1	19	1	1	0.213483146067416	0.670636405692084	0.627640449438203
GO:0003417	growth plate cartilage development	89	1	19	1	1	0.213483146067416	0.670636405692084	0.615333773959023
GO:0050715	positive regulation of cytokine secretion	89	1	19	1	1	0.213483146067416	0.670636405692084	0.603500432152118
GO:0010867	positive regulation of triglyceride biosynthetic process	89	1	19	1	1	0.213483146067416	0.670636405692084	0.592113631545475
GO:0071467	cellular response to pH	89	1	19	1	1	0.213483146067416	0.670636405692084	0.581148564294632
GO:0010595	positive regulation of endothelial cell migration	89	1	19	1	1	0.213483146067416	0.670636405692084	0.570582226762003
GO:0046434	organophosphate catabolic process	89	1	19	1	1	0.213483146067416	0.670636405692084	0.560393258426967
GO:1900076	regulation of cellular response to insulin stimulus	89	1	19	1	1	0.213483146067416	0.670636405692084	0.55056179775281
GO:0034382	chylomicron remnant clearance	89	1	19	1	1	0.213483146067416	0.670636405692084	0.541069352963968
GO:0010260	animal organ senescence	89	1	19	1	1	0.213483146067416	0.670636405692084	0.531898685964579
GO:0035264	multicellular organism growth	89	1	19	1	1	0.213483146067416	0.670636405692084	0.523033707865169
GO:0071397	cellular response to cholesterol	89	1	19	1	1	0.213483146067416	0.670636405692084	0.514459384785412
GO:0014829	vascular smooth muscle contraction	89	1	19	1	1	0.213483146067416	0.670636405692084	0.506161652772744
GO:0010888	negative regulation of lipid storage	89	1	19	1	1	0.213483146067416	0.670636405692084	0.498127340823971
GO:0002042	cell migration involved in sprouting angiogenesis	89	1	19	1	1	0.213483146067416	0.670636405692084	0.490344101123596
GO:1902176	negative regulation of oxidative stress-induced intrinsic apoptotic signaling pathway	89	1	19	1	1	0.213483146067416	0.670636405692084	0.482800345721695
GO:0051621	regulation of norepinephrine uptake	89	1	19	1	1	0.213483146067416	0.670636405692084	0.475485188968336
GO:0002430	complement receptor mediated signaling pathway	89	1	19	1	1	0.213483146067416	0.670636405692084	0.468388395103137
GO:0032481	positive regulation of type I interferon production	89	1	19	1	1	0.213483146067416	0.670636405692084	0.461500330469267
GO:0032760	positive regulation of tumor necrosis factor production	89	1	19	1	1	0.213483146067416	0.670636405692084	0.454811919882756
GO:0030500	regulation of bone mineralization	89	1	19	1	1	0.213483146067416	0.670636405692084	0.448314606741574
GO:0009749	response to glucose	89	1	19	1	1	0.213483146067416	0.670636405692084	0.442000316505777
GO:0042157	lipoprotein metabolic process	89	1	19	1	1	0.213483146067416	0.670636405692084	0.435861423220974
GO:0060173	limb development	89	1	19	1	1	0.213483146067416	0.670636405692084	0.42989071879329
GO:0046903	secretion	89	1	19	1	1	0.213483146067416	0.670636405692084	0.424081384755543
GO:0010890	positive regulation of sequestering of triglyceride	89	1	19	1	1	0.213483146067416	0.670636405692084	0.418426966292135
GO:0002063	chondrocyte development	89	1	19	1	1	0.213483146067416	0.670636405692084	0.412921348314607
GO:0001503	ossification	89	1	19	1	1	0.213483146067416	0.670636405692084	0.407558733401431
GO:2000482	regulation of interleukin-8 secretion	89	1	19	1	1	0.213483146067416	0.670636405692084	0.402333621434746
GO:0046395	carboxylic acid catabolic process	89	1	19	1	1	0.213483146067416	0.670636405692084	0.397240790783673
GO:0048261	negative regulation of receptor-mediated endocytosis	89	1	19	1	1	0.213483146067416	0.670636405692084	0.392275280898877
GO:0032869	cellular response to insulin stimulus	89	1	19	1	1	0.213483146067416	0.670636405692084	0.387432376196422
GO:0051047	positive regulation of secretion	89	1	19	1	1	0.213483146067416	0.670636405692084	0.382707591120856
GO:0032729	positive regulation of interferon-gamma production	89	1	19	1	1	0.213483146067416	0.670636405692084	0.378096656288074
GO:1900047	negative regulation of hemostasis	89	1	19	1	1	0.213483146067416	0.670636405692084	0.373595505617978
GO:0071401	cellular response to triglyceride	89	1	19	1	1	0.213483146067416	0.670636405692084	0.369200264375414
GO:0043547	positive regulation of GTPase activity	89	1	19	1	1	0.213483146067416	0.670636405692084	0.364907238045467
GO:0097756	negative regulation of blood vessel diameter	89	1	19	1	1	0.213483146067416	0.670636405692084	0.360712901975979
GO:0045717	negative regulation of fatty acid biosynthetic process	89	1	19	1	1	0.213483146067416	0.670636405692084	0.356613891726252
GO:0010694	positive regulation of alkaline phosphatase activity	89	1	19	1	1	0.213483146067416	0.670636405692084	0.352606994066406
GO:0050905	neuromuscular process	89	1	19	1	1	0.213483146067416	0.670636405692084	0.348689138576779
GO:0035989	tendon development	89	1	19	1	1	0.213483146067416	0.670636405692084	0.34485738980121
GO:0045919	positive regulation of cytolysis	89	1	19	1	1	0.213483146067416	0.670636405692084	0.341108939912067
GO:0070098	chemokine-mediated signaling pathway	89	1	19	1	1	0.213483146067416	0.670636405692084	0.337441101848496
GO:0070633	transepithelial transport	89	1	19	1	1	0.213483146067416	0.670636405692084	0.333851302892661
GO:0071726	cellular response to diacyl bacterial lipopeptide	89	1	19	1	1	0.213483146067416	0.670636405692084	0.330337078651686
GO:0002062	chondrocyte differentiation	89	1	19	1	1	0.213483146067416	0.670636405692084	0.326896067415731
GO:0015939	pantothenate metabolic process	89	1	19	1	1	0.213483146067416	0.670636405692084	0.323526004865053
GO:0010259	multicellular organism aging	89	1	19	1	1	0.213483146067416	0.670636405692084	0.320224719101124
GO:0050829	defense response to Gram-negative bacterium	89	1	19	1	1	0.213483146067416	0.670636405692084	0.31699012597889
GO:0072749	cellular response to cytochalasin B	89	1	19	1	1	0.213483146067416	0.670636405692084	0.313820224719102
GO:0038166	angiotensin-activated signaling pathway	89	1	19	1	1	0.213483146067416	0.670636405692084	0.310713093781289
GO:2001225	regulation of chloride transport	89	1	19	1	1	0.213483146067416	0.670636405692084	0.307666886979511
GO:0022898	regulation of transmembrane transporter activity	89	1	19	1	1	0.213483146067416	0.670636405692084	0.30467982982437
GO:0015670	carbon dioxide transport	89	1	19	1	1	0.213483146067416	0.670636405692084	0.301750216076059
GO:0010987	negative regulation of high-density lipoprotein particle clearance	89	1	19	1	1	0.213483146067416	0.670636405692084	0.298876404494382
GO:0070527	platelet aggregation	89	1	19	1	1	0.213483146067416	0.670636405692084	0.296056815772737
GO:0051005	negative regulation of lipoprotein lipase activity	89	1	19	1	1	0.213483146067416	0.670636405692084	0.29328992964402
GO:0035690	cellular response to drug	89	1	19	1	1	0.213483146067416	0.670636405692084	0.290574282147316
GO:0071222	cellular response to lipopolysaccharide	89	1	19	1	1	0.213483146067416	0.670636405692084	0.287908463045047
GO:0071356	cellular response to tumor necrosis factor	89	1	19	1	1	0.213483146067416	0.670636405692084	0.285291113381001
GO:0032411	positive regulation of transporter activity	89	1	19	1	1	0.213483146067416	0.670636405692084	0.282720923170362
GO:0071347	cellular response to interleukin-1	89	1	19	1	1	0.213483146067416	0.670636405692084	0.280196629213483
GO:0031663	lipopolysaccharide-mediated signaling pathway	89	1	19	1	1	0.213483146067416	0.670636405692084	0.277717013025754
GO:0051044	positive regulation of membrane protein ectodomain proteolysis	89	1	19	1	1	0.213483146067416	0.670636405692084	0.275280898876405
GO:0032849	positive regulation of cellular pH reduction	89	1	19	1	1	0.213483146067416	0.670636405692084	0.272887151929653
GO:0050881	musculoskeletal movement	89	1	19	1	1	0.213483146067416	0.670636405692084	0.270534676481984
GO:0032230	positive regulation of synaptic transmission, GABAergic	89	1	19	1	1	0.213483146067416	0.670636405692084	0.26822241428983
GO:0030212	hyaluronan metabolic process	89	1	19	1	1	0.213483146067416	0.670636405692084	0.265949342982289
GO:0010875	positive regulation of cholesterol efflux	89	1	19	1	1	0.213483146067416	0.670636405692084	0.263714474553867
GO:0051897	positive regulation of protein kinase B signaling	89	1	19	1	1	0.213483146067416	0.670636405692084	0.261516853932585
GO:0010916	negative regulation of very-low-density lipoprotein particle clearance	89	1	19	1	1	0.213483146067416	0.670636405692084	0.259355557619092
GO:0034142	toll-like receptor 4 signaling pathway	89	1	19	1	1	0.213483146067416	0.670636405692084	0.257229692392706
GO:0048488	synaptic vesicle endocytosis	89	1	19	1	1	0.213483146067416	0.670636405692084	0.25513839408057
GO:0033089	positive regulation of T cell differentiation in thymus	89	1	19	1	1	0.213483146067416	0.670636405692084	0.253080826386372
GO:0006953	acute-phase response	89	5	19	2	0.4	0.28870883583317	0.539539924484822	0.339521590939808
GO:0030199	collagen fibril organization	89	2	19	1	0.5	0.383299284984678	0.41646199088783	0.447182499148791
GO:0048844	artery morphogenesis	89	2	19	1	0.5	0.383299284984678	0.41646199088783	0.443661377108249
GO:0016485	protein processing	89	2	19	1	0.5	0.383299284984678	0.41646199088783	0.440195272599591
GO:0043066	negative regulation of apoptotic process	89	2	19	1	0.5	0.383299284984678	0.41646199088783	0.436782906145331
GO:0019433	triglyceride catabolic process	89	2	19	1	0.5	0.383299284984678	0.41646199088783	0.433423037636521
GO:0007566	embryo implantation	89	2	19	1	0.5	0.383299284984678	0.41646199088783	0.430114464830135
GO:0006869	lipid transport	89	2	19	1	0.5	0.383299284984678	0.41646199088783	0.426856021914755
GO:0009617	response to bacterium	89	2	19	1	0.5	0.383299284984678	0.41646199088783	0.42364657814096
GO:0016192	vesicle-mediated transport	89	2	19	1	0.5	0.383299284984678	0.41646199088783	0.420485036513042
GO:0098883	synapse pruning	89	2	19	1	0.5	0.383299284984678	0.41646199088783	0.417370332538872
GO:0071277	cellular response to calcium ion	89	2	19	1	0.5	0.383299284984678	0.41646199088783	0.414301433034909
GO:0070374	positive regulation of ERK1 and ERK2 cascade	89	2	19	1	0.5	0.383299284984678	0.41646199088783	0.41127733498356
GO:0008285	negative regulation of cell population proliferation	89	3	19	1	0.333333333333333	0.517981050332852	0.285686128066372	0.551762423180647
GO:0060326	cell chemotaxis	89	3	19	1	0.333333333333333	0.517981050332852	0.285686128066372	0.547792909344815
GO:0010628	positive regulation of gene expression	89	3	19	1	0.333333333333333	0.517981050332852	0.285686128066372	0.543880102849495
GO:0008203	cholesterol metabolic process	89	3	19	1	0.333333333333333	0.517981050332852	0.285686128066372	0.540022797155527
GO:0034375	high-density lipoprotein particle remodeling	89	3	19	1	0.333333333333333	0.517981050332852	0.285686128066372	0.536219819710769
GO:0033344	cholesterol efflux	89	3	19	1	0.333333333333333	0.517981050332852	0.285686128066372	0.532470030761743
GO:0042632	cholesterol homeostasis	89	3	19	1	0.333333333333333	0.517981050332852	0.285686128066372	0.528772322214786
GO:0043065	positive regulation of apoptotic process	89	5	19	1	0.2	0.708414802267014	0.149712372840911	0.718186040918973
GO:0006958	complement activation, classical pathway	89	9	19	1	0.111111111111111	0.897686063768228	0.0468755170194488	0.903834598451572
GO:0007596	blood coagulation	89	9	19	1	0.111111111111111	0.897686063768228	0.0468755170194488	0.897686063768228
