# Supplementary material for: Plasma Proteomics Characteristics of Subclinical Vitamin E Deficiency of Dairy Cows During Early Lactation
Source: Front Vet Sci. 2021 Dec 10;8:723898. doi: 10.3389/fvets.2021.723898 (PMC8703030; doi:10.3389/fvets.2021.723898)
Supplement: Supplementary file 5 [file Data_Sheet_2.zip › Bioinformatics analysis related attachments/GO/BP/Sig(QF_BQF).Down.enrichment.xls]

TermID	Term	bg_pro_num	bg_term_num	fg_pronum	fg_termnum	Ratio	pvalue	Enrichment	FDR
GO:0070328	triglyceride homeostasis	89	2	15	2	1	0.0268130745658835	1.57165338406116	2.54724208375893
GO:0010897	negative regulation of triglyceride catabolic process	89	2	15	2	1	0.0268130745658835	1.57165338406116	1.27362104187947
GO:0046470	phosphatidylcholine metabolic process	89	2	15	2	1	0.0268130745658835	1.57165338406116	0.849080694586311
GO:0032091	negative regulation of protein binding	89	1	15	1	1	0.168539325842697	0.773298747589231	4.00280898876405
GO:0002544	chronic inflammatory response	89	1	15	1	1	0.168539325842697	0.773298747589231	3.20224719101124
GO:0032489	regulation of Cdc42 protein signal transduction	89	1	15	1	1	0.168539325842697	0.773298747589231	2.6685393258427
GO:0051099	positive regulation of binding	89	1	15	1	1	0.168539325842697	0.773298747589231	2.28731942215089
GO:0060621	negative regulation of cholesterol import	89	1	15	1	1	0.168539325842697	0.773298747589231	2.00140449438203
GO:0048870	cell motility	89	1	15	1	1	0.168539325842697	0.773298747589231	1.77902621722847
GO:0019439	aromatic compound catabolic process	89	1	15	1	1	0.168539325842697	0.773298747589231	1.60112359550562
GO:0002526	acute inflammatory response	89	1	15	1	1	0.168539325842697	0.773298747589231	1.45556690500511
GO:0002009	morphogenesis of an epithelium	89	1	15	1	1	0.168539325842697	0.773298747589231	1.33426966292135
GO:0035774	positive regulation of insulin secretion involved in cellular response to glucose stimulus	89	1	15	1	1	0.168539325842697	0.773298747589231	1.23163353500432
GO:1903076	regulation of protein localization to plasma membrane	89	1	15	1	1	0.168539325842697	0.773298747589231	1.14365971107544
GO:0010983	positive regulation of high-density lipoprotein particle clearance	89	1	15	1	1	0.168539325842697	0.773298747589231	1.06741573033708
GO:0033700	phospholipid efflux	89	1	15	1	1	0.168539325842697	0.773298747589231	1.00070224719101
GO:2001150	positive regulation of dipeptide transmembrane transport	89	1	15	1	1	0.168539325842697	0.773298747589231	0.941837409120954
GO:0045650	negative regulation of macrophage differentiation	89	1	15	1	1	0.168539325842697	0.773298747589231	0.889513108614234
GO:0001971	negative regulation of activation of membrane attack complex	89	1	15	1	1	0.168539325842697	0.773298747589231	0.842696629213485
GO:0006507	GPI anchor release	89	1	15	1	1	0.168539325842697	0.773298747589231	0.800561797752811
GO:0032930	positive regulation of superoxide anion generation	89	1	15	1	1	0.168539325842697	0.773298747589231	0.762439807383629
GO:0008286	insulin receptor signaling pathway	89	1	15	1	1	0.168539325842697	0.773298747589231	0.727783452502555
GO:0030853	negative regulation of granulocyte differentiation	89	1	15	1	1	0.168539325842697	0.773298747589231	0.696140693698096
GO:0010903	negative regulation of very-low-density lipoprotein particle remodeling	89	1	15	1	1	0.168539325842697	0.773298747589231	0.667134831460676
GO:0009636	response to toxic substance	89	1	15	1	1	0.168539325842697	0.773298747589231	0.640449438202249
GO:0098609	cell-cell adhesion	89	1	15	1	1	0.168539325842697	0.773298747589231	0.615816767502162
GO:0010907	positive regulation of glucose metabolic process	89	1	15	1	1	0.168539325842697	0.773298747589231	0.593008739076156
GO:0010989	negative regulation of low-density lipoprotein particle clearance	89	1	15	1	1	0.168539325842697	0.773298747589231	0.571829855537722
GO:0010745	negative regulation of macrophage derived foam cell differentiation	89	1	15	1	1	0.168539325842697	0.773298747589231	0.552111584657111
GO:0010867	positive regulation of triglyceride biosynthetic process	89	1	15	1	1	0.168539325842697	0.773298747589231	0.533707865168541
GO:0071467	cellular response to pH	89	1	15	1	1	0.168539325842697	0.773298747589231	0.516491482421168
GO:0010595	positive regulation of endothelial cell migration	89	1	15	1	1	0.168539325842697	0.773298747589231	0.500351123595507
GO:0046434	organophosphate catabolic process	89	1	15	1	1	0.168539325842697	0.773298747589231	0.485188968335037
GO:1900076	regulation of cellular response to insulin stimulus	89	1	15	1	1	0.168539325842697	0.773298747589231	0.470918704560477
GO:0034382	chylomicron remnant clearance	89	1	15	1	1	0.168539325842697	0.773298747589231	0.457463884430178
GO:0071397	cellular response to cholesterol	89	1	15	1	1	0.168539325842697	0.773298747589231	0.444756554307117
GO:0010888	negative regulation of lipid storage	89	1	15	1	1	0.168539325842697	0.773298747589231	0.432736106893411
GO:0002042	cell migration involved in sprouting angiogenesis	89	1	15	1	1	0.168539325842697	0.773298747589231	0.421348314606742
GO:1902176	negative regulation of oxidative stress-induced intrinsic apoptotic signaling pathway	89	1	15	1	1	0.168539325842697	0.773298747589231	0.410544511668108
GO:0051621	regulation of norepinephrine uptake	89	1	15	1	1	0.168539325842697	0.773298747589231	0.400280898876405
GO:0002430	complement receptor mediated signaling pathway	89	1	15	1	1	0.168539325842697	0.773298747589231	0.390517950123322
GO:0009749	response to glucose	89	1	15	1	1	0.168539325842697	0.773298747589231	0.381219903691815
GO:0042157	lipoprotein metabolic process	89	1	15	1	1	0.168539325842697	0.773298747589231	0.372354324536191
GO:0046903	secretion	89	1	15	1	1	0.168539325842697	0.773298747589231	0.363891726251278
GO:0010890	positive regulation of sequestering of triglyceride	89	1	15	1	1	0.168539325842697	0.773298747589231	0.355805243445694
GO:0001503	ossification	89	1	15	1	1	0.168539325842697	0.773298747589231	0.348070346849048
GO:2000482	regulation of interleukin-8 secretion	89	1	15	1	1	0.168539325842697	0.773298747589231	0.34066459478843
GO:0046395	carboxylic acid catabolic process	89	1	15	1	1	0.168539325842697	0.773298747589231	0.333567415730338
GO:0048261	negative regulation of receptor-mediated endocytosis	89	1	15	1	1	0.168539325842697	0.773298747589231	0.326759917450127
GO:0032869	cellular response to insulin stimulus	89	1	15	1	1	0.168539325842697	0.773298747589231	0.320224719101124
GO:0051047	positive regulation of secretion	89	1	15	1	1	0.168539325842697	0.773298747589231	0.313945803040318
GO:0071401	cellular response to triglyceride	89	1	15	1	1	0.168539325842697	0.773298747589231	0.307908383751081
GO:0097756	negative regulation of blood vessel diameter	89	1	15	1	1	0.168539325842697	0.773298747589231	0.302098791604834
GO:0045717	negative regulation of fatty acid biosynthetic process	89	1	15	1	1	0.168539325842697	0.773298747589231	0.296504369538078
GO:0010694	positive regulation of alkaline phosphatase activity	89	1	15	1	1	0.168539325842697	0.773298747589231	0.291113381001022
GO:0045919	positive regulation of cytolysis	89	1	15	1	1	0.168539325842697	0.773298747589231	0.285914927768861
GO:0070633	transepithelial transport	89	1	15	1	1	0.168539325842697	0.773298747589231	0.280898876404495
GO:0002062	chondrocyte differentiation	89	1	15	1	1	0.168539325842697	0.773298747589231	0.276055792328555
GO:0015939	pantothenate metabolic process	89	1	15	1	1	0.168539325842697	0.773298747589231	0.271376880594173
GO:0050829	defense response to Gram-negative bacterium	89	1	15	1	1	0.168539325842697	0.773298747589231	0.26685393258427
GO:0072749	cellular response to cytochalasin B	89	1	15	1	1	0.168539325842697	0.773298747589231	0.262479277951741
GO:0038166	angiotensin-activated signaling pathway	89	1	15	1	1	0.168539325842697	0.773298747589231	0.258245741210584
GO:2001225	regulation of chloride transport	89	1	15	1	1	0.168539325842697	0.773298747589231	0.25414660246121
GO:0022898	regulation of transmembrane transporter activity	89	1	15	1	1	0.168539325842697	0.773298747589231	0.250175561797753
GO:0015670	carbon dioxide transport	89	1	15	1	1	0.168539325842697	0.773298747589231	0.246326707000865
GO:0010987	negative regulation of high-density lipoprotein particle clearance	89	1	15	1	1	0.168539325842697	0.773298747589231	0.242594484167518
GO:0051005	negative regulation of lipoprotein lipase activity	89	1	15	1	1	0.168539325842697	0.773298747589231	0.238973670970988
GO:0035690	cellular response to drug	89	1	15	1	1	0.168539325842697	0.773298747589231	0.235459352280238
GO:0032411	positive regulation of transporter activity	89	1	15	1	1	0.168539325842697	0.773298747589231	0.232046897899365
GO:0051044	positive regulation of membrane protein ectodomain proteolysis	89	1	15	1	1	0.168539325842697	0.773298747589231	0.228731942215089
GO:0032849	positive regulation of cellular pH reduction	89	1	15	1	1	0.168539325842697	0.773298747589231	0.225510365564172
GO:0032230	positive regulation of synaptic transmission, GABAergic	89	1	15	1	1	0.168539325842697	0.773298747589231	0.222378277153559
GO:0030212	hyaluronan metabolic process	89	1	15	1	1	0.168539325842697	0.773298747589231	0.219331999384332
GO:0010875	positive regulation of cholesterol efflux	89	1	15	1	1	0.168539325842697	0.773298747589231	0.216368053446706
GO:0010916	negative regulation of very-low-density lipoprotein particle clearance	89	1	15	1	1	0.168539325842697	0.773298747589231	0.213483146067416
GO:0048488	synaptic vesicle endocytosis	89	1	15	1	1	0.168539325842697	0.773298747589231	0.210674157303371
GO:0033089	positive regulation of T cell differentiation in thymus	89	1	15	1	1	0.168539325842697	0.773298747589231	0.207938129286444
GO:0006953	acute-phase response	89	5	15	2	0.4	0.196096130924517	0.707530975096667	0.238835031254219
GO:0045087	innate immune response	89	11	15	3	0.272727272727273	0.2726944777247	0.564323656770412	0.327923739036032
GO:0007186	G protein-coupled receptor signaling pathway	89	2	15	1	0.5	0.31026557711951	0.508266405196769	0.368440372829418
GO:0019433	triglyceride catabolic process	89	2	15	1	0.5	0.31026557711951	0.508266405196769	0.363891726251277
GO:0007566	embryo implantation	89	2	15	1	0.5	0.31026557711951	0.508266405196769	0.359454022272603
GO:0006869	lipid transport	89	2	15	1	0.5	0.31026557711951	0.508266405196769	0.355123250919921
GO:0016192	vesicle-mediated transport	89	2	15	1	0.5	0.31026557711951	0.508266405196769	0.350895593170874
GO:0098883	synapse pruning	89	2	15	1	0.5	0.31026557711951	0.508266405196769	0.346767409721805
GO:0071277	cellular response to calcium ion	89	2	15	1	0.5	0.31026557711951	0.508266405196769	0.342735230538994
GO:0008285	negative regulation of cell population proliferation	89	3	15	1	0.333333333333333	0.429185305202353	0.367355156181351	0.468650620623259
GO:0060326	cell chemotaxis	89	3	15	1	0.333333333333333	0.429185305202353	0.367355156181351	0.463325045388904
GO:0010628	positive regulation of gene expression	89	3	15	1	0.333333333333333	0.429185305202353	0.367355156181351	0.458119146002512
GO:0008203	cholesterol metabolic process	89	3	15	1	0.333333333333333	0.429185305202353	0.367355156181351	0.45302893326915
GO:0034375	high-density lipoprotein particle remodeling	89	3	15	1	0.333333333333333	0.429185305202353	0.367355156181351	0.448050593343116
GO:0033344	cholesterol efflux	89	3	15	1	0.333333333333333	0.429185305202353	0.367355156181351	0.443180478198082
GO:0042632	cholesterol homeostasis	89	3	15	1	0.333333333333333	0.429185305202353	0.367355156181351	0.438415096712081
GO:0043065	positive regulation of apoptotic process	89	5	15	1	0.2	0.611908476998043	0.213313530317042	0.618418141646958
GO:0006958	complement activation, classical pathway	89	9	15	1	0.111111111111111	0.826117991269911	0.0829579196313814	0.826117991269911
