# Supplementary material for: Plasma Proteomics Characteristics of Subclinical Vitamin E Deficiency of Dairy Cows During Early Lactation
Source: Front Vet Sci. 2021 Dec 10;8:723898. doi: 10.3389/fvets.2021.723898 (PMC8703030; doi:10.3389/fvets.2021.723898)
Supplement: Supplementary file 5 [file Data_Sheet_2.zip › Bioinformatics analysis related attachments/GO/BP/Sig(QF_BQF).Up.enrichment.xls]

TermID	Term	bg_pro_num	bg_term_num	fg_pronum	fg_termnum	Ratio	pvalue	Enrichment	FDR
GO:0006954	inflammatory response	89	4	4	2	0.5	0.00891250338913494	2.05000029199199	0.481275183013287
GO:1901224	positive regulation of NIK/NF-kappaB signaling	89	1	4	1	1	0.0449438202247191	1.34733001531695	1.21348314606742
GO:0048247	lymphocyte chemotaxis	89	1	4	1	1	0.0449438202247191	1.34733001531695	0.808988764044944
GO:0030509	BMP signaling pathway	89	1	4	1	1	0.0449438202247191	1.34733001531695	0.606741573033708
GO:0009306	protein secretion	89	1	4	1	1	0.0449438202247191	1.34733001531695	0.485393258426966
GO:0097084	vascular smooth muscle cell development	89	1	4	1	1	0.0449438202247191	1.34733001531695	0.404494382022472
GO:0043588	skin development	89	1	4	1	1	0.0449438202247191	1.34733001531695	0.346709470304976
GO:0050729	positive regulation of inflammatory response	89	1	4	1	1	0.0449438202247191	1.34733001531695	0.303370786516854
GO:0030282	bone mineralization	89	1	4	1	1	0.0449438202247191	1.34733001531695	0.269662921348315
GO:0006986	response to unfolded protein	89	1	4	1	1	0.0449438202247191	1.34733001531695	0.242696629213483
GO:1902732	positive regulation of chondrocyte proliferation	89	1	4	1	1	0.0449438202247191	1.34733001531695	0.220633299284985
GO:0002548	monocyte chemotaxis	89	1	4	1	1	0.0449438202247191	1.34733001531695	0.202247191011236
GO:0035988	chondrocyte proliferation	89	1	4	1	1	0.0449438202247191	1.34733001531695	0.186689714779602
GO:2000484	positive regulation of interleukin-8 secretion	89	1	4	1	1	0.0449438202247191	1.34733001531695	0.173354735152488
GO:0048747	muscle fiber development	89	1	4	1	1	0.0449438202247191	1.34733001531695	0.161797752808989
GO:0071346	cellular response to interferon-gamma	89	1	4	1	1	0.0449438202247191	1.34733001531695	0.151685393258427
GO:0006915	apoptotic process	89	1	4	1	1	0.0449438202247191	1.34733001531695	0.142762723066755
GO:0030593	neutrophil chemotaxis	89	1	4	1	1	0.0449438202247191	1.34733001531695	0.134831460674157
GO:0071727	cellular response to triacyl bacterial lipopeptide	89	1	4	1	1	0.0449438202247191	1.34733001531695	0.127735068007096
GO:0003417	growth plate cartilage development	89	1	4	1	1	0.0449438202247191	1.34733001531695	0.121348314606742
GO:0050715	positive regulation of cytokine secretion	89	1	4	1	1	0.0449438202247191	1.34733001531695	0.115569823434992
GO:0010260	animal organ senescence	89	1	4	1	1	0.0449438202247191	1.34733001531695	0.110316649642492
GO:0035264	multicellular organism growth	89	1	4	1	1	0.0449438202247191	1.34733001531695	0.10552027357108
GO:0014829	vascular smooth muscle contraction	89	1	4	1	1	0.0449438202247191	1.34733001531695	0.101123595505618
GO:0032481	positive regulation of type I interferon production	89	1	4	1	1	0.0449438202247191	1.34733001531695	0.0970786516853932
GO:0032760	positive regulation of tumor necrosis factor production	89	1	4	1	1	0.0449438202247191	1.34733001531695	0.0933448573898012
GO:0030500	regulation of bone mineralization	89	1	4	1	1	0.0449438202247191	1.34733001531695	0.0898876404494382
GO:0060173	limb development	89	1	4	1	1	0.0449438202247191	1.34733001531695	0.086677367576244
GO:0002063	chondrocyte development	89	1	4	1	1	0.0449438202247191	1.34733001531695	0.0836884928322356
GO:0032729	positive regulation of interferon-gamma production	89	1	4	1	1	0.0449438202247191	1.34733001531695	0.0808988764044944
GO:1900047	negative regulation of hemostasis	89	1	4	1	1	0.0449438202247191	1.34733001531695	0.0782892352301558
GO:0043547	positive regulation of GTPase activity	89	1	4	1	1	0.0449438202247191	1.34733001531695	0.0758426966292135
GO:0050905	neuromuscular process	89	1	4	1	1	0.0449438202247191	1.34733001531695	0.0735444330949949
GO:0035989	tendon development	89	1	4	1	1	0.0449438202247191	1.34733001531695	0.0713813615333774
GO:0070098	chemokine-mediated signaling pathway	89	1	4	1	1	0.0449438202247191	1.34733001531695	0.0693418940609952
GO:0071726	cellular response to diacyl bacterial lipopeptide	89	1	4	1	1	0.0449438202247191	1.34733001531695	0.0674157303370787
GO:0010259	multicellular organism aging	89	1	4	1	1	0.0449438202247191	1.34733001531695	0.0655936835712116
GO:0070527	platelet aggregation	89	1	4	1	1	0.0449438202247191	1.34733001531695	0.0638675340035482
GO:0071222	cellular response to lipopolysaccharide	89	1	4	1	1	0.0449438202247191	1.34733001531695	0.0622299049265341
GO:0071356	cellular response to tumor necrosis factor	89	1	4	1	1	0.0449438202247191	1.34733001531695	0.0606741573033708
GO:0071347	cellular response to interleukin-1	89	1	4	1	1	0.0449438202247191	1.34733001531695	0.0591942998081666
GO:0031663	lipopolysaccharide-mediated signaling pathway	89	1	4	1	1	0.0449438202247191	1.34733001531695	0.057784911717496
GO:0050881	musculoskeletal movement	89	1	4	1	1	0.0449438202247191	1.34733001531695	0.0564410765612751
GO:0051897	positive regulation of protein kinase B signaling	89	1	4	1	1	0.0449438202247191	1.34733001531695	0.0551583248212462
GO:0034142	toll-like receptor 4 signaling pathway	89	1	4	1	1	0.0449438202247191	1.34733001531695	0.0539325842696629
GO:0030199	collagen fibril organization	89	2	4	1	0.5	0.0883554647599593	1.05376658433832	0.1037216325443
GO:0048844	artery morphogenesis	89	2	4	1	0.5	0.0883554647599593	1.05376658433832	0.101514789298677
GO:0007186	G protein-coupled receptor signaling pathway	89	2	4	1	0.5	0.0883554647599593	1.05376658433832	0.0993998978549542
GO:0016485	protein processing	89	2	4	1	0.5	0.0883554647599593	1.05376658433832	0.0973713285109756
GO:0043066	negative regulation of apoptotic process	89	2	4	1	0.5	0.0883554647599593	1.05376658433832	0.095423901940756
GO:0009617	response to bacterium	89	2	4	1	0.5	0.0883554647599593	1.05376658433832	0.0935528450399569
GO:0070374	positive regulation of ERK1 and ERK2 cascade	89	2	4	1	0.5	0.0883554647599593	1.05376658433832	0.0917537518661116
GO:0007596	blood coagulation	89	9	4	1	0.111111111111111	0.352243136336196	0.453157460618485	0.3588892332482
GO:0045087	innate immune response	89	11	4	1	0.0909090909090909	0.415788904607012	0.381127104067181	0.415788904607012
