# Supplementary material for: Plasma Proteomics Characteristics of Subclinical Vitamin E Deficiency of Dairy Cows During Early Lactation
Source: Front Vet Sci. 2021 Dec 10;8:723898. doi: 10.3389/fvets.2021.723898 (PMC8703030; doi:10.3389/fvets.2021.723898)
Supplement: Supplementary file 5 [file Data_Sheet_2.zip › Bioinformatics analysis related attachments/GO/CC/Sample.enrichment.xls]

TermID	Term	bg_pro_num	bg_term_num	fg_pronum	fg_termnum	Ratio	pvalue	Enrichment	FDR
GO:0005615	extracellular space	24578	1283	99	53	0.0413094310210444	1.50682814677459e-41	40.8219362759955	1.32600876916164e-039
GO:0034364	high-density lipoprotein particle	24578	20	99	7	0.35	1.02960866834721e-12	11.9873278097327	4.53027814072772e-011
GO:0005576	extracellular region	24578	743	99	18	0.0242261103633917	9.22787245406002e-10	9.03489841684716	2.70684258652427e-008
GO:0034361	very-low-density lipoprotein particle	24578	17	99	5	0.294117647058824	5.70147992479456e-09	8.24401240051183	1.2543255834548e-007
GO:0005579	membrane attack complex	24578	13	99	4	0.307692307692308	1.72197868170713e-07	6.7639722294644	3.03068247980455e-006
GO:0005581	collagen trimer	24578	83	99	6	0.072289156626506	1.07665032479408e-06	5.96792532425136	1.57908714303132e-005
GO:0036019	endolysosome	24578	4	99	2	0.5	9.58625394746469e-05	4.01835107038681	0.00120512906768128
GO:0042567	insulin-like growth factor ternary complex	24578	4	99	2	0.5	9.58625394746469e-05	4.01835107038681	0.00105448793422112
GO:0034363	intermediate-density lipoprotein particle	24578	5	99	2	0.4	0.000159350746758622	3.79764589696973	0.00155809619052875
GO:0034366	spherical high-density lipoprotein particle	24578	6	99	2	0.333333333333333	0.000238397737433477	3.6226978706802	0.0020979000894146
GO:0034362	low-density lipoprotein particle	24578	11	99	2	0.181818181818182	0.000862705478967919	3.06413744378665	0.00690164383174335
GO:0098794	postsynapse	24578	55	99	3	0.0545454545454545	0.00142871798544345	2.84505348811094	0.0104772652265853
GO:0005770	late endosome	24578	78	99	3	0.0384615384615385	0.0038753974710373	2.41168374848006	0.0262334598039448
GO:0034359	mature chylomicron	24578	1	99	1	1	0.0040279925136302	2.39491134529124	0.0253188100856755
GO:0071756	pentameric IgM immunoglobulin complex	24578	1	99	1	1	0.0040279925136302	2.39491134529124	0.0236308894132972
GO:0071752	secretory dimeric IgA immunoglobulin complex	24578	1	99	1	1	0.0040279925136302	2.39491134529124	0.0221539588249661
GO:0071748	monomeric IgA immunoglobulin complex	24578	1	99	1	1	0.0040279925136302	2.39491134529124	0.0208507847764387
GO:0005791	rough endoplasmic reticulum	24578	32	99	2	0.0625	0.00736359441612548	2.13291014027795	0.0359997949232801
GO:0036464	cytoplasmic ribonucleoprotein granule	24578	33	99	2	0.0606060606060606	0.00781822635635352	2.1068917598577	0.0362107325978479
GO:0106003	amyloid-beta complex	24578	2	99	1	0.5	0.00803992353617728	2.0947480815966	0.03537566355918
GO:0033093	Weibel-Palade body	24578	2	99	1	0.5	0.00803992353617728	2.0947480815966	0.0336911081516
GO:0035692	macrophage migration inhibitory factor receptor complex	24578	2	99	1	0.5	0.00803992353617728	2.0947480815966	0.0321596941447091
GO:0062023	collagen-containing extracellular matrix	24578	104	99	3	0.0288461538461538	0.00860501235614854	2.06524850172186	0.0329235255365683
GO:0098871	postsynaptic actin cytoskeleton	24578	3	99	1	0.333333333333333	0.0120358564613858	1.91952300026062	0.0441314736917479
GO:0045177	apical part of cell	24578	45	99	2	0.0444444444444444	0.014207920776915	1.84746947317616	0.0500118811347408
GO:0098685	Schaffer collateral - CA1 synapse	24578	45	99	2	0.0444444444444444	0.014207920776915	1.84746947317616	0.0480883472449431
GO:0022626	cytosolic ribosome	24578	5	99	1	0.2	0.019979980357506	1.69940494306854	0.0651199359800195
GO:1990712	HFE-transferrin receptor complex	24578	5	99	1	0.2	0.019979980357506	1.69940494306854	0.0627942239807331
GO:0031232	extrinsic component of external side of plasma membrane	24578	6	99	1	0.166666666666667	0.0239282968815202	1.62108821159467	0.0726100043301303
GO:0031436	BRCA1-BARD1 complex	24578	6	99	1	0.166666666666667	0.0239282968815202	1.62108821159467	0.0701896708524593
GO:0046696	lipopolysaccharide receptor complex	24578	7	99	1	0.142857142857143	0.0278608664163052	1.55500538202657	0.0790889111172535
GO:0097433	dense body	24578	7	99	1	0.142857142857143	0.0278608664163052	1.55500538202657	0.0766173826448393
GO:0031091	platelet alpha granule	24578	7	99	1	0.142857142857143	0.0278608664163052	1.55500538202657	0.0742956437768139
GO:0044305	calyx of Held	24578	9	99	1	0.111111111111111	0.0356790129355765	1.44758716894171	0.0923456805391392
GO:0005764	lysosome	24578	181	99	3	0.0165745856353591	0.0368427168080722	1.43364835211118	0.0926331165460101
GO:0042571	immunoglobulin complex, circulating	24578	10	99	1	0.1	0.0395647135224699	1.40269197453551	0.0967137441660375
GO:0031012	extracellular matrix	24578	189	99	3	0.0158730158730159	0.041034019834074	1.38685593596407	0.0975944255513111
GO:0005773	vacuole	24578	11	99	1	0.0909090909090909	0.0434349143268202	1.36216103077413	0.100586117388426
GO:0031258	lamellipodium membrane	24578	11	99	1	0.0909090909090909	0.0434349143268202	1.36216103077413	0.0980069861733379
GO:0042627	chylomicron	24578	12	99	1	0.0833333333333333	0.0472896765477522	1.32523365646473	0.104037288405055
GO:0005577	fibrinogen complex	24578	13	99	1	0.0769230769230769	0.0511290611452352	1.29133218191041	0.10974042392148
GO:0030863	cortical cytoskeleton	24578	13	99	1	0.0769230769230769	0.0511290611452352	1.29133218191041	0.107127556685255
GO:0042583	chromaffin granule	24578	13	99	1	0.0769230769230769	0.0511290611452352	1.29133218191041	0.104636218157691
GO:0042612	MHC class I protein complex	24578	14	99	1	0.0714285714285714	0.0549531288410067	1.26000757531147	0.109906257682013
GO:0031362	anchored component of external side of plasma membrane	24578	15	99	1	0.0666666666666667	0.0587619401194936	1.23090387371771	0.114912238455899
GO:0070531	BRCA1-A complex	24578	16	99	1	0.0625	0.0625555552287297	1.20373411685698	0.119671496959309
GO:0070971	endoplasmic reticulum exit site	24578	18	99	1	0.0555555555555556	0.070097436755111	1.15429786253925	0.131246264562761
GO:0009925	basal plasma membrane	24578	18	99	1	0.0555555555555556	0.070097436755111	1.15429786253925	0.12851196738437
GO:0030117	membrane coat	24578	20	99	1	0.05	0.0775792507112389	1.11025441929056	0.139326001277327
GO:0019897	extrinsic component of plasma membrane	24578	21	99	1	0.0476190476190476	0.0812977804848193	1.08992131094164	0.143084093653282
GO:0042581	specific granule	24578	21	99	1	0.0476190476190476	0.0812977804848193	1.08992131094164	0.140278523189492
GO:0043209	myelin sheath	24578	22	99	1	0.0454545454545455	0.0850014706640757	1.07057356021785	0.143848642662282
GO:0005771	multivesicular body	24578	23	99	1	0.0434782608695652	0.0886903798677023	1.05212348498173	0.14725949864826
GO:0035267	NuA4 histone acetyltransferase complex	24578	25	99	1	0.04	0.0960240886778536	1.01761980584003	0.156483700067613
GO:0034451	centriolar satellite	24578	26	99	1	0.0384615384615385	0.099669004379433	1.00143988000211	0.159470407007093
GO:0043025	neuronal cell body	24578	142	99	2	0.0140845070422535	0.112076141300112	0.950486829907479	0.176119650614462
GO:0005769	early endosome	24578	157	99	2	0.0127388535031847	0.132026546826784	0.879338735603137	0.203830458258895
GO:0098978	glutamatergic synapse	24578	159	99	2	0.0125786163522013	0.134745777290006	0.870484835999364	0.204441868991733
GO:0030139	endocytic vesicle	24578	37	99	1	0.027027027027027	0.138815392754263	0.857562373812096	0.207046687497884
GO:0005905	clathrin-coated pit	24578	38	99	1	0.0263157894736842	0.14228946781711	0.846827244948689	0.208691219465095
GO:0009986	cell surface	24578	335	99	3	0.00895522388059702	0.1530250270448	0.815237535073955	0.22075741606463
GO:0016324	apical plasma membrane	24578	174	99	2	0.0114942528735632	0.155519333085246	0.80821561480218	0.220737117927446
GO:0005902	microvillus	24578	45	99	1	0.0222222222222222	0.166222587199167	0.779309962324191	0.232183931325821
GO:0048471	perinuclear region of cytoplasm	24578	362	99	3	0.00828729281767956	0.179436050211396	0.74609029911231	0.24672456904067
GO:0042995	cell projection	24578	55	99	1	0.0181818181818182	0.199270176328911	0.700557694902032	0.269781161799141
GO:0030173	integral component of Golgi membrane	24578	58	99	1	0.0172413793103448	0.208929173892241	0.680000912936011	0.278572231856321
GO:0005788	endoplasmic reticulum lumen	24578	59	99	1	0.0169491525423729	0.212123138483786	0.673411955869399	0.278609495321988
GO:0055037	recycling endosome	24578	64	99	1	0.015625	0.227902479219479	0.642250950355022	0.294932620166385
GO:0005783	endoplasmic reticulum	24578	632	99	4	0.00632911392405063	0.250724218951325	0.600803712914956	0.319764221271255
GO:0009897	external side of plasma membrane	24578	278	99	2	0.00719424460431655	0.308533403033168	0.510697810665824	0.387870563813126
GO:0016323	basolateral plasma membrane	24578	106	99	1	0.00943396226415094	0.348675815726134	0.457578174393251	0.432161574421124
GO:0045121	membrane raft	24578	108	99	1	0.00925925925925926	0.353935049072375	0.451076428419199	0.432587282199569
GO:0015629	actin cytoskeleton	24578	114	99	1	0.0087719298245614	0.369461830605851	0.432430422258346	0.445378645113903
GO:0005925	focal adhesion	24578	130	99	1	0.00769230769230769	0.409083816141231	0.388187701385485	0.48647805162741
GO:0031410	cytoplasmic vesicle	24578	163	99	1	0.00613496932515337	0.483185277292675	0.315886307184859	0.566937392023405
GO:0005794	Golgi apparatus	24578	666	99	3	0.0045045045045045	0.50475200049383	0.296921951132793	0.584449684782329
GO:0030425	dendrite	24578	198	99	1	0.00505050505050505	0.551738997054636	0.258266318911397	0.630558853776727
GO:0043231	intracellular membrane-bounded organelle	24578	207	99	1	0.00483091787439614	0.567860313773281	0.245758481926735	0.640662918103189
GO:0032991	protein-containing complex	24578	224	99	1	0.00446428571428571	0.596761587216574	0.224199139618462	0.664747084494412
GO:0016607	nuclear speck	24578	257	99	1	0.00389105058365759	0.647510908885487	0.18875291044538	0.712261999774036
GO:0005623	cell	24578	285	99	1	0.00350877192982456	0.685574261458448	0.163945495513673	0.744821419856092
GO:0005856	cytoskeleton	24578	287	99	1	0.00348432055749129	0.688131817853335	0.162328360772037	0.73848292647675
GO:0005829	cytosol	24578	2290	99	5	0.00218340611353712	0.959623146152787	0.0178992853757352	1.017431769415
GO:0005886	plasma membrane	24578	3031	99	6	0.00197954470471791	0.987056387795392	0.00565803658175095	1.03405907292851
GO:0005654	nucleoplasm	24578	1098	99	1	0.000910746812386157	0.989260494085525	0.00468933403715558	1.02417557034737
GO:0005737	cytoplasm	24578	3350	99	3	0.000895522388059702	0.999932695095082	2.92311325214008e-05	1.02318694381822
GO:0016021	integral component of membrane	24578	7971	99	9	0.0011290929619872	0.999999992259767	3.36154032423209e-09	1.01149424504436
GO:0005634	nucleus	24578	4281	99	1	0.000233590282644242	0.999999994330915	2.46205229695752e-09	0.999999994330915
