# Supplementary material for: Plasma Proteomics Characteristics of Subclinical Vitamin E Deficiency of Dairy Cows During Early Lactation
Source: Front Vet Sci. 2021 Dec 10;8:723898. doi: 10.3389/fvets.2021.723898 (PMC8703030; doi:10.3389/fvets.2021.723898)
Supplement: Supplementary file 5 [file Data_Sheet_2.zip › Bioinformatics analysis related attachments/GO/CC/Sig(QF_BQF).AllDiff.enrichment.xls]

TermID	Term	bg_pro_num	bg_term_num	fg_pronum	fg_termnum	Ratio	pvalue	Enrichment	FDR
GO:0034366	spherical high-density lipoprotein particle	99	2	21	2	1	0.0432900432900433	1.36361197989214	1.55844155844156
GO:0005886	plasma membrane	99	6	21	3	0.5	0.10780220181953	0.967372368756825	1.94043963275154
GO:0009986	cell surface	99	3	21	2	0.666666666666667	0.112911143838979	0.947263192982571	1.35493372606775
GO:0005794	Golgi apparatus	99	3	21	2	0.666666666666667	0.112911143838979	0.947263192982571	1.01620029455081
GO:0034364	high-density lipoprotein particle	99	7	21	3	0.428571428571429	0.162417673520313	0.789366714659336	1.16940724934625
GO:0032991	protein-containing complex	99	1	21	1	1	0.212121212121212	0.673415899863631	1.27272727272727
GO:0035267	NuA4 histone acetyltransferase complex	99	1	21	1	1	0.212121212121212	0.673415899863631	1.09090909090909
GO:0005925	focal adhesion	99	1	21	1	1	0.212121212121212	0.673415899863631	0.954545454545454
GO:0043209	myelin sheath	99	1	21	1	1	0.212121212121212	0.673415899863631	0.848484848484848
GO:0098871	postsynaptic actin cytoskeleton	99	1	21	1	1	0.212121212121212	0.673415899863631	0.763636363636363
GO:0043231	intracellular membrane-bounded organelle	99	1	21	1	1	0.212121212121212	0.673415899863631	0.694214876033057
GO:0031362	anchored component of external side of plasma membrane	99	1	21	1	1	0.212121212121212	0.673415899863631	0.636363636363636
GO:0044305	calyx of Held	99	1	21	1	1	0.212121212121212	0.673415899863631	0.587412587412587
GO:0046696	lipopolysaccharide receptor complex	99	1	21	1	1	0.212121212121212	0.673415899863631	0.545454545454545
GO:0030863	cortical cytoskeleton	99	1	21	1	1	0.212121212121212	0.673415899863631	0.509090909090909
GO:0005856	cytoskeleton	99	1	21	1	1	0.212121212121212	0.673415899863631	0.477272727272727
GO:0045121	membrane raft	99	1	21	1	1	0.212121212121212	0.673415899863631	0.449197860962567
GO:0097433	dense body	99	1	21	1	1	0.212121212121212	0.673415899863631	0.424242424242424
GO:0042627	chylomicron	99	1	21	1	1	0.212121212121212	0.673415899863631	0.401913875598086
GO:0015629	actin cytoskeleton	99	1	21	1	1	0.212121212121212	0.673415899863631	0.381818181818182
GO:0034361	very-low-density lipoprotein particle	99	5	21	2	0.4	0.286021109474717	0.543601913059523	0.490321901956658
GO:0005829	cytosol	99	5	21	2	0.4	0.286021109474717	0.543601913059523	0.46803454277681
GO:0009897	external side of plasma membrane	99	2	21	1	0.5	0.380952380952381	0.419129307741976	0.596273291925466
GO:0045177	apical part of cell	99	2	21	1	0.5	0.380952380952381	0.419129307741976	0.571428571428572
GO:0034363	intermediate-density lipoprotein particle	99	2	21	1	0.5	0.380952380952381	0.419129307741976	0.548571428571429
GO:0036464	cytoplasmic ribonucleoprotein granule	99	2	21	1	0.5	0.380952380952381	0.419129307741976	0.527472527472527
GO:0098685	Schaffer collateral - CA1 synapse	99	2	21	1	0.5	0.380952380952381	0.419129307741976	0.507936507936508
GO:0098978	glutamatergic synapse	99	2	21	1	0.5	0.380952380952381	0.419129307741976	0.489795918367347
GO:0005737	cytoplasm	99	3	21	1	0.333333333333333	0.514972999509082	0.288215540806606	0.639276826976791
GO:0031012	extracellular matrix	99	3	21	1	0.333333333333333	0.514972999509082	0.288215540806606	0.617967599410898
GO:0098794	postsynapse	99	3	21	1	0.333333333333333	0.514972999509082	0.288215540806606	0.598033160720224
GO:0062023	collagen-containing extracellular matrix	99	3	21	1	0.333333333333333	0.514972999509082	0.288215540806606	0.579344624447717
GO:0016021	integral component of membrane	99	9	21	2	0.222222222222222	0.610203883551041	0.214525032682762	0.665676963873863
GO:0005615	extracellular space	99	53	21	11	0.207547169811321	0.643582336043723	0.191395884187697	0.681440120516883
GO:0005581	collagen trimer	99	6	21	1	0.166666666666667	0.770776538296828	0.113071513325482	0.792798725105309
GO:0005576	extracellular region	99	18	21	3	0.166666666666667	0.795525093647454	0.0993461166324378	0.795525093647454
