# Supplementary material for: Plasma Proteomics Characteristics of Subclinical Vitamin E Deficiency of Dairy Cows During Early Lactation
Source: Front Vet Sci. 2021 Dec 10;8:723898. doi: 10.3389/fvets.2021.723898 (PMC8703030; doi:10.3389/fvets.2021.723898)
Supplement: Supplementary file 5 [file Data_Sheet_2.zip › Bioinformatics analysis related attachments/GO/CC/Sig(QF_BQF).Down.enrichment.xls]

TermID	Term	bg_pro_num	bg_term_num	fg_pronum	fg_termnum	Ratio	pvalue	Enrichment	FDR
GO:0034366	spherical high-density lipoprotein particle	99	2	16	2	1	0.0247371675943105	1.60665002857844	0.742115027829315
GO:0005886	plasma membrane	99	6	16	3	0.5	0.0517767578930576	1.28586514728155	0.776651368395864
GO:0034364	high-density lipoprotein particle	99	7	16	3	0.428571428571429	0.0814017908418022	1.08936604051427	0.814017908418022
GO:0035267	NuA4 histone acetyltransferase complex	99	1	16	1	1	0.161616161616162	0.791515211941625	1.21212121212122
GO:0005925	focal adhesion	99	1	16	1	1	0.161616161616162	0.791515211941625	0.969696969696972
GO:0043209	myelin sheath	99	1	16	1	1	0.161616161616162	0.791515211941625	0.80808080808081
GO:0098871	postsynaptic actin cytoskeleton	99	1	16	1	1	0.161616161616162	0.791515211941625	0.692640692640694
GO:0043231	intracellular membrane-bounded organelle	99	1	16	1	1	0.161616161616162	0.791515211941625	0.606060606060608
GO:0044305	calyx of Held	99	1	16	1	1	0.161616161616162	0.791515211941625	0.53872053872054
GO:0030863	cortical cytoskeleton	99	1	16	1	1	0.161616161616162	0.791515211941625	0.484848484848486
GO:0005856	cytoskeleton	99	1	16	1	1	0.161616161616162	0.791515211941625	0.44077134986226
GO:0097433	dense body	99	1	16	1	1	0.161616161616162	0.791515211941625	0.404040404040405
GO:0042627	chylomicron	99	1	16	1	1	0.161616161616162	0.791515211941625	0.372960372960374
GO:0015629	actin cytoskeleton	99	1	16	1	1	0.161616161616162	0.791515211941625	0.346320346320347
GO:0034361	very-low-density lipoprotein particle	99	5	16	2	0.4	0.182973332380355	0.737612202313296	0.36594666476071
GO:0005829	cytosol	99	5	16	2	0.4	0.182973332380355	0.737612202313296	0.343074998213166
GO:0045177	apical part of cell	99	2	16	1	0.5	0.298495155638013	0.525062712764935	0.526756157008258
GO:0034363	intermediate-density lipoprotein particle	99	2	16	1	0.5	0.298495155638013	0.525062712764935	0.497491926063355
GO:0036464	cytoplasmic ribonucleoprotein granule	99	2	16	1	0.5	0.298495155638013	0.525062712764935	0.471308140481073
GO:0098685	Schaffer collateral - CA1 synapse	99	2	16	1	0.5	0.298495155638013	0.525062712764935	0.44774273345702
GO:0098978	glutamatergic synapse	99	2	16	1	0.5	0.298495155638013	0.525062712764935	0.426421650911447
GO:0005737	cytoplasm	99	3	16	1	0.333333333333333	0.414207294914217	0.382782256690534	0.564828129428478
GO:0031012	extracellular matrix	99	3	16	1	0.333333333333333	0.414207294914217	0.382782256690534	0.540270384670718
GO:0098794	postsynapse	99	3	16	1	0.333333333333333	0.414207294914217	0.382782256690534	0.517759118642771
GO:0009986	cell surface	99	3	16	1	0.333333333333333	0.414207294914217	0.382782256690534	0.49704875389706
GO:0005794	Golgi apparatus	99	3	16	1	0.333333333333333	0.414207294914217	0.382782256690534	0.477931494131789
GO:0016021	integral component of membrane	99	9	16	2	0.222222222222222	0.445541287449989	0.351112044532011	0.495045874944432
GO:0005581	collagen trimer	99	6	16	1	0.166666666666667	0.663152795003864	0.178386395604611	0.710520851789854
GO:0005576	extracellular region	99	18	16	2	0.111111111111111	0.840616688718474	0.0754019922197117	0.869603471088077
GO:0005615	extracellular space	99	53	16	7	0.132075471698113	0.870853374785824	0.0600549608153984	0.870853374785824
