# Supplementary material for: Plasma Proteomics Characteristics of Subclinical Vitamin E Deficiency of Dairy Cows During Early Lactation
Source: Front Vet Sci. 2021 Dec 10;8:723898. doi: 10.3389/fvets.2021.723898 (PMC8703030; doi:10.3389/fvets.2021.723898)
Supplement: Supplementary file 5 [file Data_Sheet_2.zip › Bioinformatics analysis related attachments/GO/CC/Sig(QF_BQF).Up.enrichment.xls]

TermID	Term	bg_pro_num	bg_term_num	fg_pronum	fg_termnum	Ratio	pvalue	Enrichment	FDR
GO:0032991	protein-containing complex	99	1	5	1	1	0.0505050505050502	1.29666519026153	0.505050505050502
GO:0031362	anchored component of external side of plasma membrane	99	1	5	1	1	0.0505050505050502	1.29666519026153	0.252525252525251
GO:0046696	lipopolysaccharide receptor complex	99	1	5	1	1	0.0505050505050502	1.29666519026153	0.168350168350167
GO:0045121	membrane raft	99	1	5	1	1	0.0505050505050502	1.29666519026153	0.126262626262625
GO:0009897	external side of plasma membrane	99	2	5	1	0.5	0.0989486703772418	1.00459003725048	0.197897340754484
GO:0062023	collagen-containing extracellular matrix	99	3	5	1	0.333333333333333	0.145394615203157	0.837451677595689	0.242324358671928
GO:0009986	cell surface	99	3	5	1	0.333333333333333	0.145394615203157	0.837451677595689	0.207706593147367
GO:0005794	Golgi apparatus	99	3	5	1	0.333333333333333	0.145394615203157	0.837451677595689	0.181743269003946
GO:0005615	extracellular space	99	53	5	4	0.0754716981132075	0.228452415346842	0.641204245941565	0.253836017052047
GO:0005576	extracellular region	99	18	5	1	0.0555555555555556	0.641771955662352	0.192619264752508	0.641771955662352
