# Supplementary material for: Plasma Proteomics Characteristics of Subclinical Vitamin E Deficiency of Dairy Cows During Early Lactation
Source: Front Vet Sci. 2021 Dec 10;8:723898. doi: 10.3389/fvets.2021.723898 (PMC8703030; doi:10.3389/fvets.2021.723898)
Supplement: Supplementary file 5 [file Data_Sheet_2.zip › Bioinformatics analysis related attachments/GO/MF/Sample.enrichment.xls]

TermID	Term	bg_pro_num	bg_term_num	fg_pronum	fg_termnum	Ratio	pvalue	Enrichment	FDR
GO:0004252	serine-type endopeptidase activity	25468	294	89	16	0.054421768707483	5.47493807641328e-15	14.2616207884922	7.11741949933726e-013
GO:0019865	immunoglobulin binding	25468	5	89	3	0.6	4.10445869485184e-07	6.38674411049095	2.6678981516537e-005
GO:0005518	collagen binding	25468	46	89	5	0.108695652173913	5.69498134109307e-07	6.24450769449508	2.467825247807e-005
GO:0043395	heparan sulfate proteoglycan binding	25468	10	89	3	0.3	4.86332292073344e-06	5.31306689266984	0.000158057994923837
GO:0008201	heparin binding	25468	138	89	6	0.0434782608695652	9.11679784871899e-06	5.04015767492061	0.000237036744066694
GO:0004867	serine-type endopeptidase inhibitor activity	25468	147	89	6	0.0408163265306122	1.30780212860696e-05	4.88345796010561	0.000283357127864841
GO:0005509	calcium ion binding	25468	1187	89	15	0.012636899747262	1.4527197788951e-05	4.83781815047574	0.000269790816080519
GO:0005543	phospholipid binding	25468	100	89	5	0.05	2.69712519207757e-05	4.56909889449386	0.000438282843712605
GO:0004064	arylesterase activity	25468	6	89	2	0.333333333333333	0.000179486510948964	3.74596818463752	0.00259258293592948
GO:0001849	complement component C1q binding	25468	6	89	2	0.333333333333333	0.000179486510948964	3.74596818463752	0.00233332464233653
GO:0005507	copper ion binding	25468	84	89	4	0.0476190476190476	0.00021719575287121	3.6631486713605	0.00256685889756885
GO:0004866	endopeptidase inhibitor activity	25468	35	89	3	0.0857142857142857	0.00024899981744763	3.60380097130393	0.00269749802234933
GO:0042834	peptidoglycan binding	25468	8	89	2	0.25	0.000333518835535163	3.47687963419723	0.00333518835535163
GO:0001530	lipopolysaccharide binding	25468	41	89	3	0.0731707317073171	0.000399456997998885	3.39852996612966	0.00370924355284679
GO:0031995	insulin-like growth factor II binding	25468	9	89	2	0.222222222222222	0.000427834798964693	3.36872389394939	0.00370790159102734
GO:0042056	chemoattractant activity	25468	44	89	3	0.0681818181818182	0.000492544920363551	3.30755415546812	0.00400192747795385
GO:0008131	primary amine oxidase activity	25468	10	89	2	0.2	0.000533577667975684	3.27280235539939	0.0040802998139317
GO:0031994	insulin-like growth factor I binding	25468	10	89	2	0.2	0.000533577667975684	3.27280235539939	0.0038536164909355
GO:0030169	low-density lipoprotein particle binding	25468	10	89	2	0.2	0.000533577667975684	3.27280235539939	0.00365079457035994
GO:0034987	immunoglobulin receptor binding	25468	13	89	2	0.153846153846154	0.000918577577598301	3.03688415988062	0.00597075425438896
GO:0050750	low-density lipoprotein particle receptor binding	25468	15	89	2	0.133333333333333	0.00123093716475875	2.90976411578927	0.00762008721041131
GO:0002020	protease binding	25468	61	89	3	0.0491803278688525	0.00128237141028056	2.89198617288707	0.00757764924256695
GO:0048038	quinone binding	25468	16	89	2	0.125	0.0014035920139504	2.85275911146485	0.00793334616580661
GO:0001968	fibronectin binding	25468	16	89	2	0.125	0.0014035920139504	2.85275911146485	0.00760279007556467
GO:0005537	mannose binding	25468	20	89	2	0.1	0.00220225717347402	2.65713196669985	0.0114517373020649
GO:0004063	aryldialkylphosphatase activity	25468	1	89	1	1	0.00349458143552732	2.45660483454684	0.0174729071776366
GO:0016160	amylase activity	25468	1	89	1	1	0.00349458143552732	2.45660483454684	0.0168257624673538
GO:0004607	phosphatidylcholine-sterol O-acyltransferase activity	25468	1	89	1	1	0.00349458143552732	2.45660483454684	0.016224842379234
GO:0001848	complement binding	25468	1	89	1	1	0.00349458143552732	2.45660483454684	0.0156653650558121
GO:0001855	complement component C4b binding	25468	1	89	1	1	0.00349458143552732	2.45660483454684	0.0151431862206184
GO:0005178	integrin binding	25468	92	89	3	0.0326086956521739	0.00413965121521978	2.38303624865845	0.0173598276767281
GO:0004869	cysteine-type endopeptidase inhibitor activity	25468	33	89	2	0.0606060606060606	0.0059423034364762	2.22604517524818	0.0241406077106846
GO:0015091	ferric iron transmembrane transporter activity	25468	2	89	1	0.5	0.00697708751210626	2.15632582972453	0.0274854962598125
GO:0004558	alpha-1,4-glucosidase activity	25468	2	89	1	0.5	0.00697708751210626	2.15632582972453	0.0266770993109945
GO:0016844	strictosidine synthase activity	25468	2	89	1	0.5	0.00697708751210626	2.15632582972453	0.0259148964735375
GO:0061609	fructose-1-phosphate aldolase activity	25468	2	89	1	0.5	0.00697708751210626	2.15632582972453	0.0251950382381615
GO:0019862	IgA binding	25468	2	89	1	0.5	0.00697708751210626	2.15632582972453	0.0245140912587517
GO:0030957	Tat protein binding	25468	2	89	1	0.5	0.00697708751210626	2.15632582972453	0.0238689835940477
GO:0008160	protein tyrosine phosphatase activator activity	25468	2	89	1	0.5	0.00697708751210626	2.15632582972453	0.0232569583736875
GO:0034986	iron chaperone activity	25468	2	89	1	0.5	0.00697708751210626	2.15632582972453	0.0226755344143453
GO:0048306	calcium-dependent protein binding	25468	36	89	2	0.0555555555555556	0.00704231251717536	2.15228470612281	0.0223292835910438
GO:0005102	signaling receptor binding	25468	218	89	4	0.018348623853211	0.00723329001885709	2.1406641215109	0.0223887548202719
GO:0070061	fructose binding	25468	3	89	1	0.333333333333333	0.0104475594830248	1.98098514752811	0.0315856449486796
GO:0016019	peptidoglycan receptor activity	25468	3	89	1	0.333333333333333	0.0104475594830248	1.98098514752811	0.0308677893816642
GO:0052593	tryptamine	25468	3	89	1	0.333333333333333	0.0104475594830248	1.98098514752811	0.0301818385065161
GO:0070653	high-density lipoprotein particle receptor binding	25468	3	89	1	0.333333333333333	0.0104475594830248	1.98098514752811	0.0295257115824614
GO:0055102	lipase inhibitor activity	25468	3	89	1	0.333333333333333	0.0104475594830248	1.98098514752811	0.0288975049530473
GO:0017159	pantetheine hydrolase activity	25468	3	89	1	0.333333333333333	0.0104475594830248	1.98098514752811	0.0282954735998588
GO:0034186	apolipoprotein A-I binding	25468	3	89	1	0.333333333333333	0.0104475594830248	1.98098514752811	0.0277180149549638
GO:0052596	phenethylamine	25468	3	89	1	0.333333333333333	0.0104475594830248	1.98098514752811	0.0271636546558645
GO:0001735	prenylcysteine oxidase activity	25468	3	89	1	0.333333333333333	0.0104475594830248	1.98098514752811	0.0266310339763377
GO:0052594	aminoacetone	25468	3	89	1	0.333333333333333	0.0104475594830248	1.98098514752811	0.026118898707562
GO:0052595	aliphatic-amine oxidase activity	25468	3	89	1	0.333333333333333	0.0104475594830248	1.98098514752811	0.0256260892979854
GO:0035473	lipase binding	25468	4	89	1	0.25	0.0139060384622522	1.85679657374799	0.0334775000017183
GO:0098973	structural constituent of postsynaptic actin cytoskeleton	25468	4	89	1	0.25	0.0139060384622522	1.85679657374799	0.0328688181835052
GO:0016971	flavin-linked sulfhydryl oxidase activity	25468	4	89	1	0.25	0.0139060384622522	1.85679657374799	0.0322818750016569
GO:0005006	epidermal growth factor-activated receptor activity	25468	4	89	1	0.25	0.0139060384622522	1.85679657374799	0.0317155263174173
GO:0046790	virion binding	25468	4	89	1	0.25	0.0139060384622522	1.85679657374799	0.0311687068981515
GO:0042803	protein homodimerization activity	25468	585	89	6	0.0102564102564103	0.0167222853486762	1.7767043700492	0.036845713480134
GO:0004621	glycosylphosphatidylinositol phospholipase D activity	25468	5	89	1	0.2	0.0173525654248995	1.76063630948896	0.0375972250872823
GO:0004784	superoxide dismutase activity	25468	5	89	1	0.2	0.0173525654248995	1.76063630948896	0.0369808771350317
GO:0008379	thioredoxin peroxidase activity	25468	5	89	1	0.2	0.0173525654248995	1.76063630948896	0.0363844113747893
GO:0070324	thyroid hormone binding	25468	5	89	1	0.2	0.0173525654248995	1.76063630948896	0.0358068810355069
GO:0030492	hemoglobin binding	25468	6	89	1	0.166666666666667	0.0207871812076894	1.68220439806361	0.0422239618281191
GO:0008745	N-acetylmuramoyl-L-alanine amidase activity	25468	6	89	1	0.166666666666667	0.0207871812076894	1.68220439806361	0.0415743624153788
GO:0008430	selenium binding	25468	6	89	1	0.166666666666667	0.0207871812076894	1.68220439806361	0.0409444478333276
GO:0050998	nitric-oxide synthase binding	25468	7	89	1	0.142857142857143	0.0242099265094145	1.61600652888145	0.0469744842719983
GO:0004332	fructose-bisphosphate aldolase activity	25468	7	89	1	0.142857142857143	0.0242099265094145	1.61600652888145	0.0462836830327042
GO:0016918	retinal binding	25468	7	89	1	0.142857142857143	0.0242099265094145	1.61600652888145	0.0456129050177375
GO:0034632	retinol transmembrane transporter activity	25468	8	89	1	0.125	0.027620841891397	1.55876308813191	0.0512958492268801
GO:0004459	L-lactate dehydrogenase activity	25468	8	89	1	0.125	0.027620841891397	1.55876308813191	0.0505733724772058
GO:1990459	transferrin receptor binding	25468	8	89	1	0.125	0.027620841891397	1.55876308813191	0.0498709645261335
GO:0036122	BMP binding	25468	8	89	1	0.125	0.027620841891397	1.55876308813191	0.0491878006285152
GO:0004908	interleukin-1 receptor activity	25468	9	89	1	0.111111111111111	0.0310199677779511	1.50835865764638	0.0544945379882925
GO:0004197	cysteine-type endopeptidase activity	25468	81	89	2	0.0246913580246914	0.0327348052611943	1.48499023834487	0.0567403291194035
GO:0019841	retinol binding	25468	11	89	1	0.0909090909090909	0.03778301207972	1.4227034228711	0.0646288364521526
GO:0043394	proteoglycan binding	25468	11	89	1	0.0909090909090909	0.03778301207972	1.4227034228711	0.063789500913813
GO:0048029	monosaccharide binding	25468	12	89	1	0.0833333333333333	0.0411470106626207	1.38566171087422	0.0685783511043678
GO:0003823	antigen binding	25468	14	89	1	0.0714285714285714	0.0478401600970699	1.32020737565097	0.0787243140837859
GO:0004857	enzyme inhibitor activity	25468	16	89	1	0.0625	0.0544871101926921	1.26370622495785	0.0885415540631247
GO:0003756	protein disulfide isomerase activity	25468	17	89	1	0.0588235294117647	0.0577933591001592	1.23812206247657	0.092754773864453
GO:0043236	laminin binding	25468	18	89	1	0.0555555555555556	0.0610881762405506	1.21404284033678	0.0968471086740436
GO:0003810	protein-glutamine gamma-glutamyltransferase activity	25468	18	89	1	0.0555555555555556	0.0610881762405506	1.21404284033678	0.0956802760394166
GO:0004602	glutathione peroxidase activity	25468	18	89	1	0.0555555555555556	0.0610881762405506	1.21404284033678	0.0945412251341854
GO:0017127	cholesterol transporter activity	25468	19	89	1	0.0526315789473684	0.0643716006929897	1.19130569137609	0.0984506834128078
GO:0017080	sodium channel regulator activity	25468	19	89	1	0.0526315789473684	0.0643716006929897	1.19130569137609	0.0973059080242868
GO:0004540	ribonuclease activity	25468	21	89	1	0.0476190476190476	0.0709044271906559	1.14932664712377	0.105949144077992
GO:0005319	lipid transporter activity	25468	22	89	1	0.0454545454545455	0.0741539067355938	1.12986596359695	0.109545544041218
GO:0048020	CCR chemokine receptor binding	25468	22	89	1	0.0454545454545455	0.0741539067355938	1.12986596359695	0.108314695231766
GO:0004601	peroxidase activity	25468	22	89	1	0.0454545454545455	0.0741539067355938	1.12986596359695	0.10711119861808
GO:0030247	polysaccharide binding	25468	22	89	1	0.0454545454545455	0.0741539067355938	1.12986596359695	0.10593415247942
GO:0004322	ferroxidase activity	25468	22	89	1	0.0454545454545455	0.0741539067355938	1.12986596359695	0.104782694300296
GO:0050840	extracellular matrix binding	25468	23	89	1	0.0434782608695652	0.077392148592881	1.11130309610966	0.108182573301877
GO:0031210	phosphatidylcholine binding	25468	24	89	1	0.0416666666666667	0.0806191911857375	1.0935615632325	0.111494626107935
GO:0097718	disordered domain specific binding	25468	24	89	1	0.0416666666666667	0.0806191911857375	1.0935615632325	0.110320998464693
GO:0008199	ferric iron binding	25468	26	89	1	0.0384615384615385	0.0870398316221239	1.06028195778437	0.117866438654959
GO:0005154	epidermal growth factor receptor binding	25468	27	89	1	0.037037037037037	0.0902335056644804	1.04463216951737	0.120931502436933
GO:0008198	ferrous iron binding	25468	31	89	1	0.032258064516129	0.102898110318588	0.987592600803605	0.13649749327976
GO:0004089	carbonate dehydratase activity	25468	32	89	1	0.03125	0.106036926538333	0.974542868705696	0.13924040858569
GO:0030674	protein binding, bridging	25468	35	89	1	0.0285714285714286	0.115388368160618	0.937837968461634	0.150004878608803
GO:0019894	kinesin binding	25468	36	89	1	0.0277777777777778	0.118483969750431	0.926340403407977	0.152504119480753
GO:0005540	hyaluronic acid binding	25468	40	89	1	0.025	0.130759627688748	0.883526324654474	0.166654427446444
GO:0050839	cell adhesion molecule binding	25468	40	89	1	0.025	0.130759627688748	0.883526324654474	0.165036423296478
GO:0042802	identical protein binding	25468	561	89	4	0.0071301247771836	0.133419279177648	0.874781410033423	0.16677409897206
GO:0030276	clathrin binding	25468	43	89	1	0.0232558139534884	0.13985530441514	0.854321057111277	0.173154186418745
GO:0015485	cholesterol binding	25468	44	89	1	0.0227272727272727	0.142866233733018	0.845070404072973	0.175213305521626
GO:0019900	kinase binding	25468	44	89	1	0.0227272727272727	0.142866233733018	0.845070404072973	0.173575797993386
GO:0047485	protein N-terminus binding	25468	46	89	1	0.0217391304347826	0.148856862876376	0.827231137902492	0.179179557166008
GO:0051117	ATPase binding	25468	49	89	1	0.0204081632653061	0.157765266015282	0.801988605932215	0.188160409009052
GO:0030246	carbohydrate binding	25468	205	89	2	0.00975609756097561	0.160937334865904	0.793343194898061	0.190198668477887
GO:0004519	endonuclease activity	25468	52	89	1	0.0192307692307692	0.166581467034714	0.7783733175287	0.195095411842458
GO:0008009	chemokine activity	25468	55	89	1	0.0181818181818182	0.175306409494951	0.756202205084746	0.203480653878068
GO:0020037	heme binding	25468	230	89	2	0.00869565217391304	0.192103459028683	0.716464815130264	0.221003979413529
GO:0051087	chaperone binding	25468	62	89	1	0.0161290322580645	0.19531494311054	0.709264528539144	0.222727566705002
GO:0008092	cytoskeletal protein binding	25468	72	89	1	0.0138888888888889	0.223068535331836	0.651561684290159	0.252164431244684
GO:0004888	transmembrane signaling receptor activity	25468	89	89	1	0.0112359550561798	0.268093808496669	0.571713215732827	0.300449957797991
GO:0003697	single-stranded DNA binding	25468	109	89	1	0.00917431192660551	0.317770577637226	0.497886316572738	0.353078419596918
GO:0005044	scavenger receptor activity	25468	134	89	1	0.00746268656716418	0.375201045500493	0.425735960126495	0.413357084025967
GO:0005179	hormone activity	25468	140	89	1	0.00714285714285714	0.388256955144384	0.410880755679838	0.424146253519075
GO:0004222	metalloendopeptidase activity	25468	200	89	1	0.005	0.504850189881271	0.296837476059961	0.546921039038043
GO:0004842	ubiquitin-protein transferase activity	25468	213	89	1	0.00469483568075117	0.527054822423798	0.278144208624592	0.56625724723218
GO:0008270	zinc ion binding	25468	1120	89	4	0.00357142857142857	0.553954074309724	0.256526239063313	0.590278931641509
GO:0051015	actin filament binding	25468	243	89	1	0.00411522633744856	0.574608401050295	0.240628028704124	0.607309692166979
GO:0019901	protein kinase binding	25468	288	89	1	0.00347222222222222	0.63721179206481	0.19571619586323	0.668044620713107
GO:0005096	GTPase activator activity	25468	414	89	1	0.00241545893719807	0.768040268448076	0.114616009257124	0.798761879185999
GO:0046982	protein heterodimerization activity	25468	420	89	1	0.00238095238095238	0.772941034834035	0.11185363573622	0.797478845463687
GO:0046872	metal ion binding	25468	2096	89	4	0.00190839694656489	0.941676674867412	0.0260981868297698	0.963921005769792
GO:0003723	RNA binding	25468	912	89	1	0.00109649122807018	0.96127407819385	0.0171527687553945	0.976293985665629
GO:0003676	nucleic acid binding	25468	1072	89	1	0.000932835820895522	0.978379016785607	0.00949287014996425	0.985963350249061
GO:0005524	ATP binding	25468	2847	89	1	0.000351246926589392	0.999974320643471	1.11525460351268e-05	0.999974320643471
