# Supplementary material for: Plasma Proteomics Characteristics of Subclinical Vitamin E Deficiency of Dairy Cows During Early Lactation
Source: Front Vet Sci. 2021 Dec 10;8:723898. doi: 10.3389/fvets.2021.723898 (PMC8703030; doi:10.3389/fvets.2021.723898)
Supplement: Supplementary file 5 [file Data_Sheet_2.zip › Bioinformatics analysis related attachments/GO/MF/Sig(QF_BQF).AllDiff.enrichment.xls]

TermID	Term	bg_pro_num	bg_term_num	fg_pronum	fg_termnum	Ratio	pvalue	Enrichment	FDR
GO:0004064	arylesterase activity	89	2	20	2	1	0.0485188968335036	1.31408908217827	1.84371807967314
GO:0005543	phospholipid binding	89	5	20	3	0.6	0.0728600530957649	1.13751051660784	1.38434100881953
GO:0001530	lipopolysaccharide binding	89	3	20	2	0.666666666666667	0.125479905603889	0.901425816685527	1.58941213764926
GO:0004866	endopeptidase inhibitor activity	89	3	20	2	0.666666666666667	0.125479905603889	0.901425816685527	1.19205910323695
GO:0002020	protease binding	89	3	20	2	0.666666666666667	0.125479905603889	0.901425816685527	0.953647282589556
GO:0042802	identical protein binding	89	4	20	2	0.5	0.216759241587368	0.664022377197371	1.37280853005333
GO:0005509	calcium ion binding	89	15	20	5	0.333333333333333	0.216830723903646	0.663879180268176	1.17708107261979
GO:0050998	nitric-oxide synthase binding	89	1	20	1	1	0.224719101123595	0.648360010980932	1.06741573033708
GO:0004621	glycosylphosphatidylinositol phospholipase D activity	89	1	20	1	1	0.224719101123595	0.648360010980932	0.948813982521845
GO:0005524	ATP binding	89	1	20	1	1	0.224719101123595	0.648360010980932	0.853932584269661
GO:0030492	hemoglobin binding	89	1	20	1	1	0.224719101123595	0.648360010980932	0.776302349336055
GO:0004089	carbonate dehydratase activity	89	1	20	1	1	0.224719101123595	0.648360010980932	0.711610486891384
GO:0048020	CCR chemokine receptor binding	89	1	20	1	1	0.224719101123595	0.648360010980932	0.65687121866897
GO:0004063	aryldialkylphosphatase activity	89	1	20	1	1	0.224719101123595	0.648360010980932	0.609951845906901
GO:0019901	protein kinase binding	89	1	20	1	1	0.224719101123595	0.648360010980932	0.569288389513107
GO:0004908	interleukin-1 receptor activity	89	1	20	1	1	0.224719101123595	0.648360010980932	0.533707865168538
GO:0030957	Tat protein binding	89	1	20	1	1	0.224719101123595	0.648360010980932	0.502313284864506
GO:0070653	high-density lipoprotein particle receptor binding	89	1	20	1	1	0.224719101123595	0.648360010980932	0.474406991260923
GO:0055102	lipase inhibitor activity	89	1	20	1	1	0.224719101123595	0.648360010980932	0.44943820224719
GO:0098973	structural constituent of postsynaptic actin cytoskeleton	89	1	20	1	1	0.224719101123595	0.648360010980932	0.42696629213483
GO:0017159	pantetheine hydrolase activity	89	1	20	1	1	0.224719101123595	0.648360010980932	0.406634563937934
GO:0008009	chemokine activity	89	1	20	1	1	0.224719101123595	0.648360010980932	0.388151174668028
GO:0017080	sodium channel regulator activity	89	1	20	1	1	0.224719101123595	0.648360010980932	0.371275036638983
GO:0036122	BMP binding	89	1	20	1	1	0.224719101123595	0.648360010980932	0.355805243445692
GO:0019894	kinesin binding	89	1	20	1	1	0.224719101123595	0.648360010980932	0.341573033707864
GO:0001848	complement binding	89	1	20	1	1	0.224719101123595	0.648360010980932	0.328435609334485
GO:0050750	low-density lipoprotein particle receptor binding	89	2	20	1	0.5	0.400919305413687	0.396943030721866	0.564256800211856
GO:0001849	complement component C1q binding	89	2	20	1	0.5	0.400919305413687	0.396943030721866	0.544104771632861
GO:0030169	low-density lipoprotein particle binding	89	2	20	1	0.5	0.400919305413687	0.396943030721866	0.525342538128279
GO:0008201	heparin binding	89	6	20	2	0.333333333333333	0.406911740665559	0.390499779223378	0.515421538176375
GO:0042056	chemoattractant activity	89	3	20	1	0.333333333333333	0.538639005318587	0.268702200532254	0.660267167809881
GO:0005178	integrin binding	89	3	20	1	0.333333333333333	0.538639005318587	0.268702200532254	0.639633818815822
GO:0043395	heparan sulfate proteoglycan binding	89	3	20	1	0.333333333333333	0.538639005318587	0.268702200532254	0.620250975821403
GO:0008270	zinc ion binding	89	4	20	1	0.25	0.64593225989566	0.189813024878112	0.72192429047162
GO:0005518	collagen binding	89	5	20	1	0.2	0.729242316390799	0.137128138094686	0.791748800652867
GO:0004252	serine-type endopeptidase activity	89	16	20	3	0.1875	0.758502366374648	0.120043059963805	0.800641386728795
GO:0004867	serine-type endopeptidase inhibitor activity	89	6	20	1	0.166666666666667	0.793708431535847	0.100339006175349	0.815160010766546
GO:0042803	protein homodimerization activity	89	6	20	1	0.166666666666667	0.793708431535847	0.100339006175349	0.793708431535847
