# Supplementary material for: Plasma Proteomics Characteristics of Subclinical Vitamin E Deficiency of Dairy Cows During Early Lactation
Source: Front Vet Sci. 2021 Dec 10;8:723898. doi: 10.3389/fvets.2021.723898 (PMC8703030; doi:10.3389/fvets.2021.723898)
Supplement: Supplementary file 5 [file Data_Sheet_2.zip › Bioinformatics analysis related attachments/GO/MF/Sig(QF_BQF).Down.enrichment.xls]

TermID	Term	bg_pro_num	bg_term_num	fg_pronum	fg_termnum	Ratio	pvalue	Enrichment	FDR
GO:0004064	arylesterase activity	89	2	15	2	1	0.0268130745658835	1.57165338406116	0.831205311542389
GO:0004866	endopeptidase inhibitor activity	89	3	15	2	0.666666666666667	0.0724261209538233	1.14010477440804	1.12260487478426
GO:0042802	identical protein binding	89	4	15	2	0.5	0.130503197459398	0.88437884754439	1.34853304041378
GO:0050998	nitric-oxide synthase binding	89	1	15	1	1	0.168539325842697	0.773298747589231	1.3061797752809
GO:0004621	glycosylphosphatidylinositol phospholipase D activity	89	1	15	1	1	0.168539325842697	0.773298747589231	1.04494382022472
GO:0005524	ATP binding	89	1	15	1	1	0.168539325842697	0.773298747589231	0.870786516853935
GO:0030492	hemoglobin binding	89	1	15	1	1	0.168539325842697	0.773298747589231	0.746388443017658
GO:0004089	carbonate dehydratase activity	89	1	15	1	1	0.168539325842697	0.773298747589231	0.653089887640451
GO:0004063	aryldialkylphosphatase activity	89	1	15	1	1	0.168539325842697	0.773298747589231	0.58052434456929
GO:0019901	protein kinase binding	89	1	15	1	1	0.168539325842697	0.773298747589231	0.522471910112361
GO:0004908	interleukin-1 receptor activity	89	1	15	1	1	0.168539325842697	0.773298747589231	0.47497446373851
GO:0030957	Tat protein binding	89	1	15	1	1	0.168539325842697	0.773298747589231	0.435393258426967
GO:0070653	high-density lipoprotein particle receptor binding	89	1	15	1	1	0.168539325842697	0.773298747589231	0.401901469317201
GO:0055102	lipase inhibitor activity	89	1	15	1	1	0.168539325842697	0.773298747589231	0.373194221508829
GO:0098973	structural constituent of postsynaptic actin cytoskeleton	89	1	15	1	1	0.168539325842697	0.773298747589231	0.348314606741574
GO:0017159	pantetheine hydrolase activity	89	1	15	1	1	0.168539325842697	0.773298747589231	0.326544943820225
GO:0017080	sodium channel regulator activity	89	1	15	1	1	0.168539325842697	0.773298747589231	0.307336417713153
GO:0019894	kinesin binding	89	1	15	1	1	0.168539325842697	0.773298747589231	0.290262172284645
GO:0001848	complement binding	89	1	15	1	1	0.168539325842697	0.773298747589231	0.274985215848611
GO:0005543	phospholipid binding	89	5	15	2	0.4	0.196096130924517	0.707530975096667	0.303949002933001
GO:0050750	low-density lipoprotein particle receptor binding	89	2	15	1	0.5	0.31026557711951	0.508266405196769	0.458011090033562
GO:0001849	complement component C1q binding	89	2	15	1	0.5	0.31026557711951	0.508266405196769	0.437192404122946
GO:0030169	low-density lipoprotein particle binding	89	2	15	1	0.5	0.31026557711951	0.508266405196769	0.418184038726296
GO:0042056	chemoattractant activity	89	3	15	1	0.333333333333333	0.429185305202353	0.367355156181351	0.554364352553039
GO:0001530	lipopolysaccharide binding	89	3	15	1	0.333333333333333	0.429185305202353	0.367355156181351	0.532189778450918
GO:0002020	protease binding	89	3	15	1	0.333333333333333	0.429185305202353	0.367355156181351	0.51172094081819
GO:0008270	zinc ion binding	89	4	15	1	0.25	0.528746007783338	0.276752898679241	0.607078749677166
GO:0004867	serine-type endopeptidase inhibitor activity	89	6	15	1	0.166666666666667	0.681210534676964	0.166718644448871	0.754197377678067
GO:0042803	protein homodimerization activity	89	6	15	1	0.166666666666667	0.681210534676964	0.166718644448871	0.728190571551237
GO:0005509	calcium ion binding	89	15	15	2	0.133333333333333	0.772972926231118	0.111835717199841	0.798738690438822
GO:0004252	serine-type endopeptidase activity	89	16	15	1	0.0625	0.96189303740437	0.0168732188642248	0.96189303740437
