# Supplementary material for: Plasma Proteomics Characteristics of Subclinical Vitamin E Deficiency of Dairy Cows During Early Lactation
Source: Front Vet Sci. 2021 Dec 10;8:723898. doi: 10.3389/fvets.2021.723898 (PMC8703030; doi:10.3389/fvets.2021.723898)
Supplement: Supplementary file 5 [file Data_Sheet_2.zip › Bioinformatics analysis related attachments/GO/MF/Sig(QF_BQF).Up.enrichment.xls]

TermID	Term	bg_pro_num	bg_term_num	fg_pronum	fg_termnum	Ratio	pvalue	Enrichment	FDR
GO:0005509	calcium ion binding	89	15	5	3	0.2	0.0321137972617187	1.4933083387092	0.385365567140624
GO:0008201	heparin binding	89	6	5	2	0.333333333333333	0.0348737227713393	1.45750168919554	0.209242336628036
GO:0048020	CCR chemokine receptor binding	89	1	5	1	1	0.0561797752808989	1.25042000230889	0.224719101123596
GO:0008009	chemokine activity	89	1	5	1	1	0.0561797752808989	1.25042000230889	0.168539325842697
GO:0036122	BMP binding	89	1	5	1	1	0.0561797752808989	1.25042000230889	0.134831460674157
GO:0005178	integrin binding	89	3	5	1	0.333333333333333	0.160966503469409	0.793264489632244	0.321933006938818
GO:0001530	lipopolysaccharide binding	89	3	5	1	0.333333333333333	0.160966503469409	0.793264489632244	0.27594257737613
GO:0043395	heparan sulfate proteoglycan binding	89	3	5	1	0.333333333333333	0.160966503469409	0.793264489632244	0.241449755204113
GO:0002020	protease binding	89	3	5	1	0.333333333333333	0.160966503469409	0.793264489632244	0.214622004625879
GO:0004252	serine-type endopeptidase activity	89	16	5	2	0.125	0.218572473955519	0.660404532056662	0.262286968746623
GO:0005518	collagen binding	89	5	5	1	0.2	0.256232960667821	0.591365005288329	0.279526866183077
GO:0005543	phospholipid binding	89	5	5	1	0.2	0.256232960667821	0.591365005288329	0.256232960667821
