# Supplementary material for: Plasma Proteomics Characteristics of Subclinical Vitamin E Deficiency of Dairy Cows During Early Lactation
Source: Front Vet Sci. 2021 Dec 10;8:723898. doi: 10.3389/fvets.2021.723898 (PMC8703030; doi:10.3389/fvets.2021.723898)
Supplement: Supplementary file 5 [file Data_Sheet_2.zip › Bioinformatics analysis related attachments/KEGG/Sample/Sample.ko.inf.txt]

Pathway_ID	Pathway_name
GeneID	Sig	KO_ID	KO_info

path:bta00260	Glycine, serine and threonine metabolism
AOCX_BOVIN	1	bta:789307	SAO; primary amine oxidase, liver isozyme precursor

path:bta00350	Tyrosine metabolism
AOCX_BOVIN	1	bta:789307	SAO; primary amine oxidase, liver isozyme precursor

path:bta00360	Phenylalanine metabolism
AOCX_BOVIN	1	bta:789307	SAO; primary amine oxidase, liver isozyme precursor

path:bta00410	beta-Alanine metabolism
AOCX_BOVIN	1	bta:789307	SAO; primary amine oxidase, liver isozyme precursor

path:bta00563	Glycosylphosphatidylinositol (GPI)-anchor biosynthesis
PHLD_BOVIN	1	bta:287025	GPLD1; phosphatidylinositol-glycan-specific phospholipase D precursor

path:bta00564	Glycerophospholipid metabolism
Q2KIW4_BOVIN	1	bta:510960	LCAT; phosphatidylcholine-sterol acyltransferase precursor

path:bta00770	Pantothenate and CoA biosynthesis
A0A140T891_BOVIN	1	bta:526704	VNN1; pantetheinase precursor

path:bta01100	Metabolic pathways
AOCX_BOVIN	1	bta:789307	SAO; primary amine oxidase, liver isozyme precursor
PHLD_BOVIN	1	bta:287025	GPLD1; phosphatidylinositol-glycan-specific phospholipase D precursor

path:bta03320	PPAR signaling pathway
APOC3_BOVIN	1	bta:408009	APOC3; apolipoprotein C-III precursor

path:bta04010	MAPK signaling pathway
CD14_BOVIN	1	bta:281048	CD14; monocyte differentiation antigen CD14 precursor
F6PSK5_BOVIN	1	bta:539334	IL1RAP; interleukin-1 receptor accessory protein precursor

path:bta04060	Cytokine-cytokine receptor interaction
F6PSK5_BOVIN	1	bta:539334	IL1RAP; interleukin-1 receptor accessory protein precursor

path:bta04064	NF-kappa B signaling pathway
CD14_BOVIN	1	bta:281048	CD14; monocyte differentiation antigen CD14 precursor

path:bta04115	p53 signaling pathway
IBP3_BOVIN	1	bta:282261	IGFBP3; insulin-like growth factor-binding protein 3 precursor

path:bta04142	Lysosome
CATS_BOVIN	1	bta:327711	CTSS; cathepsin S precursor

path:bta04145	Phagosome
A5D9E9_BOVIN	1	bta:511581	C1R; complement C1r subcomponent precursor
CATS_BOVIN	1	bta:327711	CTSS; cathepsin S precursor
CD14_BOVIN	1	bta:281048	CD14; monocyte differentiation antigen CD14 precursor
CONG_BOVIN	1	bta:281068	CGN1; conglutinin precursor
MBL2_BOVIN	1	bta:281297	MBL2; mannose-binding protein C precursor

path:bta04151	PI3K-Akt signaling pathway
VWF_BOVIN	1	bta:280958	VWF; von Willebrand factor precursor

path:bta04210	Apoptosis
CATS_BOVIN	1	bta:327711	CTSS; cathepsin S precursor

path:bta04218	Cellular senescence
IBP3_BOVIN	1	bta:282261	IGFBP3; insulin-like growth factor-binding protein 3 precursor

path:bta04510	Focal adhesion
VWF_BOVIN	1	bta:280958	VWF; von Willebrand factor precursor

path:bta04512	ECM-receptor interaction
VWF_BOVIN	1	bta:280958	VWF; von Willebrand factor precursor

path:bta04610	Complement and coagulation cascades
A0A140T851_BOVIN	1	bta:281428	PROC; vitamin K-dependent protein C precursor
A0A3B0IZF8_BOVIN	1	bta:509968	C1QC; complement C1q subcomponent subunit C precursor
A5D9E9_BOVIN	1	bta:511581	C1R; complement C1r subcomponent precursor
C1QA_BOVIN	1	bta:534961	C1QA; complement C1q subcomponent subunit A precursor
C1QB_BOVIN	1	bta:617435	C1QB; complement C1q subcomponent subunit B precursor
C1S_BOVIN	1	bta:767827	C1S; complement C1s subcomponent precursor
CFAD_BOVIN	1	bta:505647	CFD; complement factor D precursor
F1MW44_BOVIN	1	bta:617881	F13A1; coagulation factor XIII A chain
F1N102_BOVIN	1	bta:513217	C8B; complement component C8 beta chain precursor
FA10_BOVIN	1	bta:280787	F10; coagulation factor X precursor
KLKB1_BOVIN	1	bta:533547	KLKB1; plasma kallikrein precursor
MBL2_BOVIN	1	bta:281297	MBL2; mannose-binding protein C precursor
Q32PA1_BOVIN	1	bta:505574	CD59; CD59 glycoprotein precursor
VWF_BOVIN	1	bta:280958	VWF; von Willebrand factor precursor

path:bta04611	Platelet activation
VWF_BOVIN	1	bta:280958	VWF; von Willebrand factor precursor

path:bta04612	Antigen processing and presentation
B2MG_BOVIN	1	bta:280729	B2M; beta-2-microglobulin precursor
B2MG_BOVIN	1	bta:783680	beta-2-microglobulin
CATS_BOVIN	1	bta:327711	CTSS; cathepsin S precursor

path:bta04620	Toll-like receptor signaling pathway
CD14_BOVIN	1	bta:281048	CD14; monocyte differentiation antigen CD14 precursor

path:bta04640	Hematopoietic cell lineage
CD14_BOVIN	1	bta:281048	CD14; monocyte differentiation antigen CD14 precursor
Q32PA1_BOVIN	1	bta:505574	CD59; CD59 glycoprotein precursor

path:bta04659	Th17 cell differentiation
F6PSK5_BOVIN	1	bta:539334	IL1RAP; interleukin-1 receptor accessory protein precursor

path:bta04672	Intestinal immune network for IgA production
PIGR_BOVIN	1	bta:281401	PIGR; polymeric immunoglobulin receptor precursor

path:bta04750	Inflammatory mediator regulation of TRP channels
F6PSK5_BOVIN	1	bta:539334	IL1RAP; interleukin-1 receptor accessory protein precursor

path:bta04918	Thyroid hormone synthesis
TTHY_BOVIN	1	bta:280948	TTR; transthyretin precursor

path:bta04979	Cholesterol metabolism
APOC3_BOVIN	1	bta:408009	APOC3; apolipoprotein C-III precursor
Q2KIW4_BOVIN	1	bta:510960	LCAT; phosphatidylcholine-sterol acyltransferase precursor

path:bta05020	Prion diseases
A0A3B0IZF8_BOVIN	1	bta:509968	C1QC; complement C1q subcomponent subunit C precursor
C1QA_BOVIN	1	bta:534961	C1QA; complement C1q subcomponent subunit A precursor
C1QB_BOVIN	1	bta:617435	C1QB; complement C1q subcomponent subunit B precursor
F1N102_BOVIN	1	bta:513217	C8B; complement component C8 beta chain precursor

path:bta05132	Salmonella infection
CD14_BOVIN	1	bta:281048	CD14; monocyte differentiation antigen CD14 precursor

path:bta05133	Pertussis
A0A3B0IZF8_BOVIN	1	bta:509968	C1QC; complement C1q subcomponent subunit C precursor
A5D9E9_BOVIN	1	bta:511581	C1R; complement C1r subcomponent precursor
C1QA_BOVIN	1	bta:534961	C1QA; complement C1q subcomponent subunit A precursor
C1QB_BOVIN	1	bta:617435	C1QB; complement C1q subcomponent subunit B precursor
C1S_BOVIN	1	bta:767827	C1S; complement C1s subcomponent precursor
CD14_BOVIN	1	bta:281048	CD14; monocyte differentiation antigen CD14 precursor

path:bta05134	Legionellosis
CD14_BOVIN	1	bta:281048	CD14; monocyte differentiation antigen CD14 precursor

path:bta05142	Chagas disease (American trypanosomiasis)
A0A3B0IZF8_BOVIN	1	bta:509968	C1QC; complement C1q subcomponent subunit C precursor
C1QA_BOVIN	1	bta:534961	C1QA; complement C1q subcomponent subunit A precursor
C1QB_BOVIN	1	bta:617435	C1QB; complement C1q subcomponent subunit B precursor

path:bta05146	Amoebiasis
CD14_BOVIN	1	bta:281048	CD14; monocyte differentiation antigen CD14 precursor
F1N102_BOVIN	1	bta:513217	C8B; complement component C8 beta chain precursor

path:bta05150	Staphylococcus aureus infection
A0A3B0IZF8_BOVIN	1	bta:509968	C1QC; complement C1q subcomponent subunit C precursor
A5D9E9_BOVIN	1	bta:511581	C1R; complement C1r subcomponent precursor
C1QA_BOVIN	1	bta:534961	C1QA; complement C1q subcomponent subunit A precursor
C1QB_BOVIN	1	bta:617435	C1QB; complement C1q subcomponent subunit B precursor
C1S_BOVIN	1	bta:767827	C1S; complement C1s subcomponent precursor
CFAD_BOVIN	1	bta:505647	CFD; complement factor D precursor
MBL2_BOVIN	1	bta:281297	MBL2; mannose-binding protein C precursor

path:bta05152	Tuberculosis
CATS_BOVIN	1	bta:327711	CTSS; cathepsin S precursor
CD14_BOVIN	1	bta:281048	CD14; monocyte differentiation antigen CD14 precursor

path:bta05163	Human cytomegalovirus infection
B2MG_BOVIN	1	bta:280729	B2M; beta-2-microglobulin precursor
B2MG_BOVIN	1	bta:783680	beta-2-microglobulin

path:bta05165	Human papillomavirus infection
VWF_BOVIN	1	bta:280958	VWF; von Willebrand factor precursor

path:bta05166	Human T-cell leukemia virus 1 infection
B2MG_BOVIN	1	bta:280729	B2M; beta-2-microglobulin precursor
B2MG_BOVIN	1	bta:783680	beta-2-microglobulin

path:bta05168	Herpes simplex virus 1 infection
B2MG_BOVIN	1	bta:280729	B2M; beta-2-microglobulin precursor
B2MG_BOVIN	1	bta:783680	beta-2-microglobulin

path:bta05169	Epstein-Barr virus infection
B2MG_BOVIN	1	bta:280729	B2M; beta-2-microglobulin precursor
B2MG_BOVIN	1	bta:783680	beta-2-microglobulin

path:bta05170	Human immunodeficiency virus 1 infection
B2MG_BOVIN	1	bta:280729	B2M; beta-2-microglobulin precursor
B2MG_BOVIN	1	bta:783680	beta-2-microglobulin

path:bta05202	Transcriptional misregulation in cancer
CD14_BOVIN	1	bta:281048	CD14; monocyte differentiation antigen CD14 precursor
IBP3_BOVIN	1	bta:282261	IGFBP3; insulin-like growth factor-binding protein 3 precursor

path:bta05221	Acute myeloid leukemia
CD14_BOVIN	1	bta:281048	CD14; monocyte differentiation antigen CD14 precursor

path:bta05322	Systemic lupus erythematosus
A0A3B0IZF8_BOVIN	1	bta:509968	C1QC; complement C1q subcomponent subunit C precursor
A5D9E9_BOVIN	1	bta:511581	C1R; complement C1r subcomponent precursor
C1QA_BOVIN	1	bta:534961	C1QA; complement C1q subcomponent subunit A precursor
C1QB_BOVIN	1	bta:617435	C1QB; complement C1q subcomponent subunit B precursor
C1S_BOVIN	1	bta:767827	C1S; complement C1s subcomponent precursor
F1N102_BOVIN	1	bta:513217	C8B; complement component C8 beta chain precursor
