# Supplementary material for: Plasma Proteomics Characteristics of Subclinical Vitamin E Deficiency of Dairy Cows During Early Lactation
Source: Front Vet Sci. 2021 Dec 10;8:723898. doi: 10.3389/fvets.2021.723898 (PMC8703030; doi:10.3389/fvets.2021.723898)
Supplement: Supplementary file 5 [file Data_Sheet_2.zip › Bioinformatics analysis related attachments/KEGG/Sample.enrichment.xls]

TermID	Term	bg_pro_num	bg_term_num	fg_pronum	fg_termnum	Ratio	pvalue	Enrichment	FDR
path:bta04610	Complement and coagulation cascades	5044	64	27	14	0.21875	1.09384765183603e-20	19.9610431611601	5.14108396362934e-019
path:bta05150	Staphylococcus aureus infection	5044	46	27	7	0.152173913043478	2.52762063805658e-09	8.59728810727327	5.93990849943296e-008
path:bta05133	Pertussis	5044	63	27	6	0.0952380952380952	7.18777882910996e-07	6.14340529477604	1.12608534989389e-005
path:bta05322	Systemic lupus erythematosus	5044	79	27	6	0.0759493670886076	2.77583341854562e-06	5.55660660002451	3.2616042667911e-005
path:bta05020	Prion diseases	5044	28	27	4	0.142857142857143	1.22180445777264e-05	4.91299829467092	0.000114849619030628
path:bta04145	Phagosome	5044	117	27	5	0.0427350427350427	0.000330710436829995	3.48055209905016	0.00259056508850163
path:bta05142	Chagas disease (American trypanosomiasis)	5044	86	27	3	0.0348837209302326	0.0104180645700269	1.98221295518519	0.0699498621130378
path:bta04979	Cholesterol metabolism	5044	37	27	2	0.0540540540540541	0.0163776418555877	1.78574863022103	0.0962186459015777
path:bta04612	Antigen processing and presentation	5044	50	27	2	0.04	0.0288690175689916	1.53956799518494	0.150760425082512
path:bta04640	Hematopoietic cell lineage	5044	59	27	2	0.0338983050847458	0.0391554826805409	1.40720741799448	0.184030768598542
path:bta05146	Amoebiasis	5044	62	27	2	0.032258064516129	0.0428539263039505	1.36800938158155	0.183103139662334
path:bta00770	Pantothenate and CoA biosynthesis	5044	14	27	1	0.0714285714285714	0.0724782948836299	1.13979203237513	0.28387332162755
path:bta00360	Phenylalanine metabolism	5044	17	27	1	0.0588235294117647	0.0873374365465901	1.05879955926616	0.315758424437672
path:bta00563	Glycosylphosphatidylinositol (GPI)-anchor biosynthesis	5044	19	27	1	0.0526315789473684	0.0971158935731136	1.01270968949206	0.326031928424024
path:bta00410	beta-Alanine metabolism	5044	24	27	1	0.0416666666666667	0.121122664682768	0.91677458331715	0.379517682672673
path:bta05202	Transcriptional misregulation in cancer	5044	116	27	2	0.0172413793103448	0.126975603658667	0.89627971380155	0.372990835747334
path:bta00350	Tyrosine metabolism	5044	29	27	1	0.0344827586206897	0.14451415420563	0.840089614552018	0.399539132215565
path:bta04672	Intestinal immune network for IgA production	5044	31	27	1	0.032258064516129	0.153701883184634	0.813320811409267	0.4013326949821
path:bta05152	Tuberculosis	5044	135	27	2	0.0148148148148148	0.16206339922757	0.790315056146576	0.400893671773463
path:bta00260	Glycine, serine and threonine metabolism	5044	37	27	1	0.027027027027027	0.180698500682723	0.743045450914007	0.424641476604399
path:bta04512	ECM-receptor interaction	5044	44	27	1	0.0227272727272727	0.21114692090726	0.67541524738014	0.47256691822101
path:bta05134	Legionellosis	5044	45	27	1	0.0222222222222222	0.215406727534361	0.666740737038854	0.460187099732498
path:bta05221	Acute myeloid leukemia	5044	52	27	1	0.0192307692307692	0.244611190888886	0.611523678002456	0.499857650946854
path:bta04918	Thyroid hormone synthesis	5044	54	27	1	0.0185185185185185	0.252761180443593	0.597289625064096	0.49499064503537
path:bta04115	p53 signaling pathway	5044	56	27	1	0.0178571428571429	0.260826461527713	0.583648350392199	0.4903537476721
path:bta05132	Salmonella infection	5044	62	27	1	0.0161290322580645	0.28452248246793	0.545883410724151	0.514329102922797
path:bta03320	PPAR signaling pathway	5044	64	27	1	0.015625	0.292257317820325	0.534234605746282	0.508744219909455
path:bta00564	Glycerophospholipid metabolism	5044	66	27	1	0.0151515151515152	0.299911598676388	0.523006738162624	0.503423040635366
path:bta04010	MAPK signaling pathway	5044	208	27	2	0.00961538461538462	0.306780277607365	0.513172563893886	0.497195622329178
path:bta04064	NF-kappa B signaling pathway	5044	71	27	1	0.0140845070422535	0.318700151691212	0.496617729815753	0.499296904316232
path:bta04750	Inflammatory mediator regulation of TRP channels	5044	71	27	1	0.0140845070422535	0.318700151691212	0.496617729815753	0.483190552564096
path:bta04659	Th17 cell differentiation	5044	74	27	1	0.0135135135135135	0.329739200945837	0.481829418818536	0.484304451389198
path:bta04620	Toll-like receptor signaling pathway	5044	84	27	1	0.0119047619047619	0.365305798365887	0.437343434335241	0.520284015854445
path:bta04611	Platelet activation	5044	89	27	1	0.0112359550561798	0.38240050774691	0.417481539744435	0.528612466591317
path:bta04142	Lysosome	5044	99	27	1	0.0101010101010101	0.415269568998774	0.38166989287311	0.557647706941211
path:bta04210	Apoptosis	5044	100	27	1	0.01	0.418462232626081	0.378343732180248	0.546325692595161
path:bta04218	Cellular senescence	5044	110	27	1	0.00909090909090909	0.449479300715189	0.347290303468377	0.570960192800375
path:bta04510	Focal adhesion	5044	121	27	1	0.00826446280991736	0.481757508754188	0.317171507632351	0.595857971353864
path:bta05169	Epstein-Barr virus infection	5044	141	27	1	0.00709219858156028	0.535835623379228	0.270968417038482	0.645750623046762
path:bta05166	Human T-cell leukemia virus 1 infection	5044	157	27	1	0.00636942675159236	0.575144071134961	0.240223352768475	0.675794283583579
path:bta05170	Human immunodeficiency virus 1 infection	5044	161	27	1	0.0062111801242236	0.584458464267465	0.233246347428414	0.669988971233435
path:bta05163	Human cytomegalovirus infection	5044	165	27	1	0.00606060606060606	0.59357605497692	0.226523626935807	0.664239871045601
path:bta05168	Herpes simplex virus 1 infection	5044	166	27	1	0.00602409638554217	0.595825172934621	0.224881152286377	0.651250770416911
path:bta04060	Cytokine-cytokine receptor interaction	5044	192	27	1	0.00520833333333333	0.650269030464325	0.18690692909025	0.694605555268711
path:bta05165	Human papillomavirus infection	5044	212	27	1	0.00471698113207547	0.687270263653267	0.162872446445484	0.717815608704523
path:bta04151	PI3K-Akt signaling pathway	5044	249	27	1	0.00401606425702811	0.746025351055254	0.127246414301674	0.762243293469499
path:bta01100	Metabolic pathways	5044	1088	27	2	0.00183823529411765	0.988229971475684	0.00514197877172063	0.988229971475684
