# Supplementary material for: Plasma Proteomics Characteristics of Subclinical Vitamin E Deficiency of Dairy Cows During Early Lactation
Source: Front Vet Sci. 2021 Dec 10;8:723898. doi: 10.3389/fvets.2021.723898 (PMC8703030; doi:10.3389/fvets.2021.723898)
Supplement: Supplementary file 5 [file Data_Sheet_2.zip › Bioinformatics analysis related attachments/KEGG/Sig(QF_BQF)/Sig(QF_BQF).ko.inf.txt]

Pathway_ID	Pathway_name
GeneID	Sig	KO_ID	KO_info

path:bta00563	Glycosylphosphatidylinositol (GPI)-anchor biosynthesis
PHLD_BOVIN	-1	bta:287025	GPLD1; phosphatidylinositol-glycan-specific phospholipase D precursor

path:bta00770	Pantothenate and CoA biosynthesis
A0A140T891_BOVIN	-1	bta:526704	VNN1; pantetheinase precursor

path:bta01100	Metabolic pathways
PHLD_BOVIN	-1	bta:287025	GPLD1; phosphatidylinositol-glycan-specific phospholipase D precursor

path:bta03320	PPAR signaling pathway
APOC3_BOVIN	-1	bta:408009	APOC3; apolipoprotein C-III precursor

path:bta04010	MAPK signaling pathway
CD14_BOVIN	1	bta:281048	CD14; monocyte differentiation antigen CD14 precursor
F6PSK5_BOVIN	-1	bta:539334	IL1RAP; interleukin-1 receptor accessory protein precursor

path:bta04060	Cytokine-cytokine receptor interaction
F6PSK5_BOVIN	-1	bta:539334	IL1RAP; interleukin-1 receptor accessory protein precursor

path:bta04064	NF-kappa B signaling pathway
CD14_BOVIN	1	bta:281048	CD14; monocyte differentiation antigen CD14 precursor

path:bta04145	Phagosome
CD14_BOVIN	1	bta:281048	CD14; monocyte differentiation antigen CD14 precursor

path:bta04610	Complement and coagulation cascades
A0A3B0IZF8_BOVIN	-1	bta:509968	C1QC; complement C1q subcomponent subunit C precursor
FA10_BOVIN	1	bta:280787	F10; coagulation factor X precursor
Q32PA1_BOVIN	-1	bta:505574	CD59; CD59 glycoprotein precursor

path:bta04620	Toll-like receptor signaling pathway
CD14_BOVIN	1	bta:281048	CD14; monocyte differentiation antigen CD14 precursor

path:bta04640	Hematopoietic cell lineage
CD14_BOVIN	1	bta:281048	CD14; monocyte differentiation antigen CD14 precursor
Q32PA1_BOVIN	-1	bta:505574	CD59; CD59 glycoprotein precursor

path:bta04659	Th17 cell differentiation
F6PSK5_BOVIN	-1	bta:539334	IL1RAP; interleukin-1 receptor accessory protein precursor

path:bta04750	Inflammatory mediator regulation of TRP channels
F6PSK5_BOVIN	-1	bta:539334	IL1RAP; interleukin-1 receptor accessory protein precursor

path:bta04979	Cholesterol metabolism
APOC3_BOVIN	-1	bta:408009	APOC3; apolipoprotein C-III precursor

path:bta05020	Prion diseases
A0A3B0IZF8_BOVIN	-1	bta:509968	C1QC; complement C1q subcomponent subunit C precursor

path:bta05132	Salmonella infection
CD14_BOVIN	1	bta:281048	CD14; monocyte differentiation antigen CD14 precursor

path:bta05133	Pertussis
A0A3B0IZF8_BOVIN	-1	bta:509968	C1QC; complement C1q subcomponent subunit C precursor
CD14_BOVIN	1	bta:281048	CD14; monocyte differentiation antigen CD14 precursor

path:bta05134	Legionellosis
CD14_BOVIN	1	bta:281048	CD14; monocyte differentiation antigen CD14 precursor

path:bta05142	Chagas disease (American trypanosomiasis)
A0A3B0IZF8_BOVIN	-1	bta:509968	C1QC; complement C1q subcomponent subunit C precursor

path:bta05146	Amoebiasis
CD14_BOVIN	1	bta:281048	CD14; monocyte differentiation antigen CD14 precursor

path:bta05150	Staphylococcus aureus infection
A0A3B0IZF8_BOVIN	-1	bta:509968	C1QC; complement C1q subcomponent subunit C precursor

path:bta05152	Tuberculosis
CD14_BOVIN	1	bta:281048	CD14; monocyte differentiation antigen CD14 precursor

path:bta05202	Transcriptional misregulation in cancer
CD14_BOVIN	1	bta:281048	CD14; monocyte differentiation antigen CD14 precursor

path:bta05221	Acute myeloid leukemia
CD14_BOVIN	1	bta:281048	CD14; monocyte differentiation antigen CD14 precursor

path:bta05322	Systemic lupus erythematosus
A0A3B0IZF8_BOVIN	-1	bta:509968	C1QC; complement C1q subcomponent subunit C precursor
