# Supplementary material for: Plasma Proteomics Characteristics of Subclinical Vitamin E Deficiency of Dairy Cows During Early Lactation
Source: Front Vet Sci. 2021 Dec 10;8:723898. doi: 10.3389/fvets.2021.723898 (PMC8703030; doi:10.3389/fvets.2021.723898)
Supplement: Supplementary file 5 [file Data_Sheet_2.zip › Bioinformatics analysis related attachments/KEGG/Sig(QF_BQF).AllDiff.enrichment.xls]

TermID	Term	bg_pro_num	bg_term_num	fg_pronum	fg_termnum	Ratio	pvalue	Enrichment	FDR
path:bta04640	Hematopoietic cell lineage	27	2	8	2	1	0.0797720797720798	1.0981490851236	1.994301994302
path:bta04010	MAPK signaling pathway	27	2	8	2	1	0.0797720797720798	1.0981490851236	0.997150997150998
path:bta05221	Acute myeloid leukemia	27	1	8	1	1	0.296296296296296	0.528273777167044	2.46913580246913
path:bta05134	Legionellosis	27	1	8	1	1	0.296296296296296	0.528273777167044	1.85185185185185
path:bta04064	NF-kappa B signaling pathway	27	1	8	1	1	0.296296296296296	0.528273777167044	1.48148148148148
path:bta00770	Pantothenate and CoA biosynthesis	27	1	8	1	1	0.296296296296296	0.528273777167044	1.23456790123457
path:bta03320	PPAR signaling pathway	27	1	8	1	1	0.296296296296296	0.528273777167044	1.05820105820106
path:bta04620	Toll-like receptor signaling pathway	27	1	8	1	1	0.296296296296296	0.528273777167044	0.925925925925925
path:bta00563	Glycosylphosphatidylinositol (GPI)-anchor biosynthesis	27	1	8	1	1	0.296296296296296	0.528273777167044	0.823045267489711
path:bta04659	Th17 cell differentiation	27	1	8	1	1	0.296296296296296	0.528273777167044	0.74074074074074
path:bta04060	Cytokine-cytokine receptor interaction	27	1	8	1	1	0.296296296296296	0.528273777167044	0.673400673400673
path:bta05132	Salmonella infection	27	1	8	1	1	0.296296296296296	0.528273777167044	0.617283950617283
path:bta04750	Inflammatory mediator regulation of TRP channels	27	1	8	1	1	0.296296296296296	0.528273777167044	0.569800569800569
path:bta05152	Tuberculosis	27	2	8	1	0.5	0.512820512820513	0.290034611362518	0.915750915750916
path:bta04979	Cholesterol metabolism	27	2	8	1	0.5	0.512820512820513	0.290034611362518	0.854700854700855
path:bta05146	Amoebiasis	27	2	8	1	0.5	0.512820512820513	0.290034611362518	0.801282051282052
path:bta05202	Transcriptional misregulation in cancer	27	2	8	1	0.5	0.512820512820513	0.290034611362518	0.754147812971343
path:bta01100	Metabolic pathways	27	2	8	1	0.5	0.512820512820513	0.290034611362518	0.712250712250712
path:bta05133	Pertussis	27	6	8	2	0.333333333333333	0.594081281037803	0.226154131632849	0.781685896102372
path:bta05142	Chagas disease (American trypanosomiasis)	27	3	8	1	0.333333333333333	0.668717948717949	0.174757019966617	0.835897435897436
path:bta05020	Prion diseases	27	4	8	1	0.25	0.779145299145299	0.108381545237824	0.927553927553927
path:bta04145	Phagosome	27	5	8	1	0.2	0.855964325529543	0.067544335262706	0.972686733556299
path:bta05322	Systemic lupus erythematosus	27	6	8	1	0.166666666666667	0.908340934427891	0.0417511138688977	0.987327102639012
path:bta04610	Complement and coagulation cascades	27	14	8	3	0.214285714285714	0.918260869565217	0.0370339221558183	0.956521739130434
path:bta05150	Staphylococcus aureus infection	27	7	8	1	0.142857142857143	0.943258673693456	0.0253691925728864	0.943258673693456
