# Supplementary material for: Plasma Proteomics Characteristics of Subclinical Vitamin E Deficiency of Dairy Cows During Early Lactation
Source: Front Vet Sci. 2021 Dec 10;8:723898. doi: 10.3389/fvets.2021.723898 (PMC8703030; doi:10.3389/fvets.2021.723898)
Supplement: Supplementary file 5 [file Data_Sheet_2.zip › Bioinformatics analysis related attachments/KEGG/Sig(QF_BQF).Down.enrichment.xls]

TermID	Term	bg_pro_num	bg_term_num	fg_pronum	fg_termnum	Ratio	pvalue	Enrichment	FDR
path:bta00770	Pantothenate and CoA biosynthesis	27	1	6	1	1	0.222222222222222	0.653212513775344	3.55555555555555
path:bta03320	PPAR signaling pathway	27	1	6	1	1	0.222222222222222	0.653212513775344	1.77777777777778
path:bta00563	Glycosylphosphatidylinositol (GPI)-anchor biosynthesis	27	1	6	1	1	0.222222222222222	0.653212513775344	1.18518518518518
path:bta04659	Th17 cell differentiation	27	1	6	1	1	0.222222222222222	0.653212513775344	0.888888888888888
path:bta04060	Cytokine-cytokine receptor interaction	27	1	6	1	1	0.222222222222222	0.653212513775344	0.71111111111111
path:bta04750	Inflammatory mediator regulation of TRP channels	27	1	6	1	1	0.222222222222222	0.653212513775344	0.592592592592592
path:bta04640	Hematopoietic cell lineage	27	2	6	1	0.5	0.401709401709402	0.396088003810444	0.918192918192919
path:bta04010	MAPK signaling pathway	27	2	6	1	0.5	0.401709401709402	0.396088003810444	0.803418803418804
path:bta04979	Cholesterol metabolism	27	2	6	1	0.5	0.401709401709402	0.396088003810444	0.714150047483381
path:bta01100	Metabolic pathways	27	2	6	1	0.5	0.401709401709402	0.396088003810444	0.642735042735043
path:bta05142	Chagas disease (American trypanosomiasis)	27	3	6	1	0.333333333333333	0.545299145299145	0.263365183024999	0.793162393162393
path:bta05020	Prion diseases	27	4	6	1	0.25	0.658974358974359	0.181131483695205	0.878632478632479
path:bta05133	Pertussis	27	6	6	1	0.166666666666667	0.816681868855782	0.0879470860709711	1.00514691551481
path:bta05322	Systemic lupus erythematosus	27	6	6	1	0.166666666666667	0.816681868855782	0.0879470860709711	0.933350707263751
path:bta05150	Staphylococcus aureus infection	27	7	6	1	0.142857142857143	0.86905847775413	0.0609509994875091	0.926995709604405
path:bta04610	Complement and coagulation cascades	27	14	6	2	0.142857142857143	0.933333333333333	0.0299632233774432	0.933333333333333
