# Supplementary material for: Plasma Proteomics Characteristics of Subclinical Vitamin E Deficiency of Dairy Cows During Early Lactation
Source: Front Vet Sci. 2021 Dec 10;8:723898. doi: 10.3389/fvets.2021.723898 (PMC8703030; doi:10.3389/fvets.2021.723898)
Supplement: Supplementary file 5 [file Data_Sheet_2.zip › Bioinformatics analysis related attachments/KEGG/Sig(QF_BQF).Up.enrichment.xls]

TermID	Term	bg_pro_num	bg_term_num	fg_pronum	fg_termnum	Ratio	pvalue	Enrichment	FDR
path:bta05221	Acute myeloid leukemia	27	1	2	1	1	0.0740740740740741	1.13033376849501	0.962962962962963
path:bta05134	Legionellosis	27	1	2	1	1	0.0740740740740741	1.13033376849501	0.481481481481482
path:bta04064	NF-kappa B signaling pathway	27	1	2	1	1	0.0740740740740741	1.13033376849501	0.320987654320988
path:bta04620	Toll-like receptor signaling pathway	27	1	2	1	1	0.0740740740740741	1.13033376849501	0.240740740740741
path:bta05132	Salmonella infection	27	1	2	1	1	0.0740740740740741	1.13033376849501	0.192592592592593
path:bta04640	Hematopoietic cell lineage	27	2	2	1	0.5	0.145299145299145	0.837736940367887	0.314814814814814
path:bta05152	Tuberculosis	27	2	2	1	0.5	0.145299145299145	0.837736940367887	0.269841269841269
path:bta04010	MAPK signaling pathway	27	2	2	1	0.5	0.145299145299145	0.837736940367887	0.236111111111111
path:bta05146	Amoebiasis	27	2	2	1	0.5	0.145299145299145	0.837736940367887	0.209876543209876
path:bta05202	Transcriptional misregulation in cancer	27	2	2	1	0.5	0.145299145299145	0.837736940367887	0.188888888888889
path:bta04145	Phagosome	27	5	2	1	0.2	0.341880341880342	0.466125870418199	0.404040404040404
path:bta05133	Pertussis	27	6	2	1	0.166666666666667	0.401709401709402	0.396088003810444	0.435185185185186
path:bta04610	Complement and coagulation cascades	27	14	2	1	0.0714285714285714	0.777777777777778	0.109144469425068	0.777777777777778
