# Supplementary material for: Plasma Proteomics Characteristics of Subclinical Vitamin E Deficiency of Dairy Cows During Early Lactation
Source: Front Vet Sci. 2021 Dec 10;8:723898. doi: 10.3389/fvets.2021.723898 (PMC8703030; doi:10.3389/fvets.2021.723898)
Supplement: Supplementary file 5 [file Data_Sheet_2.zip › Bioinformatics analysis related attachments/KEGG/pro2anno.matrix.xls]

ID	Accession	Gene Name	Description	Sig(QF_BQF)	KO	path:bta04145	path:bta04610	path:bta05150	path:bta04918	path:bta04612	path:bta05163	path:bta05166	path:bta05168	path:bta05169	path:bta05170	path:bta03320	path:bta04979	path:bta04115	path:bta04218	path:bta05202	path:bta04142	path:bta04210	path:bta05152	path:bta04151	path:bta04510	path:bta04512	path:bta04611	path:bta05165	path:bta00563	path:bta01100	path:bta04672	path:bta05133	path:bta05322	path:bta00260	path:bta00350	path:bta00360	path:bta00410	path:bta05020	path:bta05142	path:bta04010	path:bta04064	path:bta04620	path:bta04640	path:bta05132	path:bta05134	path:bta05146	path:bta05221	path:bta00770	path:bta04060
SPA38_BOVIN	sp|A6QPQ2|SPA38_BOVIN;tr|A0A0A0MP89|A0A0A0MP89_BOVIN	SERPINA3-8	Serpin A3-8	0		0	0	0	0	0	0	0	0	0	0	0	0	0	0	0	0	0	0	0	0	0	0	0	0	0	0	0	0	0	0	0	0	0	0	0	0	0	0	0	0	0	0	0	0
MBL2_BOVIN	sp|O02659|MBL2_BOVIN	MBL	Mannose-binding protein C	0	bta:281297	1	1	1	0	0	0	0	0	0	0	0	0	0	0	0	0	0	0	0	0	0	0	0	0	0	0	0	0	0	0	0	0	0	0	0	0	0	0	0	0	0	0	0	0
TTHY_BOVIN	sp|O46375|TTHY_BOVIN;tr|A0A3Q1MRM2|A0A3Q1MRM2_BOVIN	TTR	Transthyretin	0	bta:280948	0	0	0	1	0	0	0	0	0	0	0	0	0	0	0	0	0	0	0	0	0	0	0	0	0	0	0	0	0	0	0	0	0	0	0	0	0	0	0	0	0	0	0	0
FA10_BOVIN	sp|P00743|FA10_BOVIN;tr|A0A452DIP8|A0A452DIP8_BOVIN	F10	Coagulation factor X	1	bta:280787	0	1	0	0	0	0	0	0	0	0	0	0	0	0	0	0	0	0	0	0	0	0	0	0	0	0	0	0	0	0	0	0	0	0	0	0	0	0	0	0	0	0	0	0
PROZ_BOVIN	sp|P00744|PROZ_BOVIN;tr|G1K1X9|G1K1X9_BOVIN;tr|A0A3Q1M8B7|A0A3Q1M8B7_BOVIN	PROZ	Vitamin K-dependent protein Z	0		0	0	0	0	0	0	0	0	0	0	0	0	0	0	0	0	0	0	0	0	0	0	0	0	0	0	0	0	0	0	0	0	0	0	0	0	0	0	0	0	0	0	0	0
B2MG_BOVIN	sp|P01888|B2MG_BOVIN;tr|A0A3Q1MU93|A0A3Q1MU93_BOVIN	B2M	Beta-2-microglobulin	0	bta:783680	0	0	0	0	1	1	1	1	1	1	0	0	0	0	0	0	0	0	0	0	0	0	0	0	0	0	0	0	0	0	0	0	0	0	0	0	0	0	0	0	0	0	0	0
FINC_BOVIN	sp|P07589|FINC_BOVIN;tr|G5E5A8|G5E5A8_BOVIN;tr|G5E5B0|G5E5B0_BOVIN;tr|G5E5A9|G5E5A9_BOVIN;tr|A0A3Q1NHX9|A0A3Q1NHX9_BOVIN;tr|A0A3Q1M4K6|A0A3Q1M4K6_BOVIN	FN1	Fibronectin	0		0	0	0	0	0	0	0	0	0	0	0	0	0	0	0	0	0	0	0	0	0	0	0	0	0	0	0	0	0	0	0	0	0	0	0	0	0	0	0	0	0	0	0	0
IBP2_BOVIN	sp|P13384|IBP2_BOVIN;tr|F1N2P8|F1N2P8_BOVIN	IGFBP2	Insulin-like growth factor-binding protein 2	0		0	0	0	0	0	0	0	0	0	0	0	0	0	0	0	0	0	0	0	0	0	0	0	0	0	0	0	0	0	0	0	0	0	0	0	0	0	0	0	0	0	0	0	0
RET4_BOVIN	sp|P18902|RET4_BOVIN;tr|G1K122|G1K122_BOVIN;tr|A0A3Q1MSW9|A0A3Q1MSW9_BOVIN	RBP4	Retinol-binding protein 4	0		0	0	0	0	0	0	0	0	0	0	0	0	0	0	0	0	0	0	0	0	0	0	0	0	0	0	0	0	0	0	0	0	0	0	0	0	0	0	0	0	0	0	0	0
APOC3_BOVIN	sp|P19035|APOC3_BOVIN	APOC3	Apolipoprotein C-III	-1	bta:408009	0	0	0	0	0	0	0	0	0	0	1	1	0	0	0	0	0	0	0	0	0	0	0	0	0	0	0	0	0	0	0	0	0	0	0	0	0	0	0	0	0	0	0	0
IBP3_BOVIN	sp|P20959|IBP3_BOVIN	IGFBP3	Insulin-like growth factor-binding protein 3	0	bta:282261	0	0	0	0	0	0	0	0	0	0	0	0	1	1	1	0	0	0	0	0	0	0	0	0	0	0	0	0	0	0	0	0	0	0	0	0	0	0	0	0	0	0	0	0
CONG_BOVIN	sp|P23805|CONG_BOVIN;tr|E1BEZ9|E1BEZ9_BOVIN	CGN1	Conglutinin	0	bta:281068	1	0	0	0	0	0	0	0	0	0	0	0	0	0	0	0	0	0	0	0	0	0	0	0	0	0	0	0	0	0	0	0	0	0	0	0	0	0	0	0	0	0	0	0
CATS_BOVIN	sp|P25326|CATS_BOVIN	CTSS	Cathepsin S	0	bta:327711	1	0	0	0	1	0	0	0	0	0	0	0	0	0	0	1	1	1	0	0	0	0	0	0	0	0	0	0	0	0	0	0	0	0	0	0	0	0	0	0	0	0	0	0
HRG_BOVIN	sp|P33433|HRG_BOVIN	HRG	Histidine-rich glycoprotein (Fragments)	0		0	0	0	0	0	0	0	0	0	0	0	0	0	0	0	0	0	0	0	0	0	0	0	0	0	0	0	0	0	0	0	0	0	0	0	0	0	0	0	0	0	0	0	0
COMP_BOVIN	sp|P35445|COMP_BOVIN	COMP	Cartilage oligomeric matrix protein	1		0	0	0	0	0	0	0	0	0	0	0	0	0	0	0	0	0	0	0	0	0	0	0	0	0	0	0	0	0	0	0	0	0	0	0	0	0	0	0	0	0	0	0	0
SAA_BOVIN	sp|P35541|SAA_BOVIN;tr|A0A452DJ43|A0A452DJ43_BOVIN;tr|A0A3Q1M5X4|A0A3Q1M5X4_BOVIN	SAA1	Serum amyloid A protein	0		0	0	0	0	0	0	0	0	0	0	0	0	0	0	0	0	0	0	0	0	0	0	0	0	0	0	0	0	0	0	0	0	0	0	0	0	0	0	0	0	0	0	0	0
VWF_BOVIN	sp|P80012|VWF_BOVIN;tr|A0A3Q1LLU1|A0A3Q1LLU1_BOVIN;tr|F1N0R5|F1N0R5_BOVIN	VWF	von Willebrand factor (Fragment)	0	bta:280958	0	1	0	0	0	0	0	0	0	0	0	0	0	0	0	0	0	0	1	1	1	1	1	0	0	0	0	0	0	0	0	0	0	0	0	0	0	0	0	0	0	0	0	0
PHLD_BOVIN	sp|P80109|PHLD_BOVIN;tr|A0A3Q1LW12|A0A3Q1LW12_BOVIN;tr|F1MNM2|F1MNM2_BOVIN;tr|A0A3Q1MQZ5|A0A3Q1MQZ5_BOVIN;tr|A0A3Q1MEX6|A0A3Q1MEX6_BOVIN	GPLD1	Phosphatidylinositol-glycan-specific phospholipase D	-1	bta:287025	0	0	0	0	0	0	0	0	0	0	0	0	0	0	0	0	0	0	0	0	0	0	0	1	1	0	0	0	0	0	0	0	0	0	0	0	0	0	0	0	0	0	0	0
PIGR_BOVIN	sp|P81265|PIGR_BOVIN;tr|F1MR22|F1MR22_BOVIN;tr|G5E6M1|G5E6M1_BOVIN	PIGR	Polymeric immunoglobulin receptor	0	bta:281401	0	0	0	0	0	0	0	0	0	0	0	0	0	0	0	0	0	0	0	0	0	0	0	0	0	1	0	0	0	0	0	0	0	0	0	0	0	0	0	0	0	0	0	0
REG1_BOVIN	sp|P82943|REG1_BOVIN		Regakine-1	1		0	0	0	0	0	0	0	0	0	0	0	0	0	0	0	0	0	0	0	0	0	0	0	0	0	0	0	0	0	0	0	0	0	0	0	0	0	0	0	0	0	0	0	0
C1S_BOVIN	sp|Q0VCX1|C1S_BOVIN;tr|F1MJ12|F1MJ12_BOVIN;tr|A0A3Q1M7Q5|A0A3Q1M7Q5_BOVIN	C1S	Complement C1s subcomponent	0	bta:767827	0	1	1	0	0	0	0	0	0	0	0	0	0	0	0	0	0	0	0	0	0	0	0	0	0	0	1	1	0	0	0	0	0	0	0	0	0	0	0	0	0	0	0	0
CD44_BOVIN	sp|Q29423|CD44_BOVIN;tr|Q0VD03|Q0VD03_BOVIN;tr|F1MHC3|F1MHC3_BOVIN;tr|A0A3Q1MHE2|A0A3Q1MHE2_BOVIN;tr|A0A3Q1M161|A0A3Q1M161_BOVIN;tr|A0A3Q1LHV0|A0A3Q1LHV0_BOVIN;tr|A0A3Q1MDJ9|A0A3Q1MDJ9_BOVIN;tr|A0A3Q1M0L0|A0A3Q1M0L0_BOVIN;tr|A0A3Q1LZS6|A0A3Q1LZS6_BOVIN;tr|F1MQT9|F1MQT9_BOVIN	CD44	CD44 antigen	0		0	0	0	0	0	0	0	0	0	0	0	0	0	0	0	0	0	0	0	0	0	0	0	0	0	0	0	0	0	0	0	0	0	0	0	0	0	0	0	0	0	0	0	0
AOCX_BOVIN	sp|Q29437|AOCX_BOVIN;tr|E1BJN3|E1BJN3_BOVIN		Primary amine oxidase, liver isozyme	0	bta:789307	0	0	0	0	0	0	0	0	0	0	0	0	0	0	0	0	0	0	0	0	0	0	0	0	1	0	0	0	1	1	1	1	0	0	0	0	0	0	0	0	0	0	0	0
C1QB_BOVIN	sp|Q2KIV9|C1QB_BOVIN	C1QB	Complement C1q subcomponent subunit B	0	bta:617435	0	1	1	0	0	0	0	0	0	0	0	0	0	0	0	0	0	0	0	0	0	0	0	0	0	0	1	1	0	0	0	0	1	1	0	0	0	0	0	0	0	0	0	0
HP251_BOVIN	sp|Q2KIX7|HP251_BOVIN		Protein HP-25 homolog 1	0		0	0	0	0	0	0	0	0	0	0	0	0	0	0	0	0	0	0	0	0	0	0	0	0	0	0	0	0	0	0	0	0	0	0	0	0	0	0	0	0	0	0	0	0
KLKB1_BOVIN	sp|Q2KJ63|KLKB1_BOVIN	KLKB1	Plasma kallikrein	0	bta:533547	0	1	0	0	0	0	0	0	0	0	0	0	0	0	0	0	0	0	0	0	0	0	0	0	0	0	0	0	0	0	0	0	0	0	0	0	0	0	0	0	0	0	0	0
SERPH_BOVIN	sp|Q2KJH6|SERPH_BOVIN	SERPINH1	Serpin H1	0		0	0	0	0	0	0	0	0	0	0	0	0	0	0	0	0	0	0	0	0	0	0	0	0	0	0	0	0	0	0	0	0	0	0	0	0	0	0	0	0	0	0	0	0
APOD_BOVIN	sp|Q32KY0|APOD_BOVIN;tr|F1MS32|F1MS32_BOVIN	APOD	Apolipoprotein D	0		0	0	0	0	0	0	0	0	0	0	0	0	0	0	0	0	0	0	0	0	0	0	0	0	0	0	0	0	0	0	0	0	0	0	0	0	0	0	0	0	0	0	0	0
SAA4_BOVIN	sp|Q32L76|SAA4_BOVIN	SAA4	Serum amyloid A-4 protein	-1		0	0	0	0	0	0	0	0	0	0	0	0	0	0	0	0	0	0	0	0	0	0	0	0	0	0	0	0	0	0	0	0	0	0	0	0	0	0	0	0	0	0	0	0
APOC4_BOVIN	sp|Q3SYR5|APOC4_BOVIN	APOC4	Apolipoprotein C-IV	-1		0	0	0	0	0	0	0	0	0	0	0	0	0	0	0	0	0	0	0	0	0	0	0	0	0	0	0	0	0	0	0	0	0	0	0	0	0	0	0	0	0	0	0	0
SAMP_BOVIN	sp|Q3T004|SAMP_BOVIN	APCS	Serum amyloid P-component	0		0	0	0	0	0	0	0	0	0	0	0	0	0	0	0	0	0	0	0	0	0	0	0	0	0	0	0	0	0	0	0	0	0	0	0	0	0	0	0	0	0	0	0	0
CFAD_BOVIN	sp|Q3T0A3|CFAD_BOVIN	CFD	Complement factor D	0	bta:505647	0	1	1	0	0	0	0	0	0	0	0	0	0	0	0	0	0	0	0	0	0	0	0	0	0	0	0	0	0	0	0	0	0	0	0	0	0	0	0	0	0	0	0	0
C1QA_BOVIN	sp|Q5E9E3|C1QA_BOVIN	C1QA	Complement C1q subcomponent subunit A	0	bta:534961	0	1	1	0	0	0	0	0	0	0	0	0	0	0	0	0	0	0	0	0	0	0	0	0	0	0	1	1	0	0	0	0	1	1	0	0	0	0	0	0	0	0	0	0
HABP2_BOVIN	sp|Q5E9Z2|HABP2_BOVIN	HABP2	Hyaluronan-binding protein 2	1		0	0	0	0	0	0	0	0	0	0	0	0	0	0	0	0	0	0	0	0	0	0	0	0	0	0	0	0	0	0	0	0	0	0	0	0	0	0	0	0	0	0	0	0
PGRP1_BOVIN	sp|Q8SPP7|PGRP1_BOVIN;tr|A0A3Q1LPB6|A0A3Q1LPB6_BOVIN	PGLYRP1	Peptidoglycan recognition protein 1	0		0	0	0	0	0	0	0	0	0	0	0	0	0	0	0	0	0	0	0	0	0	0	0	0	0	0	0	0	0	0	0	0	0	0	0	0	0	0	0	0	0	0	0	0
CD14_BOVIN	sp|Q95122|CD14_BOVIN;tr|A6QNL0|A6QNL0_BOVIN	CD14	Monocyte differentiation antigen CD14	1	bta:281048	1	0	0	0	0	0	0	0	0	0	0	0	0	0	1	0	0	1	0	0	0	0	0	0	0	0	1	0	0	0	0	0	0	0	1	1	1	1	1	1	1	1	0	0
PRDX2_BOVIN	sp|Q9BGI3|PRDX2_BOVIN	PRDX2	Peroxiredoxin-2	0		0	0	0	0	0	0	0	0	0	0	0	0	0	0	0	0	0	0	0	0	0	0	0	0	0	0	0	0	0	0	0	0	0	0	0	0	0	0	0	0	0	0	0	0
A0A0A0MP91_BOVIN	tr|A0A0A0MP91|A0A0A0MP91_BOVIN;sp|Q3SYW2|CO2_BOVIN;tr|A0A3S5ZPC6|A0A3S5ZPC6_BOVIN	C2	Complement C2	0		0	0	0	0	0	0	0	0	0	0	0	0	0	0	0	0	0	0	0	0	0	0	0	0	0	0	0	0	0	0	0	0	0	0	0	0	0	0	0	0	0	0	0	0
A0A140T851_BOVIN	tr|A0A140T851|A0A140T851_BOVIN;tr|A0A3Q1M616|A0A3Q1M616_BOVIN;sp|P00745|PROC_BOVIN	PROC	Vitamin K-dependent protein C	0	bta:281428	0	1	0	0	0	0	0	0	0	0	0	0	0	0	0	0	0	0	0	0	0	0	0	0	0	0	0	0	0	0	0	0	0	0	0	0	0	0	0	0	0	0	0	0
A0A140T891_BOVIN	tr|A0A140T891|A0A140T891_BOVIN;sp|Q58CQ9|VNN1_BOVIN	VNN1	Pantetheinase	-1	bta:526704	0	0	0	0	0	0	0	0	0	0	0	0	0	0	0	0	0	0	0	0	0	0	0	0	0	0	0	0	0	0	0	0	0	0	0	0	0	0	0	0	0	0	1	0
A0A140T8D4_BOVIN	tr|A0A140T8D4|A0A140T8D4_BOVIN;sp|Q95M12|LGMN_BOVIN	LGMN	Legumain	0		0	0	0	0	0	0	0	0	0	0	0	0	0	0	0	0	0	0	0	0	0	0	0	0	0	0	0	0	0	0	0	0	0	0	0	0	0	0	0	0	0	0	0	0
A0A3B0IZF8_BOVIN	tr|A0A3B0IZF8|A0A3B0IZF8_BOVIN	C1QC	Adiponectin B	-1	bta:509968	0	1	1	0	0	0	0	0	0	0	0	0	0	0	0	0	0	0	0	0	0	0	0	0	0	0	1	1	0	0	0	0	1	1	0	0	0	0	0	0	0	0	0	0
A0A3Q1LI44_BOVIN	tr|A0A3Q1LI44|A0A3Q1LI44_BOVIN		Uncharacterized protein	0		0	0	0	0	0	0	0	0	0	0	0	0	0	0	0	0	0	0	0	0	0	0	0	0	0	0	0	0	0	0	0	0	0	0	0	0	0	0	0	0	0	0	0	0
A0A3Q1LJT1_BOVIN	tr|A0A3Q1LJT1|A0A3Q1LJT1_BOVIN		Uncharacterized protein	0		0	0	0	0	0	0	0	0	0	0	0	0	0	0	0	0	0	0	0	0	0	0	0	0	0	0	0	0	0	0	0	0	0	0	0	0	0	0	0	0	0	0	0	0
A0A3Q1LKB0_BOVIN	tr|A0A3Q1LKB0|A0A3Q1LKB0_BOVIN;tr|F1MNN7|F1MNN7_BOVIN;sp|Q2TBI0|LBP_BOVIN	LBP	Lipopolysaccharide-binding protein	-1		0	0	0	0	0	0	0	0	0	0	0	0	0	0	0	0	0	0	0	0	0	0	0	0	0	0	0	0	0	0	0	0	0	0	0	0	0	0	0	0	0	0	0	0
A0A3Q1LL04_BOVIN	tr|A0A3Q1LL04|A0A3Q1LL04_BOVIN	YIPF1	Protein YIPF	-1		0	0	0	0	0	0	0	0	0	0	0	0	0	0	0	0	0	0	0	0	0	0	0	0	0	0	0	0	0	0	0	0	0	0	0	0	0	0	0	0	0	0	0	0
A0A3Q1LPG0_BOVIN	tr|A0A3Q1LPG0|A0A3Q1LPG0_BOVIN		Uncharacterized protein	0		0	0	0	0	0	0	0	0	0	0	0	0	0	0	0	0	0	0	0	0	0	0	0	0	0	0	0	0	0	0	0	0	0	0	0	0	0	0	0	0	0	0	0	0
A0A3Q1LS74_BOVIN	tr|A0A3Q1LS74|A0A3Q1LS74_BOVIN;tr|A0A3Q1MP45|A0A3Q1MP45_BOVIN;tr|A0A3Q1LKA0|A0A3Q1LKA0_BOVIN;tr|A0A3Q1LT86|A0A3Q1LT86_BOVIN;tr|A0A3Q1N4H3|A0A3Q1N4H3_BOVIN	CFH	Complement factor H	-1		0	0	0	0	0	0	0	0	0	0	0	0	0	0	0	0	0	0	0	0	0	0	0	0	0	0	0	0	0	0	0	0	0	0	0	0	0	0	0	0	0	0	0	0
A0A3Q1LSC6_BOVIN	tr|A0A3Q1LSC6|A0A3Q1LSC6_BOVIN	LOC519737	Uncharacterized protein	0		0	0	0	0	0	0	0	0	0	0	0	0	0	0	0	0	0	0	0	0	0	0	0	0	0	0	0	0	0	0	0	0	0	0	0	0	0	0	0	0	0	0	0	0
A0A3Q1LSN0_BOVIN	tr|A0A3Q1LSN0|A0A3Q1LSN0_BOVIN;tr|F1MYX5|F1MYX5_BOVIN;sp|A7E3Q8|PLST_BOVIN;tr|F1MSB7|F1MSB7_BOVIN	LCP1	Lymphocyte cytosolic protein 1	0		0	0	0	0	0	0	0	0	0	0	0	0	0	0	0	0	0	0	0	0	0	0	0	0	0	0	0	0	0	0	0	0	0	0	0	0	0	0	0	0	0	0	0	0
A0A3Q1LSP4_BOVIN	tr|A0A3Q1LSP4|A0A3Q1LSP4_BOVIN;tr|F1MX87|F1MX87_BOVIN	C8A	Complement C8 alpha chain	0		0	0	0	0	0	0	0	0	0	0	0	0	0	0	0	0	0	0	0	0	0	0	0	0	0	0	0	0	0	0	0	0	0	0	0	0	0	0	0	0	0	0	0	0
A0A3Q1LU84_BOVIN	tr|A0A3Q1LU84|A0A3Q1LU84_BOVIN;tr|F6QN80|F6QN80_BOVIN		Uncharacterized protein	-1		0	0	0	0	0	0	0	0	0	0	0	0	0	0	0	0	0	0	0	0	0	0	0	0	0	0	0	0	0	0	0	0	0	0	0	0	0	0	0	0	0	0	0	0
A0A3Q1LWV8_BOVIN	tr|A0A3Q1LWV8|A0A3Q1LWV8_BOVIN;tr|A0A3Q1LUE9|A0A3Q1LUE9_BOVIN;tr|G5E6I6|G5E6I6_BOVIN;tr|A0A3Q1LL87|A0A3Q1LL87_BOVIN;tr|A0A3Q1LP51|A0A3Q1LP51_BOVIN		Uncharacterized protein	0		0	0	0	0	0	0	0	0	0	0	0	0	0	0	0	0	0	0	0	0	0	0	0	0	0	0	0	0	0	0	0	0	0	0	0	0	0	0	0	0	0	0	0	0
A0A3Q1M315_BOVIN	tr|A0A3Q1M315|A0A3Q1M315_BOVIN	LOC790886	Uncharacterized protein	0		0	0	0	0	0	0	0	0	0	0	0	0	0	0	0	0	0	0	0	0	0	0	0	0	0	0	0	0	0	0	0	0	0	0	0	0	0	0	0	0	0	0	0	0
A0A3Q1M3A8_BOVIN	tr|A0A3Q1M3A8|A0A3Q1M3A8_BOVIN		Uncharacterized protein	0		0	0	0	0	0	0	0	0	0	0	0	0	0	0	0	0	0	0	0	0	0	0	0	0	0	0	0	0	0	0	0	0	0	0	0	0	0	0	0	0	0	0	0	0
A0A3Q1M3L6_BOVIN	tr|A0A3Q1M3L6|A0A3Q1M3L6_BOVIN		Uncharacterized protein	0		0	0	0	0	0	0	0	0	0	0	0	0	0	0	0	0	0	0	0	0	0	0	0	0	0	0	0	0	0	0	0	0	0	0	0	0	0	0	0	0	0	0	0	0
A0A3Q1M4R3_BOVIN	tr|A0A3Q1M4R3|A0A3Q1M4R3_BOVIN;sp|Q5E9B1|LDHB_BOVIN;tr|A0A3Q1M5R4|A0A3Q1M5R4_BOVIN		L-lactate dehydrogenase	0		0	0	0	0	0	0	0	0	0	0	0	0	0	0	0	0	0	0	0	0	0	0	0	0	0	0	0	0	0	0	0	0	0	0	0	0	0	0	0	0	0	0	0	0
A0A3Q1M5Q6_BOVIN	tr|A0A3Q1M5Q6|A0A3Q1M5Q6_BOVIN;tr|A0A3Q1MCW2|A0A3Q1MCW2_BOVIN;tr|A0A3S5ZPB5|A0A3S5ZPB5_BOVIN	ECM1	Extracellular matrix protein 1	0		0	0	0	0	0	0	0	0	0	0	0	0	0	0	0	0	0	0	0	0	0	0	0	0	0	0	0	0	0	0	0	0	0	0	0	0	0	0	0	0	0	0	0	0
A0A3Q1M8I5_BOVIN	tr|A0A3Q1M8I5|A0A3Q1M8I5_BOVIN;tr|A0A3Q1NGH3|A0A3Q1NGH3_BOVIN;tr|F1MI18|F1MI18_BOVIN;tr|A0A3Q1MCP0|A0A3Q1MCP0_BOVIN	LOC506828	Uncharacterized protein	0		0	0	0	0	0	0	0	0	0	0	0	0	0	0	0	0	0	0	0	0	0	0	0	0	0	0	0	0	0	0	0	0	0	0	0	0	0	0	0	0	0	0	0	0
A0A3Q1MB98_BOVIN	tr|A0A3Q1MB98|A0A3Q1MB98_BOVIN;sp|Q2TBU0|HPT_BOVIN;tr|G3X6K8|G3X6K8_BOVIN	HP	Haptoglobin	-1		0	0	0	0	0	0	0	0	0	0	0	0	0	0	0	0	0	0	0	0	0	0	0	0	0	0	0	0	0	0	0	0	0	0	0	0	0	0	0	0	0	0	0	0
A0A3Q1MFI7_BOVIN	tr|A0A3Q1MFI7|A0A3Q1MFI7_BOVIN;tr|A0A3Q1MIL5|A0A3Q1MIL5_BOVIN;tr|A0A3Q1M0K3|A0A3Q1M0K3_BOVIN	LOC104968484	Uncharacterized protein	0		0	0	0	0	0	0	0	0	0	0	0	0	0	0	0	0	0	0	0	0	0	0	0	0	0	0	0	0	0	0	0	0	0	0	0	0	0	0	0	0	0	0	0	0
A0A3Q1MHU8_BOVIN	tr|A0A3Q1MHU8|A0A3Q1MHU8_BOVIN;tr|Q17QC8|Q17QC8_BOVIN;tr|A0A3Q1M2R9|A0A3Q1M2R9_BOVIN	CFP	Complement factor properdin	0		0	0	0	0	0	0	0	0	0	0	0	0	0	0	0	0	0	0	0	0	0	0	0	0	0	0	0	0	0	0	0	0	0	0	0	0	0	0	0	0	0	0	0	0
A0A3Q1MIN7_BOVIN	tr|A0A3Q1MIN7|A0A3Q1MIN7_BOVIN;tr|A0A3Q1MQ22|A0A3Q1MQ22_BOVIN		Uncharacterized protein	0		0	0	0	0	0	0	0	0	0	0	0	0	0	0	0	0	0	0	0	0	0	0	0	0	0	0	0	0	0	0	0	0	0	0	0	0	0	0	0	0	0	0	0	0
A0A3Q1MP40_BOVIN	tr|A0A3Q1MP40|A0A3Q1MP40_BOVIN;tr|A0A3Q1LI40|A0A3Q1LI40_BOVIN;tr|F1N045|F1N045_BOVIN	C7	Complement component C7	0		0	0	0	0	0	0	0	0	0	0	0	0	0	0	0	0	0	0	0	0	0	0	0	0	0	0	0	0	0	0	0	0	0	0	0	0	0	0	0	0	0	0	0	0
A0A3Q1MR54_BOVIN	tr|A0A3Q1MR54|A0A3Q1MR54_BOVIN;tr|A0A3Q1NH68|A0A3Q1NH68_BOVIN;tr|A0A3Q1MSP1|A0A3Q1MSP1_BOVIN	C8G	Uncharacterized protein	0		0	0	0	0	0	0	0	0	0	0	0	0	0	0	0	0	0	0	0	0	0	0	0	0	0	0	0	0	0	0	0	0	0	0	0	0	0	0	0	0	0	0	0	0
A0A3Q1MRQ2_BOVIN	tr|A0A3Q1MRQ2|A0A3Q1MRQ2_BOVIN	C8G	Uncharacterized protein	0		0	0	0	0	0	0	0	0	0	0	0	0	0	0	0	0	0	0	0	0	0	0	0	0	0	0	0	0	0	0	0	0	0	0	0	0	0	0	0	0	0	0	0	0
A0A3Q1MSF6_BOVIN	tr|A0A3Q1MSF6|A0A3Q1MSF6_BOVIN;tr|A0A3Q1MNY1|A0A3Q1MNY1_BOVIN		Uncharacterized protein	0		0	0	0	0	0	0	0	0	0	0	0	0	0	0	0	0	0	0	0	0	0	0	0	0	0	0	0	0	0	0	0	0	0	0	0	0	0	0	0	0	0	0	0	0
A0A3Q1MV99_BOVIN	tr|A0A3Q1MV99|A0A3Q1MV99_BOVIN;tr|A0A3Q1MIP8|A0A3Q1MIP8_BOVIN;tr|A0A3Q1LIH2|A0A3Q1LIH2_BOVIN;tr|F1N746|F1N746_BOVIN	RABGAP1	Uncharacterized protein	0		0	0	0	0	0	0	0	0	0	0	0	0	0	0	0	0	0	0	0	0	0	0	0	0	0	0	0	0	0	0	0	0	0	0	0	0	0	0	0	0	0	0	0	0
A0A3Q1MZD4_BOVIN	tr|A0A3Q1MZD4|A0A3Q1MZD4_BOVIN;tr|A0A3Q1MRM7|A0A3Q1MRM7_BOVIN;sp|Q29RL0|TBC31_BOVIN	TBC1D31	TBC1 domain family member 31	0		0	0	0	0	0	0	0	0	0	0	0	0	0	0	0	0	0	0	0	0	0	0	0	0	0	0	0	0	0	0	0	0	0	0	0	0	0	0	0	0	0	0	0	0
A0A3Q1NEQ0_BOVIN	tr|A0A3Q1NEQ0|A0A3Q1NEQ0_BOVIN;tr|E1BI82|E1BI82_BOVIN;tr|A0A3Q1MUV9|A0A3Q1MUV9_BOVIN	LOC525947	Uncharacterized protein	0		0	0	0	0	0	0	0	0	0	0	0	0	0	0	0	0	0	0	0	0	0	0	0	0	0	0	0	0	0	0	0	0	0	0	0	0	0	0	0	0	0	0	0	0
A0A3Q1NG06_BOVIN	tr|A0A3Q1NG06|A0A3Q1NG06_BOVIN;tr|F6Q234|F6Q234_BOVIN;tr|A0A3Q1NGC5|A0A3Q1NGC5_BOVIN	PEPD	Peptidase D	0		0	0	0	0	0	0	0	0	0	0	0	0	0	0	0	0	0	0	0	0	0	0	0	0	0	0	0	0	0	0	0	0	0	0	0	0	0	0	0	0	0	0	0	0
A0A3Q1NJB1_BOVIN	tr|A0A3Q1NJB1|A0A3Q1NJB1_BOVIN;tr|F1N076|F1N076_BOVIN;tr|A0A3Q1LQ81|A0A3Q1LQ81_BOVIN;tr|A0A3Q1MI22|A0A3Q1MI22_BOVIN;tr|A0A3Q1LR93|A0A3Q1LR93_BOVIN	CP	Ceruloplasmin	0		0	0	0	0	0	0	0	0	0	0	0	0	0	0	0	0	0	0	0	0	0	0	0	0	0	0	0	0	0	0	0	0	0	0	0	0	0	0	0	0	0	0	0	0
A0A452DHX8_BOVIN	tr|A0A452DHX8|A0A452DHX8_BOVIN;tr|E1BC09|E1BC09_BOVIN	LOC100138645	Amine oxidase	0		0	0	0	0	0	0	0	0	0	0	0	0	0	0	0	0	0	0	0	0	0	0	0	0	0	0	0	0	0	0	0	0	0	0	0	0	0	0	0	0	0	0	0	0
A0A452DHZ7_BOVIN	tr|A0A452DHZ7|A0A452DHZ7_BOVIN;sp|Q3T0E5|APMAP_BOVIN	APMAP	Adipocyte plasma membrane-associated protein	0		0	0	0	0	0	0	0	0	0	0	0	0	0	0	0	0	0	0	0	0	0	0	0	0	0	0	0	0	0	0	0	0	0	0	0	0	0	0	0	0	0	0	0	0
A0A452DK44_BOVIN	tr|A0A452DK44|A0A452DK44_BOVIN;sp|Q3ZCH5|ZA2G_BOVIN	AZGP1	Zinc-alpha-2-glycoprotein	0		0	0	0	0	0	0	0	0	0	0	0	0	0	0	0	0	0	0	0	0	0	0	0	0	0	0	0	0	0	0	0	0	0	0	0	0	0	0	0	0	0	0	0	0
A2VE41_BOVIN	tr|A2VE41|A2VE41_BOVIN;tr|A0A3Q1N0S5|A0A3Q1N0S5_BOVIN;tr|A0A3Q1MIU1|A0A3Q1MIU1_BOVIN	EFEMP1	EGF containing fibulin extracellular matrix protein 1	0		0	0	0	0	0	0	0	0	0	0	0	0	0	0	0	0	0	0	0	0	0	0	0	0	0	0	0	0	0	0	0	0	0	0	0	0	0	0	0	0	0	0	0	0
A5D9E9_BOVIN	tr|A5D9E9|A5D9E9_BOVIN;tr|A0A3Q1MGP1|A0A3Q1MGP1_BOVIN;tr|F1N0N3|F1N0N3_BOVIN	C1R	Complement C1r	0	bta:511581	1	1	1	0	0	0	0	0	0	0	0	0	0	0	0	0	0	0	0	0	0	0	0	0	0	0	1	1	0	0	0	0	0	0	0	0	0	0	0	0	0	0	0	0
A5PK73_BOVIN	tr|A5PK73|A5PK73_BOVIN;sp|Q3T0S5|ALDOB_BOVIN;tr|G3MXL6|G3MXL6_BOVIN;tr|A0A3Q1MFK7|A0A3Q1MFK7_BOVIN;tr|A0A3S5ZPB0|A0A3S5ZPB0_BOVIN	ALDOB	Fructose-bisphosphate aldolase	0		0	0	0	0	0	0	0	0	0	0	0	0	0	0	0	0	0	0	0	0	0	0	0	0	0	0	0	0	0	0	0	0	0	0	0	0	0	0	0	0	0	0	0	0
A6QP30_BOVIN	tr|A6QP30|A6QP30_BOVIN	CPN2	CPN2 protein	0		0	0	0	0	0	0	0	0	0	0	0	0	0	0	0	0	0	0	0	0	0	0	0	0	0	0	0	0	0	0	0	0	0	0	0	0	0	0	0	0	0	0	0	0
C4T8B4_BOVIN	tr|C4T8B4|C4T8B4_BOVIN	CRP	Pentaxin	-1		0	0	0	0	0	0	0	0	0	0	0	0	0	0	0	0	0	0	0	0	0	0	0	0	0	0	0	0	0	0	0	0	0	0	0	0	0	0	0	0	0	0	0	0
E1B726_BOVIN	tr|E1B726|E1B726_BOVIN;tr|A7E350|A7E350_BOVIN	PLG	Plasminogen	0		0	0	0	0	0	0	0	0	0	0	0	0	0	0	0	0	0	0	0	0	0	0	0	0	0	0	0	0	0	0	0	0	0	0	0	0	0	0	0	0	0	0	0	0
E1B805_BOVIN	tr|E1B805|E1B805_BOVIN;tr|A0A3Q1M3A4|A0A3Q1M3A4_BOVIN	LOC528040	Uncharacterized protein	-1		0	0	0	0	0	0	0	0	0	0	0	0	0	0	0	0	0	0	0	0	0	0	0	0	0	0	0	0	0	0	0	0	0	0	0	0	0	0	0	0	0	0	0	0
E1BCJ2_BOVIN	tr|E1BCJ2|E1BCJ2_BOVIN;tr|A0A3Q1M3I2|A0A3Q1M3I2_BOVIN;tr|A0A3Q1MI46|A0A3Q1MI46_BOVIN	CFHR5	Uncharacterized protein	0		0	0	0	0	0	0	0	0	0	0	0	0	0	0	0	0	0	0	0	0	0	0	0	0	0	0	0	0	0	0	0	0	0	0	0	0	0	0	0	0	0	0	0	0
E1BDW7_BOVIN	tr|E1BDW7|E1BDW7_BOVIN;sp|Q24K22|HGFL_BOVIN;tr|A0A3Q1LSX3|A0A3Q1LSX3_BOVIN	MST1	Hepatocyte growth factor-like protein	0		0	0	0	0	0	0	0	0	0	0	0	0	0	0	0	0	0	0	0	0	0	0	0	0	0	0	0	0	0	0	0	0	0	0	0	0	0	0	0	0	0	0	0	0
E1BJ49_BOVIN	tr|E1BJ49|E1BJ49_BOVIN;tr|I2E4T6|I2E4T6_BOVIN	MASP2	Mannan binding lectin serine peptidase 2	0		0	0	0	0	0	0	0	0	0	0	0	0	0	0	0	0	0	0	0	0	0	0	0	0	0	0	0	0	0	0	0	0	0	0	0	0	0	0	0	0	0	0	0	0
E1BJF9_BOVIN	tr|E1BJF9|E1BJF9_BOVIN	LOC104968478	Serum amyloid A protein	0		0	0	0	0	0	0	0	0	0	0	0	0	0	0	0	0	0	0	0	0	0	0	0	0	0	0	0	0	0	0	0	0	0	0	0	0	0	0	0	0	0	0	0	0
E1BNR0_BOVIN	tr|E1BNR0|E1BNR0_BOVIN;tr|A0A3Q1MFR4|A0A3Q1MFR4_BOVIN;CON__ENSEMBL:ENSBTAP00000032840	APOB	Apolipoprotein B	0		0	0	0	0	0	0	0	0	0	0	0	0	0	0	0	0	0	0	0	0	0	0	0	0	0	0	0	0	0	0	0	0	0	0	0	0	0	0	0	0	0	0	0	0
F1MAV4_BOVIN	tr|F1MAV4|F1MAV4_BOVIN	BARD1	BRCA1 associated RING domain 1	0		0	0	0	0	0	0	0	0	0	0	0	0	0	0	0	0	0	0	0	0	0	0	0	0	0	0	0	0	0	0	0	0	0	0	0	0	0	0	0	0	0	0	0	0
F1MBC5_BOVIN	tr|F1MBC5|F1MBC5_BOVIN;sp|P00741|FA9_BOVIN	F9	Coagulation factor IX	0		0	0	0	0	0	0	0	0	0	0	0	0	0	0	0	0	0	0	0	0	0	0	0	0	0	0	0	0	0	0	0	0	0	0	0	0	0	0	0	0	0	0	0	0
F1MBS3_BOVIN	tr|F1MBS3|F1MBS3_BOVIN;sp|P55906|BGH3_BOVIN;tr|A0A3Q1MNL9|A0A3Q1MNL9_BOVIN	TGFBI	Transforming growth factor-beta-induced protein ig-h3	0		0	0	0	0	0	0	0	0	0	0	0	0	0	0	0	0	0	0	0	0	0	0	0	0	0	0	0	0	0	0	0	0	0	0	0	0	0	0	0	0	0	0	0	0
F1MDS0_BOVIN	tr|F1MDS0|F1MDS0_BOVIN;tr|A0A3Q1LZ67|A0A3Q1LZ67_BOVIN;tr|G3MYM8|G3MYM8_BOVIN;tr|A0A3Q1M1S2|A0A3Q1M1S2_BOVIN	PRG4	Proteoglycan 4	0		0	0	0	0	0	0	0	0	0	0	0	0	0	0	0	0	0	0	0	0	0	0	0	0	0	0	0	0	0	0	0	0	0	0	0	0	0	0	0	0	0	0	0	0
F1MJK3_BOVIN	tr|F1MJK3|F1MJK3_BOVIN;CON__ENSEMBL:ENSBTAP00000037665	LOC506828	Uncharacterized protein	-1		0	0	0	0	0	0	0	0	0	0	0	0	0	0	0	0	0	0	0	0	0	0	0	0	0	0	0	0	0	0	0	0	0	0	0	0	0	0	0	0	0	0	0	0
F1MKS5_BOVIN	tr|F1MKS5|F1MKS5_BOVIN	HRG	Histidine-rich glycoprotein	0		0	0	0	0	0	0	0	0	0	0	0	0	0	0	0	0	0	0	0	0	0	0	0	0	0	0	0	0	0	0	0	0	0	0	0	0	0	0	0	0	0	0	0	0
F1MLW8_BOVIN	tr|F1MLW8|F1MLW8_BOVIN;tr|A0A3Q1LT19|A0A3Q1LT19_BOVIN	LOC100847119	Uncharacterized protein	0		0	0	0	0	0	0	0	0	0	0	0	0	0	0	0	0	0	0	0	0	0	0	0	0	0	0	0	0	0	0	0	0	0	0	0	0	0	0	0	0	0	0	0	0
F1MM32_BOVIN	tr|F1MM32|F1MM32_BOVIN;tr|A0A3Q1N9Y5|A0A3Q1N9Y5_BOVIN	QSOX1	Sulfhydryl oxidase	0		0	0	0	0	0	0	0	0	0	0	0	0	0	0	0	0	0	0	0	0	0	0	0	0	0	0	0	0	0	0	0	0	0	0	0	0	0	0	0	0	0	0	0	0
F1MM86_BOVIN	tr|F1MM86|F1MM86_BOVIN;sp|Q29RU4|CO6_BOVIN;tr|A0A3Q1LM32|A0A3Q1LM32_BOVIN;REV__tr|G1K1B6|G1K1B6_BOVIN;REV__sp|Q1JQ92|POP5_BOVIN;REV__tr|A0A3Q1NAH3|A0A3Q1NAH3_BOVIN	C6	Complement component C6	0		0	0	0	0	0	0	0	0	0	0	0	0	0	0	0	0	0	0	0	0	0	0	0	0	0	0	0	0	0	0	0	0	0	0	0	0	0	0	0	0	0	0	0	0
F1MMP5_BOVIN	tr|F1MMP5|F1MMP5_BOVIN	ITIH1	Inter-alpha-trypsin inhibitor heavy chain H1	-1		0	0	0	0	0	0	0	0	0	0	0	0	0	0	0	0	0	0	0	0	0	0	0	0	0	0	0	0	0	0	0	0	0	0	0	0	0	0	0	0	0	0	0	0
F1MNV5_BOVIN	tr|F1MNV5|F1MNV5_BOVIN	KNG1	Kininogen-1	0		0	0	0	0	0	0	0	0	0	0	0	0	0	0	0	0	0	0	0	0	0	0	0	0	0	0	0	0	0	0	0	0	0	0	0	0	0	0	0	0	0	0	0	0
F1MRD0_BOVIN	tr|F1MRD0|F1MRD0_BOVIN;sp|P63258|ACTG_BOVIN;sp|P60712|ACTB_BOVIN;tr|A0A452DJE4|A0A452DJE4_BOVIN;tr|G8JKX4|G8JKX4_BOVIN;sp|Q5E9B5|ACTH_BOVIN;sp|Q3ZC07|ACTC_BOVIN;sp|P68138|ACTS_BOVIN;sp|P62739|ACTA_BOVIN;tr|A0A3Q1M558|A0A3Q1M558_BOVIN;tr|A0A3Q1NKP5|A0A3Q1NKP5_BOVIN;tr|F1MKC4|F1MKC4_BOVIN	ACTB	Actin, cytoplasmic 1	-1		0	0	0	0	0	0	0	0	0	0	0	0	0	0	0	0	0	0	0	0	0	0	0	0	0	0	0	0	0	0	0	0	0	0	0	0	0	0	0	0	0	0	0	0
F1MTT3_BOVIN	tr|F1MTT3|F1MTT3_BOVIN;sp|P98140|FA12_BOVIN;tr|A0A3Q1M6N6|A0A3Q1M6N6_BOVIN	F12	Coagulation factor XII	0		0	0	0	0	0	0	0	0	0	0	0	0	0	0	0	0	0	0	0	0	0	0	0	0	0	0	0	0	0	0	0	0	0	0	0	0	0	0	0	0	0	0	0	0
F1MUT4_BOVIN	tr|F1MUT4|F1MUT4_BOVIN;sp|Q5NTB3|FA11_BOVIN;tr|A0A3Q1LT55|A0A3Q1LT55_BOVIN	F11	Coagulation factor XI	0		0	0	0	0	0	0	0	0	0	0	0	0	0	0	0	0	0	0	0	0	0	0	0	0	0	0	0	0	0	0	0	0	0	0	0	0	0	0	0	0	0	0	0	0
F1MVP0_BOVIN	tr|F1MVP0|F1MVP0_BOVIN	ADAMTS13	ADAM metallopeptidase with thrombospondin type 1 motif 13	0		0	0	0	0	0	0	0	0	0	0	0	0	0	0	0	0	0	0	0	0	0	0	0	0	0	0	0	0	0	0	0	0	0	0	0	0	0	0	0	0	0	0	0	0
F1MW44_BOVIN	tr|F1MW44|F1MW44_BOVIN;tr|A0A3Q1LTB9|A0A3Q1LTB9_BOVIN	F13A1	Coagulation factor XIII A chain	0	bta:617881	0	1	0	0	0	0	0	0	0	0	0	0	0	0	0	0	0	0	0	0	0	0	0	0	0	0	0	0	0	0	0	0	0	0	0	0	0	0	0	0	0	0	0	0
F1MYX2_BOVIN	tr|F1MYX2|F1MYX2_BOVIN;tr|A0A3Q1MB70|A0A3Q1MB70_BOVIN	APOM	Apolipoprotein M	0		0	0	0	0	0	0	0	0	0	0	0	0	0	0	0	0	0	0	0	0	0	0	0	0	0	0	0	0	0	0	0	0	0	0	0	0	0	0	0	0	0	0	0	0
F1N0H3_BOVIN	tr|F1N0H3|F1N0H3_BOVIN;sp|P00921|CAH2_BOVIN;tr|A0A3Q1MM44|A0A3Q1MM44_BOVIN	CA2	Carbonic anhydrase 2	-1		0	0	0	0	0	0	0	0	0	0	0	0	0	0	0	0	0	0	0	0	0	0	0	0	0	0	0	0	0	0	0	0	0	0	0	0	0	0	0	0	0	0	0	0
F1N0I3_BOVIN	tr|F1N0I3|F1N0I3_BOVIN	F5	Coagulation factor V	0		0	0	0	0	0	0	0	0	0	0	0	0	0	0	0	0	0	0	0	0	0	0	0	0	0	0	0	0	0	0	0	0	0	0	0	0	0	0	0	0	0	0	0	0
F1N102_BOVIN	tr|F1N102|F1N102_BOVIN	C8B	Complement C8 beta chain	0	bta:513217	0	1	0	0	0	0	0	0	0	0	0	0	0	0	0	0	0	0	0	0	0	0	0	0	0	0	0	1	0	0	0	0	1	0	0	0	0	0	0	0	1	0	0	0
F1N2K1_BOVIN	tr|F1N2K1|F1N2K1_BOVIN	PCYOX1	Prenylcysteine oxidase 1	0		0	0	0	0	0	0	0	0	0	0	0	0	0	0	0	0	0	0	0	0	0	0	0	0	0	0	0	0	0	0	0	0	0	0	0	0	0	0	0	0	0	0	0	0
F6PSK5_BOVIN	tr|F6PSK5|F6PSK5_BOVIN;tr|A0A3Q1MKU4|A0A3Q1MKU4_BOVIN;tr|A0A3Q1LQK2|A0A3Q1LQK2_BOVIN;tr|E1BFL8|E1BFL8_BOVIN	IL1RAP	Interleukin 1 receptor accessory protein	-1	bta:539334	0	0	0	0	0	0	0	0	0	0	0	0	0	0	0	0	0	0	0	0	0	0	0	0	0	0	0	0	0	0	0	0	0	0	1	0	0	0	0	0	0	0	0	1
F6R4N7_BOVIN	tr|F6R4N7|F6R4N7_BOVIN	SOD3	Superoxide dismutase [Cu-Zn]	0		0	0	0	0	0	0	0	0	0	0	0	0	0	0	0	0	0	0	0	0	0	0	0	0	0	0	0	0	0	0	0	0	0	0	0	0	0	0	0	0	0	0	0	0
G3MXB5_BOVIN	tr|G3MXB5|G3MXB5_BOVIN;tr|A0A3Q1LRW4|A0A3Q1LRW4_BOVIN		Uncharacterized protein	0		0	0	0	0	0	0	0	0	0	0	0	0	0	0	0	0	0	0	0	0	0	0	0	0	0	0	0	0	0	0	0	0	0	0	0	0	0	0	0	0	0	0	0	0
G3MZE0_BOVIN	tr|G3MZE0|G3MZE0_BOVIN		Uncharacterized protein	0		0	0	0	0	0	0	0	0	0	0	0	0	0	0	0	0	0	0	0	0	0	0	0	0	0	0	0	0	0	0	0	0	0	0	0	0	0	0	0	0	0	0	0	0
G3N0V0_BOVIN	tr|G3N0V0|G3N0V0_BOVIN;tr|A0A3Q1N3I9|A0A3Q1N3I9_BOVIN		Uncharacterized protein	0		0	0	0	0	0	0	0	0	0	0	0	0	0	0	0	0	0	0	0	0	0	0	0	0	0	0	0	0	0	0	0	0	0	0	0	0	0	0	0	0	0	0	0	0
G3N1U4_BOVIN	tr|G3N1U4|G3N1U4_BOVIN;sp|Q3ZEJ6|SPA33_BOVIN;tr|A0A452DJA9|A0A452DJA9_BOVIN	SERPINA3-3	Serpin A3-3	0		0	0	0	0	0	0	0	0	0	0	0	0	0	0	0	0	0	0	0	0	0	0	0	0	0	0	0	0	0	0	0	0	0	0	0	0	0	0	0	0	0	0	0	0
G3N2D7_BOVIN	tr|G3N2D7|G3N2D7_BOVIN;tr|A0A3Q1MN72|A0A3Q1MN72_BOVIN;tr|A0A3Q1MR79|A0A3Q1MR79_BOVIN		Uncharacterized protein	0		0	0	0	0	0	0	0	0	0	0	0	0	0	0	0	0	0	0	0	0	0	0	0	0	0	0	0	0	0	0	0	0	0	0	0	0	0	0	0	0	0	0	0	0
G3N3S2_BOVIN	tr|G3N3S2|G3N3S2_BOVIN;tr|A0A3Q1M320|A0A3Q1M320_BOVIN;tr|A0A3Q1LPZ8|A0A3Q1LPZ8_BOVIN;tr|A0A3Q1NCF4|A0A3Q1NCF4_BOVIN;tr|A0A3Q1MAS2|A0A3Q1MAS2_BOVIN;tr|G3MY87|G3MY87_BOVIN;tr|A0A3Q1M6D9|A0A3Q1M6D9_BOVIN;tr|A0A3Q1LU98|A0A3Q1LU98_BOVIN;tr|A0A3Q1LQ36|A0A3Q1LQ36_BOVIN;tr|A0A3Q1LSJ0|A0A3Q1LSJ0_BOVIN	MGAM	Maltase-glucoamylase	0		0	0	0	0	0	0	0	0	0	0	0	0	0	0	0	0	0	0	0	0	0	0	0	0	0	0	0	0	0	0	0	0	0	0	0	0	0	0	0	0	0	0	0	0
G3X6N3_BOVIN	tr|G3X6N3|G3X6N3_BOVIN;sp|P24627|TRFL_BOVIN	TF	Serotransferrin	0		0	0	0	0	0	0	0	0	0	0	0	0	0	0	0	0	0	0	0	0	0	0	0	0	0	0	0	0	0	0	0	0	0	0	0	0	0	0	0	0	0	0	0	0
G3X7F3_BOVIN	tr|G3X7F3|G3X7F3_BOVIN;tr|F1MC45|F1MC45_BOVIN;tr|E1BFN5|E1BFN5_BOVIN	LOC100336868	Uncharacterized protein	0		0	0	0	0	0	0	0	0	0	0	0	0	0	0	0	0	0	0	0	0	0	0	0	0	0	0	0	0	0	0	0	0	0	0	0	0	0	0	0	0	0	0	0	0
G3X7G4_BOVIN	tr|G3X7G4|G3X7G4_BOVIN;tr|F1MIF2|F1MIF2_BOVIN;tr|A0A3Q1MCX0|A0A3Q1MCX0_BOVIN;sp|P63009|AP2B1_BOVIN;tr|A0A3Q1LMB5|A0A3Q1LMB5_BOVIN;tr|A0A3Q1M481|A0A3Q1M481_BOVIN;sp|Q08DS7|AP1B1_BOVIN	AP2B1	AP complex subunit beta	0		0	0	0	0	0	0	0	0	0	0	0	0	0	0	0	0	0	0	0	0	0	0	0	0	0	0	0	0	0	0	0	0	0	0	0	0	0	0	0	0	0	0	0	0
G3X8D7_BOVIN	tr|G3X8D7|G3X8D7_BOVIN;sp|P37141|GPX3_BOVIN	GPX3	Glutathione peroxidase	0		0	0	0	0	0	0	0	0	0	0	0	0	0	0	0	0	0	0	0	0	0	0	0	0	0	0	0	0	0	0	0	0	0	0	0	0	0	0	0	0	0	0	0	0
G5E5T5_BOVIN	tr|G5E5T5|G5E5T5_BOVIN;tr|A0A3Q1LPI6|A0A3Q1LPI6_BOVIN		Uncharacterized protein	0		0	0	0	0	0	0	0	0	0	0	0	0	0	0	0	0	0	0	0	0	0	0	0	0	0	0	0	0	0	0	0	0	0	0	0	0	0	0	0	0	0	0	0	0
G5E5V1_BOVIN	tr|G5E5V1|G5E5V1_BOVIN		Uncharacterized protein	0		0	0	0	0	0	0	0	0	0	0	0	0	0	0	0	0	0	0	0	0	0	0	0	0	0	0	0	0	0	0	0	0	0	0	0	0	0	0	0	0	0	0	0	0
G5E604_BOVIN	tr|G5E604|G5E604_BOVIN;tr|A0A3Q1MU51|A0A3Q1MU51_BOVIN;tr|A0A3Q1LXG6|A0A3Q1LXG6_BOVIN		Uncharacterized protein	0		0	0	0	0	0	0	0	0	0	0	0	0	0	0	0	0	0	0	0	0	0	0	0	0	0	0	0	0	0	0	0	0	0	0	0	0	0	0	0	0	0	0	0	0
Q09TE3_BOVIN	tr|Q09TE3|Q09TE3_BOVIN	IGFALS	Insulin-like growth factor binding protein acid labile subunit	0		0	0	0	0	0	0	0	0	0	0	0	0	0	0	0	0	0	0	0	0	0	0	0	0	0	0	0	0	0	0	0	0	0	0	0	0	0	0	0	0	0	0	0	0
Q17QH1_BOVIN	tr|Q17QH1|Q17QH1_BOVIN	APOF	APOF protein	0		0	0	0	0	0	0	0	0	0	0	0	0	0	0	0	0	0	0	0	0	0	0	0	0	0	0	0	0	0	0	0	0	0	0	0	0	0	0	0	0	0	0	0	0
Q1RMN9_BOVIN	tr|Q1RMN9|Q1RMN9_BOVIN	LOC510860	C4b-binding protein alpha-like	-1		0	0	0	0	0	0	0	0	0	0	0	0	0	0	0	0	0	0	0	0	0	0	0	0	0	0	0	0	0	0	0	0	0	0	0	0	0	0	0	0	0	0	0	0
Q2KIW1_BOVIN	tr|Q2KIW1|Q2KIW1_BOVIN	PON1	Paraoxonase 1	-1		0	0	0	0	0	0	0	0	0	0	0	0	0	0	0	0	0	0	0	0	0	0	0	0	0	0	0	0	0	0	0	0	0	0	0	0	0	0	0	0	0	0	0	0
Q2KIW4_BOVIN	tr|Q2KIW4|Q2KIW4_BOVIN	LCAT	Lecithin-cholesterol acyltransferase	0	bta:510960	0	0	0	0	0	0	0	0	0	0	0	1	0	0	0	0	0	0	0	0	0	0	0	0	0	0	0	0	0	0	0	0	0	0	0	0	0	0	0	0	0	0	0	0
Q32PA1_BOVIN	tr|Q32PA1|Q32PA1_BOVIN	CD59	CD59 molecule	-1	bta:505574	0	1	0	0	0	0	0	0	0	0	0	0	0	0	0	0	0	0	0	0	0	0	0	0	0	0	0	0	0	0	0	0	0	0	0	0	0	1	0	0	0	0	0	0
Q3SYR8_BOVIN	tr|Q3SYR8|Q3SYR8_BOVIN	JCHAIN	Immunoglobulin J chain	0		0	0	0	0	0	0	0	0	0	0	0	0	0	0	0	0	0	0	0	0	0	0	0	0	0	0	0	0	0	0	0	0	0	0	0	0	0	0	0	0	0	0	0	0
Q3SZZ9_BOVIN	tr|Q3SZZ9|Q3SZZ9_BOVIN;tr|F1MGU7|F1MGU7_BOVIN;sp|P12799|FIBG_BOVIN;tr|A0A3Q1MV91|A0A3Q1MV91_BOVIN;tr|A0A3Q1N064|A0A3Q1N064_BOVIN	FGG	FGG protein	0		0	0	0	0	0	0	0	0	0	0	0	0	0	0	0	0	0	0	0	0	0	0	0	0	0	0	0	0	0	0	0	0	0	0	0	0	0	0	0	0	0	0	0	0
Q3ZCL0_BOVIN	tr|Q3ZCL0|Q3ZCL0_BOVIN	CRISP3	Cysteine-rich secretory protein 2	0		0	0	0	0	0	0	0	0	0	0	0	0	0	0	0	0	0	0	0	0	0	0	0	0	0	0	0	0	0	0	0	0	0	0	0	0	0	0	0	0	0	0	0	0
Q58DP6_BOVIN	tr|Q58DP6|Q58DP6_BOVIN;sp|P15467|RNAS4_BOVIN	RNASE4	Ribonuclease A family member 4	0		0	0	0	0	0	0	0	0	0	0	0	0	0	0	0	0	0	0	0	0	0	0	0	0	0	0	0	0	0	0	0	0	0	0	0	0	0	0	0	0	0	0	0	0
[truncated: 3 more columns]
